# Supplementary material for: A novel data processing method CyC* for quantitative real time polymerase chain reaction minimizes cumulative error
Source: PLoS One. 2019 Jun 11;14(6):e0218159. doi: 10.1371/journal.pone.0218159 (PMC6559663; doi:10.1371/journal.pone.0218159)
Supplement: S1 Table — (XLSX) [file pone.0218159.s002.xlsx]

## Sheet: Suppl Table 1
S1 Table. Primer pairs used in this study
Primer name		Primers	Genes and usage
pGFP_F		5’- gtggagagggtgaaggtgatgc-3’	GFP for general analysis
pGFP_R		5’- ctcttgaagaagtcgtgccgct-3’
pNPTII_F		5’-acgttgtcactgaagcggga-3’	nptII for general analysis
pNPTII_R		5’-ggtggtcgaatgggcaggta-3’
pNPTII_1R_F		5’- acgttgtcTGtgaagcggga-3’	nptII for mismatch (in bold) analysis
pNOTII_ 1R_R		5’- ggtggtcgACtcggcaggta-3’
pNPTII_2R_F		5’- acgttgtcactCTagcggga-3’	nptII for mismatch (in bold) analysis
pNPTII_ 2R_R		5’- ggtggtcgaatCCgcaggta-3’
pNPTII_3R_F		5’- acgttgtcactcTTgcggga-3’	nptII for mismatch (in bold) analysis
pNPTII_ 2R_R		5’- ggtggtcgaatcCCcaggta-3’
Product 116_F		5’- cgatgcctgcttgccgaatatca-3’	nptII for product size analysis
Product 116_R		5’- tatcacgggtagccaacgctatgt-3’
Product 374_F		5’- cgatgcctgcttgccgaatatca-3’	nptII for product size analysis
Product 374_R		5’ acccactcgtgcacccaact-3’
Product 747_F		5’- cgatgcctgcttgccgaatatca-3’	nptII for product size analysis
Product 747_R		5’- tcagctccggttcccaacga-3’
Product 1439_F		5’- cgatgcctgcttgccgaatatca-3’	nptII for product size analysis
Product 1439_R		5’- gcgaggtatgtaggcggtgct-3’
pG1_F		5’- ggtggagcgatttgtctggt-3’	18S rRNA, for qPCR test
pG1_R		5’- caggctgaggtctcgttcgt-3’
pG2_F		5’- catgggtacaatgtccctcaagacg-3’	CSA008212.1[32] for qPCR test
pG2_R		5’- ccatcaattgaatgatatgaggctt-3’
pG3_F		5’- tgcaaaggcttggagtgttctatca-3’	CSA001659.1 [32] for qPCR test
pG3_R		5’- tgagggacattgtacccatgttgtc-3’
pG4_F		5’- ggtgggaaatcagtgccatagatca-3’	CSA035357.1 [32] for qPCR test
pG4_R		5’- agacttggtgaaaccatttggcttc-3’
pG5_F		5’- tgacttgcaaaggcttggagtgttc-3’	CSA014760.1 [32] for qPCR test
pG5_R		5’- acattgtacccatgttgcctcaaaa-3’
pG6_F		5’- aagggctgcaaagttgaaggaagat-3’	CSA014761.1 [32] for qPCR test
pG6_R		5’- agtggtagaacactccaagcctttg-3’
pG7_F		5’- ccattcatggccgatctctgcgtac-3’	CSA022342.1 [32] for qPCR test
pG7_R		5’- agccatagtcccaaatgggaggttg-3’
pG8_F		5’- cctacattggagggtgccaaggcta-3’	CSA018887.1 [32] for qPCR test
pG8_R		5’- gcaccatgttgaaatctaatttcgc-3’
pG9_F		5’-cttgggaacatcatcggtgagtgag-3’	CSA018888.1 [32] for qPCR test
pG9_R		5’-aggggcaccagtttcatgcatatag-3’
