# Supplementary material for: A novel data processing method CyC* for quantitative real time polymerase chain reaction minimizes cumulative error
Source: PLoS One. 2019 Jun 11;14(6):e0218159. doi: 10.1371/journal.pone.0218159 (PMC6559663; doi:10.1371/journal.pone.0218159)
Supplement: S2 Table — (XLSX) [file pone.0218159.s003.xlsx]

## Sheet: Sheet1
S2 Table The predicted values and the relative errors for two different parameters in each simulation (The true value of first outlier cycle was 5, and the ture value of initial fluorescent intensity was 5)
	first outlier	F0	RE_outlier(%)	RE_F0(%)
sim_1	5	4.38966	0	12.2068
sim_2	5	4.83494	0	3.30114
sim_3	5	5.64369	0	12.8738
sim_4	5	4.46293	0	10.7413
sim_5	5	4.46095	0	10.781
sim_6	5	5.41707	0	8.34143
sim_7	5	6.51962	0	30.3924
sim_8	5	5.79046	0	15.8092
sim_9	5	4.54453	0	9.10939
sim_10	5	4.88996	0	2.2009
sim_11	5	5.45724	0	9.14476
sim_12	5	4.77324	0	4.53523
sim_13	4	5.16815	20	3.36303
sim_14	5	5.15899	0	3.17975
sim_15	5	5.66959	0	13.3917
sim_16	5	5.1698	0	3.39606
sim_17	5	4.4174	0	11.652
sim_18	5	4.72822	0	5.4356
sim_19	5	4.43649	0	11.2702
sim_20	5	4.41009	0	11.7982
sim_21	5	6.31414	0	26.2827
sim_22	5	5.80683	0	16.1366
sim_23	5	4.45638	0	10.8724
sim_24	5	5.22584	0	4.51685
sim_25	5	4.48409	0	10.3182
sim_26	5	6.27973	0	25.5945
sim_27	5	5.85974	0	17.1949
sim_28	5	5.22546	0	4.50915
sim_29	5	4.54434	0	9.11317
sim_30	4	4.83374	20	3.32518
sim_31	5	5.42926	0	8.58518
sim_32	5	4.47602	0	10.4797
sim_33	5	5.59919	0	11.9838
sim_34	5	5.05612	0	1.12239
sim_35	5	4.73098	0	5.38046
sim_36	5	5.11782	0	2.35632
sim_37	5	4.52513	0	9.49734
sim_38	5	5.44994	0	8.99877
sim_39	5	4.51791	0	9.64186
sim_40	5	4.47329	0	10.5343
sim_41	5	5.90098	0	18.0196
sim_42	5	4.38722	0	12.2557
sim_43	5	4.62182	0	7.56355
sim_44	5	4.4123	0	11.754
sim_45	5	4.51606	0	9.67879
sim_46	5	4.3763	0	12.474
sim_47	5	5.3856	0	7.71195
sim_48	5	4.93075	0	1.38499
sim_49	5	5.30193	0	6.03852
sim_50	4	3.93447	20	21.3107
sim_51	5	4.47213	0	10.5574
sim_52	5	4.83273	0	3.34546
sim_53	5	4.54883	0	9.02347
sim_54	5	6.04784	0	20.9568
sim_55	5	5.44535	0	8.90702
sim_56	5	5.45936	0	9.18729
sim_57	5	4.55999	0	8.80015
sim_58	5	4.34527	0	13.0945
sim_59	5	5.01075	0	0.21506
sim_60	5	5.95235	0	19.0469
sim_61	5	4.37879	0	12.4242
sim_62	5	4.39582	0	12.0836
sim_63	5	6.38508	0	27.7015
sim_64	5	4.4059	0	11.882
sim_65	5	4.49355	0	10.1289
sim_66	5	5.43237	0	8.64741
sim_67	5	4.4299	0	11.402
sim_68	5	5.79965	0	15.993
sim_69	5	4.50161	0	9.96776
sim_70	5	6.37817	0	27.5635
sim_71	5	5.23613	0	4.72254
sim_72	5	4.88812	0	2.2375
sim_73	5	4.37903	0	12.4194
sim_74	5	5.69221	0	13.8443
sim_75	5	4.94635	0	1.07307
sim_76	5	5.21775	0	4.35494
sim_77	5	5.55362	0	11.0723
sim_78	5	6.03446	0	20.6892
sim_79	5	4.42041	0	11.5919
sim_80	5	4.42324	0	11.5352
sim_81	5	4.89011	0	2.19782
sim_82	5	5.1212	0	2.42391
sim_83	5	5.26884	0	5.37681
sim_84	5	5.37891	0	7.57826
sim_85	5	5.4616	0	9.23203
sim_86	5	5.27842	0	5.5683
sim_87	5	4.51292	0	9.7416
sim_88	5	6.42693	0	28.5385
sim_89	5	4.77744	0	4.45124
sim_90	5	5.77016	0	15.4032
sim_91	5	5.32299	0	6.45981
sim_92	5	4.4571	0	10.858
sim_93	5	4.61649	0	7.67027
sim_94	5	4.46304	0	10.7392
sim_95	5	6.18734	0	23.7468
sim_96	5	5.16655	0	3.33101
sim_97	5	4.52024	0	9.5952
sim_98	5	5.71684	0	14.3367
sim_99	5	6.01993	0	20.3987
sim_100	4	6.08261	20	21.6521
sim_101	5	5.61269	0	12.2538
sim_102	5	4.37444	0	12.5112
sim_103	5	5.24639	0	4.92784
sim_104	5	5.04095	0	0.818997
sim_105	5	6.31903	0	26.3805
sim_106	5	5.66594	0	13.3189
sim_107	5	6.42637	0	28.5274
sim_108	5	5.15633	0	3.12664
sim_109	5	6.4627	0	29.2541
sim_110	5	4.94402	0	1.1196
sim_111	5	5.8132	0	16.264
sim_112	5	5.47068	0	9.41368
sim_113	5	6.55453	0	31.0906
sim_114	5	5.04025	0	0.804999
sim_115	5	5.30465	0	6.09304
sim_116	5	4.46551	0	10.6898
sim_117	5	5.85423	0	17.0847
sim_118	5	5.39543	0	7.90863
sim_119	5	5.37756	0	7.55127
sim_120	5	4.94368	0	1.12634
sim_121	5	4.37905	0	12.419
sim_122	5	5.25176	0	5.03526
sim_123	4	5.33842	20	6.7685
sim_124	5	6.05471	0	21.0943
sim_125	4	5.28833	20	5.76657
sim_126	5	5.48995	0	9.79902
sim_127	5	4.53486	0	9.3029
sim_128	5	5.19764	0	3.9528
sim_129	5	4.42856	0	11.4288
sim_130	5	5.15043	0	3.00858
sim_131	5	4.42136	0	11.5727
sim_132	5	5.51385	0	10.2769
sim_133	5	5.99702	0	19.9405
sim_134	4	4.95789	20	0.842132
sim_135	5	4.95445	0	0.911025
sim_136	5	5.35444	0	7.08871
sim_137	5	4.46728	0	10.6545
sim_138	5	4.44242	0	11.1516
sim_139	5	5.40423	0	8.0846
sim_140	5	4.89842	0	2.03167
sim_141	5	6.54762	0	30.9525
sim_142	5	4.4836	0	10.328
sim_143	5	5.28871	0	5.77428
sim_144	5	4.57623	0	8.47533
sim_145	5	4.46834	0	10.6332
sim_146	5	4.45843	0	10.8314
sim_147	5	5.29726	0	5.94512
sim_148	5	6.01801	0	20.3602
sim_149	5	6.07163	0	21.4325
sim_150	5	4.51799	0	9.6403
sim_151	5	4.75585	0	4.88302
sim_152	5	4.46356	0	10.7288
sim_153	4	4.89385	20	2.12298
sim_154	5	5.70504	0	14.1009
sim_155	5	6.32962	0	26.5924
sim_156	5	4.78245	0	4.35094
sim_157	5	6.06807	0	21.3613
sim_158	5	5.73414	0	14.6828
sim_159	5	4.64573	0	7.0854
sim_160	5	5.10063	0	2.01254
sim_161	5	4.44148	0	11.1705
sim_162	4	4.64602	20	7.07968
sim_163	5	4.42775	0	11.4451
sim_164	5	5.28051	0	5.6103
sim_165	5	5.69649	0	13.9298
sim_166	5	6.22038	0	24.4076
sim_167	5	4.45044	0	10.9912
sim_168	5	5.19632	0	3.92646
sim_169	5	4.48216	0	10.3568
sim_170	5	5.5547	0	11.094
sim_171	5	5.25636	0	5.12713
sim_172	5	5.58263	0	11.6525
sim_173	5	5.43278	0	8.65566
sim_174	5	6.19467	0	23.8934
sim_175	5	6.63433	0	32.6866
sim_176	5	5.20995	0	4.19904
sim_177	5	5.47695	0	9.53893
sim_178	5	5.27243	0	5.44851
sim_179	5	6.63602	0	32.7204
sim_180	5	4.55158	0	8.96844
sim_181	5	6.23013	0	24.6026
sim_182	5	5.76972	0	15.3943
sim_183	5	4.88513	0	2.29741
sim_184	5	5.76426	0	15.2852
sim_185	5	5.62165	0	12.433
sim_186	5	5.61371	0	12.2741
sim_187	5	4.42116	0	11.5768
sim_188	5	6.05384	0	21.0769
sim_189	5	5.11037	0	2.20735
sim_190	5	4.9636	0	0.728053
sim_191	5	6.066	0	21.32
sim_192	5	5.64728	0	12.9455
sim_193	5	4.49046	0	10.1909
sim_194	4	3.79228	20	24.1544
sim_195	5	5.57871	0	11.5742
sim_196	5	5.80255	0	16.0511
sim_197	5	5.28	0	5.60002
sim_198	4	5.38474	20	7.69486
sim_199	5	4.48848	0	10.2303
sim_200	5	4.73361	0	5.32787
sim_201	5	4.52291	0	9.54179
sim_202	5	4.46252	0	10.7497
sim_203	5	4.48073	0	10.3854
sim_204	5	5.53087	0	10.6174
sim_205	4	3.97684	20	20.4631
sim_206	5	5.44103	0	8.82063
sim_207	5	5.30904	0	6.18087
sim_208	5	4.53344	0	9.33122
sim_209	5	4.46294	0	10.7413
sim_210	5	5.56464	0	11.2927
sim_211	5	5.17968	0	3.59361
sim_212	5	4.58606	0	8.27889
sim_213	5	5.22592	0	4.51847
sim_214	4	6.88843	20	37.7685
sim_215	5	6.23025	0	24.6051
sim_216	5	5.41363	0	8.27256
sim_217	5	6.90958	0	38.1916
sim_218	5	4.95025	0	0.994925
sim_219	5	5.25876	0	5.17524
sim_220	5	5.4486	0	8.97206
sim_221	5	4.47022	0	10.5956
sim_222	5	6.71134	0	34.2269
sim_223	5	6.1216	0	22.4319
sim_224	5	5.73123	0	14.6246
sim_225	5	6.78254	0	35.6508
sim_226	5	5.43571	0	8.71428
sim_227	5	5.39315	0	7.86303
sim_228	5	5.71905	0	14.3811
sim_229	5	4.5709	0	8.58193
sim_230	5	5.93288	0	18.6575
sim_231	5	4.95766	0	0.846746
sim_232	5	5.74736	0	14.9473
sim_233	5	6.0797	0	21.5941
sim_234	5	5.75644	0	15.1287
sim_235	5	4.39048	0	12.1903
sim_236	5	5.01591	0	0.318121
sim_237	4	6.02929	20	20.5859
sim_238	5	4.46576	0	10.6849
sim_239	5	6.49565	0	29.9131
sim_240	5	6.24253	0	24.8505
sim_241	5	5.5534	0	11.0681
sim_242	4	6.15139	20	23.0279
sim_243	5	5.12124	0	2.42482
sim_244	5	5.24187	0	4.83738
sim_245	5	5.72736	0	14.5472
sim_246	5	4.43412	0	11.3175
sim_247	5	4.71761	0	5.6477
sim_248	5	4.44897	0	11.0206
sim_249	5	5.13945	0	2.78905
sim_250	5	5.97263	0	19.4527
sim_251	5	5.57762	0	11.5524
sim_252	5	5.4197	0	8.39408
sim_253	5	4.54979	0	9.00414
sim_254	5	6.2024	0	24.0479
sim_255	5	4.43769	0	11.2462
sim_256	5	5.40766	0	8.1533
sim_257	5	6.47249	0	29.4498
sim_258	5	5.78179	0	15.6358
sim_259	5	5.96283	0	19.2567
sim_260	5	5.87367	0	17.4734
sim_261	5	5.28453	0	5.69068
sim_262	4	5.39795	20	7.95907
sim_263	5	6.20024	0	24.0048
sim_264	5	4.86283	0	2.74342
sim_265	5	6.0398	0	20.796
sim_266	5	4.84246	0	3.15076
sim_267	5	5.0285	0	0.570089
sim_268	5	5.52629	0	10.5259
sim_269	4	4.75527	20	4.89458
sim_270	5	5.63302	0	12.6605
sim_271	4	5.69563	20	13.9126
sim_272	5	5.90994	0	18.1987
sim_273	5	4.35179	0	12.9642
sim_274	5	4.50059	0	9.9882
sim_275	5	6.22827	0	24.5654
sim_276	5	6.41233	0	28.2466
sim_277	5	5.42234	0	8.44675
sim_278	5	5.53723	0	10.7446
sim_279	5	4.47033	0	10.5934
sim_280	5	5.53722	0	10.7444
sim_281	5	5.78307	0	15.6614
sim_282	5	4.46425	0	10.715
sim_283	5	5.70462	0	14.0924
sim_284	5	4.9542	0	0.915968
sim_285	5	5.353	0	7.05991
sim_286	5	4.38708	0	12.2583
sim_287	5	5.16174	0	3.23481
sim_288	5	6.01793	0	20.3586
sim_289	5	6.11197	0	22.2394
sim_290	5	6.16116	0	23.2232
sim_291	5	4.42802	0	11.4397
sim_292	5	6.12773	0	22.5547
sim_293	5	4.41617	0	11.6767
sim_294	5	4.7671	0	4.65796
sim_295	5	4.47157	0	10.5686
sim_296	5	5.9314	0	18.6279
sim_297	5	5.87362	0	17.4724
sim_298	5	5.67801	0	13.5602
sim_299	5	5.45174	0	9.03487
sim_300	5	4.43906	0	11.2188
sim_301	5	6.17583	0	23.5166
sim_302	5	4.97068	0	0.586327
sim_303	5	5.02183	0	0.436502
sim_304	5	4.81929	0	3.61426
sim_305	5	5.14294	0	2.85881
sim_306	5	6.3241	0	26.4819
sim_307	5	5.64509	0	12.9017
sim_308	5	5.87116	0	17.4233
sim_309	5	6.12975	0	22.5951
sim_310	5	5.95135	0	19.027
sim_311	5	5.61642	0	12.3283
sim_312	5	5.49327	0	9.86549
sim_313	5	5.47828	0	9.56553
sim_314	5	6.72235	0	34.447
sim_315	5	5.96642	0	19.3284
sim_316	5	4.75599	0	4.88024
sim_317	5	4.98676	0	0.264735
sim_318	5	5.51198	0	10.2397
sim_319	5	6.10148	0	22.0297
sim_320	5	5.53391	0	10.6783
sim_321	4	5.80716	20	16.1432
sim_322	5	5.3938	0	7.87602
sim_323	5	4.57336	0	8.53287
sim_324	5	5.66367	0	13.2735
sim_325	5	4.35727	0	12.8545
sim_326	4	4.47349	20	10.5301
sim_327	5	4.89333	0	2.13347
sim_328	5	4.80199	0	3.9602
sim_329	5	5.90303	0	18.0606
sim_330	5	5.61799	0	12.3597
sim_331	5	5.53679	0	10.7358
sim_332	5	6.62475	0	32.495
sim_333	5	5.41772	0	8.35431
sim_334	5	5.71955	0	14.3911
sim_335	5	4.46169	0	10.7662
sim_336	5	5.87029	0	17.4059
sim_337	5	5.17293	0	3.45869
sim_338	5	4.46832	0	10.6336
sim_339	5	4.86976	0	2.60477
sim_340	5	4.53989	0	9.20211
sim_341	5	4.37252	0	12.5497
sim_342	5	4.47933	0	10.4134
sim_343	5	4.61641	0	7.67175
sim_344	5	5.22858	0	4.57156
sim_345	5	4.42575	0	11.4849
sim_346	5	6.76515	0	35.303
sim_347	5	5.14418	0	2.88364
sim_348	5	4.36517	0	12.6967
sim_349	5	4.35995	0	12.8009
sim_350	5	5.51205	0	10.2411
sim_351	5	5.77036	0	15.4072
sim_352	5	5.66952	0	13.3903
sim_353	5	5.8238	0	16.476
sim_354	5	6.36143	0	27.2286
sim_355	5	4.53286	0	9.34285
sim_356	5	5.04552	0	0.910339
sim_357	5	4.46651	0	10.6698
sim_358	5	4.41217	0	11.7566
sim_359	5	4.41043	0	11.7914
sim_360	5	4.5359	0	9.28208
sim_361	5	6.04359	0	20.8718
sim_362	5	4.40176	0	11.9647
sim_363	5	4.38873	0	12.2254
sim_364	5	5.52044	0	10.4088
sim_365	5	5.71627	0	14.3255
sim_366	5	4.50166	0	9.96681
sim_367	5	4.88408	0	2.31846
sim_368	5	5.87181	0	17.4361
sim_369	5	5.41336	0	8.2671
sim_370	4	5.4923	20	9.84593
sim_371	5	4.6662	0	6.67606
sim_372	5	6.03216	0	20.6432
sim_373	5	6.06988	0	21.3976
sim_374	5	5.07436	0	1.48728
sim_375	5	5.69196	0	13.8392
sim_376	5	5.93186	0	18.6371
sim_377	5	4.61562	0	7.68763
sim_378	5	6.21697	0	24.3395
sim_379	5	4.47131	0	10.5738
sim_380	5	4.42791	0	11.4417
sim_381	5	5.715	0	14.3
sim_382	5	4.54886	0	9.02283
sim_383	5	6.52837	0	30.5674
sim_384	5	5.4385	0	8.77009
sim_385	5	4.43706	0	11.2588
sim_386	5	6.11307	0	22.2614
sim_387	5	4.4587	0	10.826
sim_388	5	4.47507	0	10.4987
sim_389	5	4.94847	0	1.03067
sim_390	5	6.11699	0	22.3397
sim_391	5	5.70997	0	14.1993
sim_392	5	4.50511	0	9.89771
sim_393	5	5.02763	0	0.552657
sim_394	5	4.63668	0	7.26649
sim_395	5	4.4206	0	11.5881
sim_396	5	4.55533	0	8.89331
sim_397	5	5.15864	0	3.1729
sim_398	5	4.50545	0	9.89106
sim_399	5	5.76466	0	15.2931
sim_400	5	4.43885	0	11.223
sim_401	5	6.17304	0	23.4608
sim_402	5	5.89047	0	17.8095
sim_403	5	5.38675	0	7.73496
sim_404	5	4.46284	0	10.7432
sim_405	5	6.76046	0	35.2092
sim_406	5	5.07737	0	1.54745
sim_407	5	4.3785	0	12.43
sim_408	5	4.49836	0	10.0329
sim_409	5	5.11121	0	2.22429
sim_410	4	4.84714	20	3.05711
sim_411	5	4.83541	0	3.29174
sim_412	5	5.52188	0	10.4375
sim_413	5	4.88024	0	2.39519
sim_414	5	5.68791	0	13.7582
sim_415	5	4.49812	0	10.0376
sim_416	5	6.1366	0	22.732
sim_417	5	5.52572	0	10.5143
sim_418	5	4.48105	0	10.3789
sim_419	5	5.09494	0	1.89881
sim_420	5	4.51793	0	9.64136
sim_421	5	5.2503	0	5.00596
sim_422	5	6.36955	0	27.391
sim_423	5	5.96514	0	19.3029
sim_424	5	5.85478	0	17.0957
sim_425	5	4.47248	0	10.5503
sim_426	5	4.49767	0	10.0466
sim_427	5	5.78357	0	15.6713
sim_428	5	5.90578	0	18.1156
sim_429	5	5.98826	0	19.7651
sim_430	5	4.58039	0	8.39221
sim_431	5	4.87021	0	2.59587
sim_432	4	4.87111	20	2.57781
sim_433	5	5.15535	0	3.10694
sim_434	4	6.3147	20	26.294
sim_435	5	5.65474	0	13.0948
sim_436	5	5.44465	0	8.893
sim_437	5	4.95149	0	0.970244
sim_438	5	5.93911	0	18.7822
sim_439	5	5.64253	0	12.8506
sim_440	5	5.59279	0	11.8558
sim_441	5	4.53331	0	9.33376
sim_442	5	5.31895	0	6.37895
sim_443	5	5.1856	0	3.7119
sim_444	5	6.44019	0	28.8039
sim_445	5	4.46858	0	10.6284
sim_446	4	6.2288	20	24.5759
sim_447	5	4.44323	0	11.1354
sim_448	5	4.51613	0	9.67731
sim_449	5	5.60075	0	12.0149
sim_450	5	5.64306	0	12.8612
sim_451	5	4.4575	0	10.85
sim_452	5	5.77976	0	15.5952
sim_453	4	5.9631	20	19.262
sim_454	5	5.26759	0	5.35171
sim_455	5	5.20953	0	4.19053
sim_456	5	5.98537	0	19.7073
sim_457	5	5.42059	0	8.41173
sim_458	4	6.85316	20	37.0631
sim_459	5	4.52244	0	9.55113
sim_460	5	6.03185	0	20.6369
sim_461	5	5.01886	0	0.377146
sim_462	5	5.54127	0	10.8255
sim_463	5	5.68294	0	13.6588
sim_464	5	4.50924	0	9.81523
sim_465	5	4.42269	0	11.5461
sim_466	5	5.80568	0	16.1136
sim_467	5	5.71329	0	14.2657
sim_468	5	4.49206	0	10.1588
sim_469	5	4.99131	0	0.173814
sim_470	5	5.58157	0	11.6314
sim_471	5	5.21219	0	4.24374
sim_472	5	4.45273	0	10.9453
sim_473	5	5.65695	0	13.1391
sim_474	5	5.12741	0	2.54823
sim_475	5	4.518	0	9.63991
sim_476	5	5.78526	0	15.7053
sim_477	5	5.46554	0	9.31071
sim_478	5	5.21428	0	4.28552
sim_479	5	5.1836	0	3.67199
sim_480	5	5.85952	0	17.1905
sim_481	5	6.19144	0	23.8288
sim_482	5	5.28769	0	5.7538
sim_483	5	4.55405	0	8.91897
sim_484	4	7.16081	20	43.2162
sim_485	5	4.34729	0	13.0543
sim_486	5	4.44903	0	11.0195
sim_487	5	5.41395	0	8.27894
sim_488	5	4.92272	0	1.54552
sim_489	5	5.20021	0	4.00413
sim_490	5	4.50305	0	9.93901
sim_491	5	5.17398	0	3.47963
sim_492	5	5.85521	0	17.1041
sim_493	5	4.43532	0	11.2936
sim_494	5	5.33835	0	6.76704
sim_495	5	6.46031	0	29.2061
sim_496	5	4.55611	0	8.87771
sim_497	5	6.09949	0	21.9898
sim_498	5	4.38301	0	12.3398
sim_499	5	6.11363	0	22.2727
sim_500	5	4.42603	0	11.4794
sim_501	5	4.46185	0	10.7629
sim_502	5	5.48628	0	9.72559
sim_503	5	4.99176	0	0.164806
sim_504	5	5.97253	0	19.4505
sim_505	5	5.11124	0	2.22474
sim_506	5	5.41647	0	8.32945
sim_507	5	4.4395	0	11.21
sim_508	5	6.443	0	28.8599
sim_509	5	5.91906	0	18.3813
sim_510	5	5.8696	0	17.3921
sim_511	5	4.99439	0	0.112124
sim_512	5	4.45616	0	10.8768
sim_513	5	6.08875	0	21.7749
sim_514	5	4.35306	0	12.9388
sim_515	5	5.77211	0	15.4422
sim_516	5	5.81446	0	16.2892
sim_517	5	4.42029	0	11.5941
sim_518	5	5.96771	0	19.3542
sim_519	5	5.60437	0	12.0873
sim_520	5	5.4535	0	9.06998
sim_521	5	4.42329	0	11.5341
sim_522	5	4.44891	0	11.0218
sim_523	5	6.16158	0	23.2316
sim_524	5	4.77687	0	4.46265
sim_525	5	5.08952	0	1.79046
sim_526	5	6.14305	0	22.8609
sim_527	5	6.55623	0	31.1247
sim_528	5	5.45894	0	9.17885
sim_529	5	4.49191	0	10.1619
sim_530	5	5.43543	0	8.70857
sim_531	5	6.46284	0	29.2567
sim_532	5	4.96737	0	0.652567
sim_533	5	5.33866	0	6.77314
sim_534	5	5.35146	0	7.02925
sim_535	5	6.00303	0	20.0606
sim_536	5	5.91217	0	18.2433
sim_537	5	4.8666	0	2.66791
sim_538	5	5.31446	0	6.28919
sim_539	5	4.44088	0	11.1824
sim_540	5	6.39767	0	27.9534
sim_541	5	4.40373	0	11.9254
sim_542	5	5.20806	0	4.16119
sim_543	5	5.81727	0	16.3453
sim_544	5	4.48126	0	10.3749
sim_545	5	4.45153	0	10.9694
sim_546	5	6.45643	0	29.1286
sim_547	5	6.39535	0	27.907
sim_548	5	5.30369	0	6.07374
sim_549	5	5.92213	0	18.4425
sim_550	5	6.00316	0	20.0631
sim_551	5	5.74131	0	14.8262
sim_552	5	5.46827	0	9.36538
sim_553	5	4.47876	0	10.4248
sim_554	5	5.69743	0	13.9486
sim_555	5	5.19353	0	3.87058
sim_556	5	5.65631	0	13.1261
sim_557	5	6.32515	0	26.503
sim_558	5	4.51877	0	9.62464
sim_559	5	5.00748	0	0.14963
sim_560	5	5.95654	0	19.1307
sim_561	5	4.44297	0	11.1407
sim_562	5	5.67276	0	13.4552
sim_563	5	5.82456	0	16.4912
sim_564	4	4.78923	20	4.21537
sim_565	5	4.5351	0	9.29791
sim_566	5	5.82229	0	16.4457
sim_567	4	6.20837	20	24.1674
sim_568	5	5.47066	0	9.41312
sim_569	5	6.37762	0	27.5524
sim_570	5	4.4597	0	10.806
sim_571	5	4.45619	0	10.8763
sim_572	5	5.24207	0	4.84145
sim_573	5	5.82456	0	16.4913
sim_574	5	5.31016	0	6.20327
sim_575	5	5.83343	0	16.6685
sim_576	5	6.38665	0	27.733
sim_577	5	5.17416	0	3.48325
sim_578	5	5.13819	0	2.76379
sim_579	5	5.16619	0	3.32386
sim_580	5	4.48765	0	10.247
sim_581	5	4.36957	0	12.6087
sim_582	5	5.0104	0	0.207907
sim_583	5	6.03011	0	20.6022
sim_584	5	6.47275	0	29.4549
sim_585	5	5.92012	0	18.4024
sim_586	5	4.51302	0	9.73961
sim_587	5	6.2609	0	25.2181
sim_588	5	5.85989	0	17.1978
sim_589	5	5.56253	0	11.2507
sim_590	5	5.99924	0	19.9847
sim_591	4	4.53645	20	9.27097
sim_592	5	5.80456	0	16.0911
sim_593	5	4.43781	0	11.2439
sim_594	5	5.21306	0	4.26129
sim_595	5	4.50769	0	9.84614
sim_596	5	6.43061	0	28.6122
sim_597	5	5.10029	0	2.00573
sim_598	5	4.40531	0	11.8938
sim_599	5	4.42819	0	11.4362
sim_600	5	4.52353	0	9.52949
sim_601	5	5.00805	0	0.161072
sim_602	5	5.87396	0	17.4791
sim_603	5	4.50381	0	9.92384
sim_604	5	4.49512	0	10.0977
sim_605	5	5.32132	0	6.42649
sim_606	5	4.44266	0	11.1467
sim_607	5	4.41699	0	11.6603
sim_608	4	5.56812	20	11.3625
sim_609	5	5.6176	0	12.3521
sim_610	5	4.50324	0	9.93527
sim_611	5	5.91468	0	18.2937
sim_612	5	6.07333	0	21.4666
sim_613	4	6.76942	20	35.3883
sim_614	5	4.46152	0	10.7696
sim_615	5	4.53681	0	9.26376
sim_616	5	4.52123	0	9.57535
sim_617	5	5.83894	0	16.7789
sim_618	5	4.55318	0	8.93639
sim_619	5	4.4978	0	10.044
sim_620	5	4.4437	0	11.126
sim_621	5	4.40969	0	11.8062
sim_622	5	4.69652	0	6.06966
sim_623	5	4.44683	0	11.0634
sim_624	5	5.69004	0	13.8008
sim_625	5	6.0189	0	20.378
sim_626	5	6.32483	0	26.4967
sim_627	5	5.95399	0	19.0797
sim_628	5	6.24766	0	24.9531
sim_629	5	4.61989	0	7.60227
sim_630	5	5.18993	0	3.79869
sim_631	5	4.38057	0	12.3887
sim_632	5	6.60234	0	32.0468
sim_633	5	6.0915	0	21.8301
sim_634	5	6.34077	0	26.8154
sim_635	5	5.91046	0	18.2093
sim_636	5	5.38786	0	7.75728
sim_637	5	5.75	0	15.0001
sim_638	5	5.17546	0	3.50928
sim_639	5	4.97485	0	0.503078
sim_640	5	5.36608	0	7.32155
sim_641	5	5.73523	0	14.7046
sim_642	5	4.92282	0	1.54355
sim_643	4	4.93191	20	1.36177
sim_644	5	5.54028	0	10.8056
sim_645	5	4.92694	0	1.4612
sim_646	5	5.40522	0	8.10448
sim_647	5	5.78409	0	15.6817
sim_648	5	4.42038	0	11.5923
sim_649	5	5.62882	0	12.5763
sim_650	5	5.92725	0	18.5449
sim_651	5	5.03363	0	0.672597
sim_652	5	4.97951	0	0.40977
sim_653	5	6.70339	0	34.0679
sim_654	5	5.03184	0	0.636869
sim_655	5	4.40569	0	11.8861
sim_656	5	4.67752	0	6.44957
sim_657	5	4.47231	0	10.5539
sim_658	5	4.36306	0	12.7387
sim_659	5	4.44867	0	11.0265
sim_660	4	4.63407	20	7.31853
sim_661	5	4.51033	0	9.79345
sim_662	5	5.12348	0	2.4695
sim_663	5	5.18379	0	3.67584
sim_664	5	5.75241	0	15.0481
sim_665	5	4.93429	0	1.31414
sim_666	5	4.49812	0	10.0376
sim_667	5	4.53691	0	9.26185
sim_668	5	4.96707	0	0.658523
sim_669	5	4.52936	0	9.41276
sim_670	5	6.06945	0	21.3891
sim_671	5	4.4705	0	10.59
sim_672	5	4.37966	0	12.4069
sim_673	5	4.50335	0	9.93298
sim_674	5	4.95368	0	0.926432
sim_675	5	5.58616	0	11.7233
sim_676	5	4.41081	0	11.7839
sim_677	5	4.47244	0	10.5511
sim_678	5	4.45193	0	10.9615
sim_679	5	4.45887	0	10.8225
sim_680	5	6.1027	0	22.0541
sim_681	5	5.32609	0	6.52174
sim_682	5	5.03418	0	0.683659
sim_683	5	4.4095	0	11.81
sim_684	5	4.39219	0	12.1563
sim_685	5	6.12129	0	22.4259
sim_686	5	4.39589	0	12.0822
sim_687	5	4.84478	0	3.10436
sim_688	5	5.41799	0	8.3597
sim_689	5	6.31949	0	26.3898
sim_690	5	5.50689	0	10.1379
sim_691	5	5.71321	0	14.2643
sim_692	5	4.52725	0	9.455
sim_693	5	5.68266	0	13.6531
sim_694	5	5.24433	0	4.88652
sim_695	5	4.55924	0	8.81519
sim_696	5	5.79883	0	15.9766
sim_697	5	5.82734	0	16.5467
sim_698	5	5.30327	0	6.06541
sim_699	5	4.5066	0	9.868
sim_700	5	6.11306	0	22.2612
sim_701	5	6.12663	0	22.5326
sim_702	5	5.46508	0	9.30155
sim_703	5	5.61701	0	12.3403
sim_704	5	4.52487	0	9.5025
sim_705	5	4.42831	0	11.4339
sim_706	5	4.55616	0	8.87689
sim_707	5	5.88011	0	17.6023
sim_708	5	6.26585	0	25.317
sim_709	5	4.57838	0	8.43239
sim_710	5	5.48162	0	9.6323
sim_711	5	4.4992	0	10.0159
sim_712	5	4.39937	0	12.0126
sim_713	5	4.51008	0	9.79848
sim_714	5	4.91356	0	1.72879
sim_715	5	5.75855	0	15.1711
sim_716	5	4.63615	0	7.27696
sim_717	5	5.18899	0	3.77985
sim_718	5	5.32473	0	6.49458
sim_719	4	4.93693	20	1.26135
sim_720	5	5.45508	0	9.1016
sim_721	5	5.02963	0	0.592579
sim_722	5	5.04989	0	0.997791
sim_723	5	5.86279	0	17.2559
sim_724	5	5.34123	0	6.82452
sim_725	5	4.8021	0	3.95805
sim_726	5	6.39593	0	27.9186
sim_727	5	4.49065	0	10.1869
sim_728	5	4.52296	0	9.54074
sim_729	5	5.70394	0	14.0788
sim_730	5	5.91295	0	18.259
sim_731	5	5.80724	0	16.1449
sim_732	5	4.46442	0	10.7116
sim_733	5	4.44871	0	11.0258
sim_734	5	6.09931	0	21.9861
sim_735	5	6.35792	0	27.1585
sim_736	5	5.7333	0	14.6659
sim_737	5	6.49228	0	29.8456
sim_738	5	6.32439	0	26.4879
sim_739	5	4.94256	0	1.1489
sim_740	5	5.81769	0	16.3538
sim_741	5	4.85834	0	2.83316
sim_742	5	6.61525	0	32.305
sim_743	5	4.95458	0	0.908392
sim_744	5	4.46291	0	10.7419
sim_745	5	5.60119	0	12.0238
sim_746	5	5.12934	0	2.58672
sim_747	5	5.35035	0	7.00703
sim_748	5	5.75992	0	15.1985
sim_749	5	4.42172	0	11.5656
sim_750	5	4.39314	0	12.1371
sim_751	5	4.43004	0	11.3991
sim_752	5	5.52581	0	10.5162
sim_753	5	4.57524	0	8.49522
sim_754	5	5.66572	0	13.3144
sim_755	5	4.56725	0	8.65508
sim_756	5	4.72233	0	5.55338
sim_757	5	5.43321	0	8.66417
sim_758	5	5.26849	0	5.36971
sim_759	5	5.34041	0	6.80821
sim_760	5	4.51491	0	9.70188
sim_761	5	5.42465	0	8.49291
sim_762	5	4.5306	0	9.38802
sim_763	5	5.48875	0	9.77506
sim_764	5	5.47491	0	9.49826
sim_765	5	6.64931	0	32.9862
sim_766	5	5.96242	0	19.2485
sim_767	5	6.41976	0	28.3953
sim_768	5	4.44134	0	11.1731
sim_769	5	4.41866	0	11.6269
sim_770	5	5.54232	0	10.8463
sim_771	5	6.22195	0	24.4389
sim_772	5	4.41145	0	11.771
sim_773	5	4.91812	0	1.63764
sim_774	5	4.36743	0	12.6515
sim_775	5	5.79208	0	15.8417
sim_776	5	4.9654	0	0.691947
sim_777	5	5.34991	0	6.99819
sim_778	5	5.65236	0	13.0472
sim_779	5	4.41912	0	11.6175
sim_780	5	5.36153	0	7.23064
sim_781	5	4.46008	0	10.7983
sim_782	5	4.46491	0	10.7019
sim_783	5	4.54134	0	9.17328
sim_784	5	5.1792	0	3.58395
sim_785	5	4.39678	0	12.0643
sim_786	5	6.29747	0	25.9493
sim_787	5	6.09998	0	21.9995
sim_788	5	4.46854	0	10.6292
sim_789	5	5.61498	0	12.2996
sim_790	5	4.45334	0	10.9333
sim_791	5	5.91913	0	18.3826
sim_792	5	4.44468	0	11.1064
sim_793	5	6.42812	0	28.5624
sim_794	5	6.12133	0	22.4266
sim_795	5	5.57043	0	11.4086
sim_796	5	5.71396	0	14.2792
sim_797	5	4.36798	0	12.6403
sim_798	5	5.32013	0	6.40266
sim_799	5	4.33926	0	13.2148
sim_800	5	4.47784	0	10.4432
sim_801	5	5.84383	0	16.8765
sim_802	5	4.85839	0	2.83217
sim_803	5	6.48807	0	29.7614
sim_804	5	4.44321	0	11.1358
sim_805	5	5.80458	0	16.0916
sim_806	5	5.05293	0	1.05857
sim_807	5	4.48082	0	10.3837
sim_808	5	6.13355	0	22.671
sim_809	5	5.79339	0	15.8677
sim_810	5	6.07861	0	21.5722
sim_811	5	5.71617	0	14.3234
sim_812	4	4.80721	20	3.85577
sim_813	4	5.35437	20	7.08733
sim_814	5	6.11105	0	22.221
sim_815	5	6.1374	0	22.748
sim_816	5	4.43193	0	11.3613
sim_817	5	5.65836	0	13.1671
sim_818	5	4.436	0	11.28
sim_819	5	5.33064	0	6.61279
sim_820	5	5.68535	0	13.707
sim_821	5	5.55794	0	11.1589
sim_822	5	4.38204	0	12.3591
sim_823	5	4.83096	0	3.38088
sim_824	5	4.48267	0	10.3466
sim_825	5	5.86402	0	17.2804
sim_826	5	5.34475	0	6.89507
sim_827	5	6.04254	0	20.8507
sim_828	5	4.49479	0	10.1042
sim_829	4	4.87977	20	2.40462
sim_830	5	5.46181	0	9.23611
sim_831	5	5.40432	0	8.08633
sim_832	5	5.90907	0	18.1813
sim_833	5	5.20476	0	4.09528
sim_834	5	5.70556	0	14.1113
sim_835	5	4.7663	0	4.6741
sim_836	5	4.9723	0	0.553933
sim_837	5	4.42528	0	11.4944
sim_838	5	6.67927	0	33.5854
sim_839	5	5.0982	0	1.96394
sim_840	5	6.0053	0	20.106
sim_841	5	4.41371	0	11.7258
sim_842	5	6.18224	0	23.6449
sim_843	5	5.74197	0	14.8395
sim_844	5	6.15542	0	23.1084
sim_845	5	5.64762	0	12.9525
sim_846	5	5.56714	0	11.3427
sim_847	5	5.50043	0	10.0086
sim_848	5	5.12137	0	2.42735
sim_849	5	4.3505	0	12.99
sim_850	5	5.44717	0	8.9433
sim_851	5	6.33294	0	26.6589
sim_852	5	5.83421	0	16.6842
sim_853	5	5.35301	0	7.0602
sim_854	5	4.45437	0	10.9125
sim_855	5	6.39012	0	27.8024
sim_856	5	4.48464	0	10.3072
sim_857	5	5.18652	0	3.73046
sim_858	5	4.41806	0	11.6389
sim_859	5	5.28738	0	5.74767
sim_860	5	5.34848	0	6.9696
sim_861	5	5.9956	0	19.912
sim_862	5	6.24646	0	24.9292
sim_863	5	4.45095	0	10.9811
sim_864	5	6.17429	0	23.4857
sim_865	5	5.0764	0	1.52796
sim_866	5	6.39964	0	27.9928
sim_867	5	4.49617	0	10.0765
sim_868	5	5.59964	0	11.9929
sim_869	5	5.90638	0	18.1275
sim_870	5	4.85858	0	2.82835
sim_871	5	4.86602	0	2.67954
sim_872	5	6.11718	0	22.3436
sim_873	4	4.97388	20	0.522448
sim_874	5	5.84544	0	16.9089
sim_875	4	5.81866	20	16.3732
sim_876	5	5.37538	0	7.50768
sim_877	5	6.04654	0	20.9309
sim_878	5	5.94271	0	18.8541
sim_879	5	6.34771	0	26.9542
sim_880	5	4.35196	0	12.9608
sim_881	5	5.71243	0	14.2487
sim_882	5	5.31833	0	6.36668
sim_883	5	4.40361	0	11.9277
sim_884	5	5.74625	0	14.925
sim_885	5	4.76616	0	4.67687
sim_886	5	4.90932	0	1.81361
sim_887	5	5.37326	0	7.46526
sim_888	5	4.50614	0	9.87717
sim_889	5	4.44583	0	11.0834
sim_890	5	5.06563	0	1.3126
sim_891	5	4.44838	0	11.0324
sim_892	5	5.38868	0	7.77364
sim_893	5	4.53091	0	9.38184
sim_894	5	4.87821	0	2.43572
sim_895	5	4.48849	0	10.2302
sim_896	5	5.93002	0	18.6004
sim_897	5	6.22764	0	24.5528
sim_898	5	4.739	0	5.22003
sim_899	5	4.63438	0	7.31232
sim_900	5	5.36652	0	7.33032
sim_901	5	5.16131	0	3.22611
sim_902	5	5.95624	0	19.1249
sim_903	5	6.11604	0	22.3207
sim_904	5	5.44289	0	8.85785
sim_905	5	5.05062	0	1.0123
sim_906	5	5.50187	0	10.0374
sim_907	4	5.37706	20	7.54118
sim_908	5	6.15509	0	23.1018
sim_909	5	4.49532	0	10.0936
sim_910	5	5.28392	0	5.67842
sim_911	5	6.15522	0	23.1044
sim_912	5	5.10239	0	2.04783
sim_913	5	5.15355	0	3.0709
sim_914	5	4.47293	0	10.5413
sim_915	5	5.41923	0	8.38466
sim_916	5	6.10171	0	22.0341
sim_917	5	5.56827	0	11.3654
sim_918	5	5.74057	0	14.8113
sim_919	5	4.50092	0	9.9816
sim_920	5	4.48636	0	10.2727
sim_921	5	4.3458	0	13.084
sim_922	5	6.26539	0	25.3078
sim_923	5	4.49686	0	10.0628
sim_924	5	5.8651	0	17.302
sim_925	5	4.52882	0	9.42354
sim_926	5	6.00079	0	20.0158
sim_927	5	4.43337	0	11.3326
sim_928	5	5.08663	0	1.73252
sim_929	5	4.92892	0	1.42168
sim_930	5	4.44148	0	11.1705
sim_931	5	4.91608	0	1.6784
sim_932	5	5.87599	0	17.5199
sim_933	5	4.71248	0	5.75049
sim_934	5	6.29309	0	25.8619
sim_935	5	5.49597	0	9.91949
sim_936	5	5.49809	0	9.96185
sim_937	5	6.1763	0	23.526
sim_938	5	5.8964	0	17.928
sim_939	5	5.03538	0	0.707644
sim_940	5	6.3869	0	27.738
sim_941	5	4.92451	0	1.50977
sim_942	5	4.50444	0	9.91119
sim_943	5	4.47627	0	10.4747
sim_944	5	4.54124	0	9.17511
sim_945	5	4.87049	0	2.59018
sim_946	5	5.82142	0	16.4284
sim_947	5	5.74587	0	14.9173
sim_948	5	4.50226	0	9.95471
sim_949	5	5.28855	0	5.77094
sim_950	5	4.43719	0	11.2562
sim_951	5	4.54294	0	9.14127
sim_952	5	5.79271	0	15.8541
sim_953	5	4.52832	0	9.43356
sim_954	5	5.53379	0	10.6758
sim_955	5	5.02006	0	0.401293
sim_956	5	5.01172	0	0.23446
sim_957	5	6.35824	0	27.1647
sim_958	4	4.86666	20	2.66672
sim_959	5	4.41845	0	11.6309
sim_960	5	4.35448	0	12.9103
sim_961	5	5.31756	0	6.35123
sim_962	5	4.95875	0	0.824938
sim_963	4	6.07305	20	21.461
sim_964	5	4.44748	0	11.0504
sim_965	5	4.43992	0	11.2015
sim_966	5	4.44873	0	11.0254
sim_967	5	5.35615	0	7.12291
sim_968	5	5.68133	0	13.6267
sim_969	5	4.53137	0	9.37261
sim_970	5	4.47783	0	10.4434
sim_971	5	5.3564	0	7.12808
sim_972	5	5.49873	0	9.9746
sim_973	5	6.5444	0	30.8881
sim_974	4	4.67871	20	6.42588
sim_975	5	5.40402	0	8.08037
sim_976	5	6.20974	0	24.1948
sim_977	5	4.90969	0	1.80629
sim_978	5	5.92771	0	18.5542
sim_979	5	5.0176	0	0.352058
sim_980	5	6.38408	0	27.6815
sim_981	5	5.43258	0	8.65164
sim_982	5	5.15021	0	3.0041
sim_983	5	5.61854	0	12.3708
sim_984	5	6.16232	0	23.2465
sim_985	5	4.40936	0	11.8129
sim_986	5	6.42444	0	28.4889
sim_987	5	6.05929	0	21.1857
sim_988	5	6.23059	0	24.6118
sim_989	5	4.78695	0	4.26109
sim_990	5	6.42508	0	28.5016
sim_991	5	5.9146	0	18.2921
sim_992	5	6.53694	0	30.7388
sim_993	5	4.44824	0	11.0351
sim_994	4	5.23879	20	4.77575
sim_995	5	4.47461	0	10.5077
sim_996	5	5.39331	0	7.86613
sim_997	5	5.33979	0	6.7957
sim_998	5	5.60735	0	12.147
sim_999	5	4.98641	0	0.271862
sim_1000	5	5.82537	0	16.5074
sim_1001	5	5.77409	0	15.4818
sim_1002	5	4.4029	0	11.942
sim_1003	5	4.78958	0	4.20833
sim_1004	5	4.94079	0	1.18427
sim_1005	4	5.86327	20	17.2654
sim_1006	5	5.86755	0	17.351
sim_1007	5	4.52312	0	9.53763
sim_1008	5	5.66031	0	13.2063
sim_1009	5	5.43954	0	8.79081
sim_1010	5	4.45636	0	10.8728
sim_1011	5	5.91764	0	18.3528
sim_1012	5	5.12833	0	2.56667
sim_1013	5	5.5897	0	11.794
sim_1014	5	5.68006	0	13.6012
sim_1015	5	6.12292	0	22.4585
sim_1016	5	5.17725	0	3.54506
sim_1017	5	6.36523	0	27.3046
sim_1018	5	5.18083	0	3.61654
sim_1019	5	4.45351	0	10.9299
sim_1020	5	4.43754	0	11.2493
sim_1021	5	4.40399	0	11.9202
sim_1022	5	4.47952	0	10.4096
sim_1023	5	5.61352	0	12.2704
sim_1024	5	5.58608	0	11.7216
sim_1025	5	5.7549	0	15.0979
sim_1026	3	4.83127	40	3.37451
sim_1027	5	5.06978	0	1.39559
sim_1028	5	4.7984	0	4.03192
sim_1029	4	5.13576	20	2.71518
sim_1030	5	5.6092	0	12.184
sim_1031	5	6.45504	0	29.1008
sim_1032	5	5.3038	0	6.07595
sim_1033	5	4.38903	0	12.2193
sim_1034	5	5.35742	0	7.14835
sim_1035	5	5.60906	0	12.1812
sim_1036	5	5.62335	0	12.4671
sim_1037	5	6.28995	0	25.799
sim_1038	5	5.9045	0	18.0899
sim_1039	5	4.41898	0	11.6205
sim_1040	5	6.45687	0	29.1374
sim_1041	5	5.46113	0	9.22251
sim_1042	4	6.44934	20	28.9868
sim_1043	5	4.99118	0	0.176374
sim_1044	5	6.53655	0	30.7309
sim_1045	5	5.87904	0	17.5808
sim_1046	5	4.97352	0	0.529578
sim_1047	5	4.82791	0	3.44179
sim_1048	5	4.52326	0	9.53474
sim_1049	5	4.38914	0	12.2172
sim_1050	5	4.40193	0	11.9613
sim_1051	5	5.39351	0	7.87014
sim_1052	5	5.89019	0	17.8039
sim_1053	5	5.18723	0	3.74458
sim_1054	5	4.52871	0	9.42584
sim_1055	5	4.44951	0	11.0097
sim_1056	5	4.31862	0	13.6275
sim_1057	3	4.60004	40	7.99912
sim_1058	5	5.53564	0	10.7129
sim_1059	5	5.38566	0	7.71314
sim_1060	5	5.49119	0	9.82383
sim_1061	5	5.20307	0	4.06135
sim_1062	5	4.5333	0	9.33396
sim_1063	4	6.28623	20	25.7246
sim_1064	5	5.21173	0	4.23453
sim_1065	5	4.7841	0	4.31791
sim_1066	5	5.6056	0	12.1121
sim_1067	5	6.47475	0	29.495
sim_1068	5	5.51139	0	10.2278
sim_1069	5	6.4711	0	29.4219
sim_1070	5	5.81849	0	16.3697
sim_1071	5	5.36802	0	7.36039
sim_1072	5	5.54684	0	10.9367
sim_1073	5	5.08693	0	1.73868
sim_1074	5	6.54	0	30.7999
sim_1075	5	5.69838	0	13.9676
sim_1076	5	4.41268	0	11.7464
sim_1077	5	5.7074	0	14.1479
sim_1078	5	6.39351	0	27.8702
sim_1079	5	5.4606	0	9.21205
sim_1080	5	5.09316	0	1.86327
sim_1081	5	4.43408	0	11.3184
sim_1082	5	4.7635	0	4.73007
sim_1083	5	5.89947	0	17.9893
sim_1084	5	5.74837	0	14.9674
sim_1085	5	5.31708	0	6.34169
sim_1086	4	6.20402	20	24.0805
sim_1087	5	5.35912	0	7.18237
sim_1088	5	5.01064	0	0.212803
sim_1089	5	4.85915	0	2.81706
sim_1090	5	6.08741	0	21.7482
sim_1091	5	5.446	0	8.91995
sim_1092	5	5.56011	0	11.2021
sim_1093	5	4.54141	0	9.17189
sim_1094	5	6.26303	0	25.2605
sim_1095	5	5.73854	0	14.7707
sim_1096	5	5.46683	0	9.33667
sim_1097	5	5.39902	0	7.98034
sim_1098	5	4.68327	0	6.33464
sim_1099	5	4.45686	0	10.8629
sim_1100	5	4.55859	0	8.82822
sim_1101	5	6.25578	0	25.1157
sim_1102	5	6.03355	0	20.6709
sim_1103	5	4.42431	0	11.5138
sim_1104	5	5.42703	0	8.54059
sim_1105	5	5.05999	0	1.19983
sim_1106	5	4.46542	0	10.6916
sim_1107	5	4.46526	0	10.6948
sim_1108	5	4.63106	0	7.37885
sim_1109	5	5.57053	0	11.4106
sim_1110	5	6.63572	0	32.7143
sim_1111	5	4.97542	0	0.49153
sim_1112	5	4.46744	0	10.6511
sim_1113	5	4.81897	0	3.62066
sim_1114	5	6.12411	0	22.4823
sim_1115	5	4.9722	0	0.556026
sim_1116	5	5.34085	0	6.81695
sim_1117	5	4.34966	0	13.0068
sim_1118	5	5.5864	0	11.7281
sim_1119	5	6.50505	0	30.1009
sim_1120	5	5.92897	0	18.5793
sim_1121	5	5.86688	0	17.3377
sim_1122	5	5.46645	0	9.32896
sim_1123	5	5.91386	0	18.2772
sim_1124	4	4.94332	20	1.13357
sim_1125	5	4.3997	0	12.006
sim_1126	5	4.97752	0	0.449562
sim_1127	5	5.46351	0	9.27016
sim_1128	5	5.48396	0	9.67928
sim_1129	5	4.89077	0	2.18466
sim_1130	5	4.45942	0	10.8117
sim_1131	5	4.89089	0	2.18222
sim_1132	5	5.46874	0	9.37487
sim_1133	5	5.72314	0	14.4629
sim_1134	5	5.17349	0	3.46987
sim_1135	5	6.40018	0	28.0036
sim_1136	5	4.4596	0	10.8081
sim_1137	5	4.85783	0	2.84344
sim_1138	5	6.11763	0	22.3525
sim_1139	5	4.42454	0	11.5092
sim_1140	5	4.51949	0	9.61019
sim_1141	5	6.30468	0	26.0936
sim_1142	5	5.76772	0	15.3545
sim_1143	5	5.22693	0	4.53867
sim_1144	5	4.40141	0	11.9717
sim_1145	5	5.27756	0	5.55125
sim_1146	5	5.80644	0	16.1288
sim_1147	5	5.39627	0	7.92532
sim_1148	5	4.45132	0	10.9735
sim_1149	5	4.39849	0	12.0302
sim_1150	5	5.02962	0	0.592454
sim_1151	5	6.30252	0	26.0504
sim_1152	5	6.48091	0	29.6182
sim_1153	5	6.02094	0	20.4189
sim_1154	5	5.33704	0	6.74084
sim_1155	5	5.04752	0	0.95049
sim_1156	5	5.9951	0	19.902
sim_1157	5	6.50925	0	30.185
sim_1158	5	6.02757	0	20.5514
sim_1159	5	6.24156	0	24.8311
sim_1160	5	4.39127	0	12.1746
sim_1161	5	5.19963	0	3.99255
sim_1162	5	5.91165	0	18.233
sim_1163	5	5.57591	0	11.5181
sim_1164	4	5.65936	20	13.1873
sim_1165	5	5.225	0	4.49995
sim_1166	5	5.37898	0	7.57957
sim_1167	5	5.90124	0	18.0248
sim_1168	5	5.14196	0	2.83912
sim_1169	5	6.06974	0	21.3948
sim_1170	5	5.9126	0	18.2519
sim_1171	5	6.57223	0	31.4445
sim_1172	5	5.90013	0	18.0027
sim_1173	5	4.44488	0	11.1024
sim_1174	5	5.55986	0	11.1972
sim_1175	5	4.40682	0	11.8635
sim_1176	5	5.47537	0	9.50742
sim_1177	5	4.49283	0	10.1433
sim_1178	5	5.46969	0	9.39381
sim_1179	5	5.34552	0	6.91036
sim_1180	5	4.44051	0	11.1899
sim_1181	5	4.5358	0	9.28402
sim_1182	5	5.3918	0	7.83598
sim_1183	5	6.01951	0	20.3902
sim_1184	5	4.47686	0	10.4628
sim_1185	4	3.7117	20	25.766
sim_1186	5	4.36957	0	12.6086
sim_1187	5	5.60554	0	12.1107
sim_1188	5	4.38729	0	12.2543
sim_1189	5	5.19153	0	3.83063
sim_1190	5	4.45696	0	10.8608
sim_1191	5	4.42529	0	11.4943
sim_1192	5	4.46937	0	10.6127
sim_1193	5	4.4974	0	10.0519
sim_1194	5	5.14433	0	2.88661
sim_1195	5	5.47861	0	9.57226
sim_1196	5	4.47713	0	10.4575
sim_1197	5	4.3782	0	12.436
sim_1198	5	4.74268	0	5.14643
sim_1199	5	5.46708	0	9.34158
sim_1200	5	4.48876	0	10.2249
sim_1201	5	6.13477	0	22.6954
sim_1202	5	5.68701	0	13.7402
sim_1203	5	6.04692	0	20.9384
sim_1204	5	4.40364	0	11.9271
sim_1205	5	5.56913	0	11.3827
sim_1206	4	6.10154	20	22.0309
sim_1207	5	4.72559	0	5.48829
sim_1208	5	5.1091	0	2.18204
sim_1209	5	5.19972	0	3.99431
sim_1210	5	6.1727	0	23.4541
sim_1211	5	6.2622	0	25.2441
sim_1212	5	5.14232	0	2.84636
sim_1213	5	5.12906	0	2.58123
sim_1214	5	4.89818	0	2.03631
sim_1215	5	5.76293	0	15.2587
sim_1216	5	5.52113	0	10.4226
sim_1217	5	5.97349	0	19.4699
sim_1218	5	5.15016	0	3.00329
sim_1219	5	4.46737	0	10.6526
sim_1220	5	6.12462	0	22.4924
sim_1221	5	5.88443	0	17.6885
sim_1222	5	6.72487	0	34.4974
sim_1223	5	6.33305	0	26.6611
sim_1224	5	4.39624	0	12.0751
sim_1225	5	4.61061	0	7.78789
sim_1226	5	5.95672	0	19.1343
sim_1227	5	5.33958	0	6.7916
sim_1228	5	4.5426	0	9.14805
sim_1229	5	5.60501	0	12.1002
sim_1230	5	4.38733	0	12.2534
sim_1231	5	4.64048	0	7.19036
sim_1232	5	5.31116	0	6.22329
sim_1233	5	6.15286	0	23.0572
sim_1234	5	5.86283	0	17.2565
sim_1235	5	5.73393	0	14.6785
sim_1236	5	5.14644	0	2.9288
sim_1237	5	5.9141	0	18.2821
sim_1238	5	5.78693	0	15.7386
sim_1239	5	6.03223	0	20.6446
sim_1240	5	4.41066	0	11.7869
sim_1241	5	6.21436	0	24.2873
sim_1242	5	4.42892	0	11.4215
sim_1243	5	4.47093	0	10.5814
sim_1244	5	6.26748	0	25.3495
sim_1245	5	5.80747	0	16.1494
sim_1246	5	5.78099	0	15.6197
sim_1247	5	4.42679	0	11.4642
sim_1248	5	4.51262	0	9.74753
sim_1249	5	5.98771	0	19.7542
sim_1250	5	5.4386	0	8.7719
sim_1251	5	5.29222	0	5.84448
sim_1252	5	5.23172	0	4.63443
sim_1253	5	6.27577	0	25.5154
sim_1254	5	4.43897	0	11.2206
sim_1255	5	4.92105	0	1.57906
sim_1256	5	4.83287	0	3.3425
sim_1257	5	5.20984	0	4.1967
sim_1258	5	4.52256	0	9.54874
sim_1259	5	5.66649	0	13.3298
sim_1260	5	6.02447	0	20.4895
sim_1261	5	6.14792	0	22.9584
sim_1262	5	5.59157	0	11.8315
sim_1263	5	5.32167	0	6.43349
sim_1264	5	4.45527	0	10.8945
sim_1265	5	5.88325	0	17.665
sim_1266	4	4.93919	20	1.21619
sim_1267	5	6.17113	0	23.4227
sim_1268	5	5.25759	0	5.15176
sim_1269	5	4.46066	0	10.7868
sim_1270	4	5.0352	20	0.704017
sim_1271	5	6.09537	0	21.9075
sim_1272	5	6.1718	0	23.436
sim_1273	5	6.04983	0	20.9966
sim_1274	5	5.06203	0	1.2405
sim_1275	5	4.36897	0	12.6207
sim_1276	5	5.46888	0	9.37758
sim_1277	5	4.4339	0	11.322
sim_1278	5	5.1187	0	2.37392
sim_1279	5	5.48178	0	9.63556
sim_1280	5	4.54093	0	9.18134
sim_1281	5	5.28172	0	5.63438
sim_1282	5	4.73769	0	5.24629
sim_1283	5	4.44808	0	11.0384
sim_1284	5	5.59725	0	11.9449
sim_1285	5	5.89505	0	17.901
sim_1286	5	5.2741	0	5.48194
sim_1287	5	5.34286	0	6.85723
sim_1288	5	5.30085	0	6.01706
sim_1289	5	4.4055	0	11.89
sim_1290	5	4.43915	0	11.217
sim_1291	5	4.5528	0	8.94398
sim_1292	4	5.13638	20	2.72759
sim_1293	5	4.55446	0	8.91082
sim_1294	5	4.49644	0	10.0713
sim_1295	5	6.04476	0	20.8953
sim_1296	5	5.89688	0	17.9376
sim_1297	5	4.43592	0	11.2816
sim_1298	5	6.1158	0	22.316
sim_1299	5	4.41876	0	11.6248
sim_1300	5	6.09539	0	21.9078
sim_1301	5	4.48529	0	10.2942
sim_1302	5	5.35123	0	7.02466
sim_1303	5	6.05501	0	21.1002
sim_1304	5	4.47768	0	10.4463
sim_1305	5	6.54479	0	30.8957
sim_1306	5	4.38445	0	12.311
sim_1307	5	5.56687	0	11.3374
sim_1308	5	4.43266	0	11.3469
sim_1309	5	6.20463	0	24.0927
sim_1310	5	6.03574	0	20.7147
sim_1311	5	5.21604	0	4.32079
sim_1312	5	5.81896	0	16.3792
sim_1313	5	4.42962	0	11.4076
sim_1314	5	6.44365	0	28.873
sim_1315	5	4.45194	0	10.9613
sim_1316	5	5.93335	0	18.6671
sim_1317	5	6.06692	0	21.3383
sim_1318	5	5.05901	0	1.18012
sim_1319	5	4.47736	0	10.4528
sim_1320	5	4.53898	0	9.2203
sim_1321	5	5.14164	0	2.83273
sim_1322	5	4.98049	0	0.390246
sim_1323	5	4.60061	0	7.98783
sim_1324	5	4.79745	0	4.05096
sim_1325	5	5.9508	0	19.016
sim_1326	5	4.49942	0	10.0115
sim_1327	5	4.39523	0	12.0954
sim_1328	5	5.06802	0	1.36038
sim_1329	5	4.47223	0	10.5554
sim_1330	5	4.66555	0	6.6891
sim_1331	5	4.51675	0	9.66492
sim_1332	5	6.01325	0	20.265
sim_1333	5	5.25931	0	5.18616
sim_1334	5	5.7823	0	15.646
sim_1335	5	5.33842	0	6.76842
sim_1336	5	4.93366	0	1.32687
sim_1337	5	5.01377	0	0.275413
sim_1338	5	4.94344	0	1.13122
sim_1339	5	5.50695	0	10.1391
sim_1340	5	4.51253	0	9.74934
sim_1341	5	5.40994	0	8.19878
sim_1342	4	4.89712	20	2.05761
sim_1343	5	5.43209	0	8.64177
sim_1344	5	6.02322	0	20.4644
sim_1345	5	5.20625	0	4.12507
sim_1346	5	5.56803	0	11.3606
sim_1347	5	5.6002	0	12.004
sim_1348	5	5.58695	0	11.7389
sim_1349	5	4.45293	0	10.9414
sim_1350	5	5.91688	0	18.3376
sim_1351	4	5.18522	20	3.70438
sim_1352	5	5.75883	0	15.1766
sim_1353	5	4.43762	0	11.2476
sim_1354	5	4.84806	0	3.0387
sim_1355	5	4.42281	0	11.5439
sim_1356	5	5.57707	0	11.5414
sim_1357	5	5.38786	0	7.75716
sim_1358	5	6.34159	0	26.8317
sim_1359	5	4.54765	0	9.04704
sim_1360	5	6.40165	0	28.0329
sim_1361	5	4.75845	0	4.83109
sim_1362	5	5.73868	0	14.7736
sim_1363	5	5.23485	0	4.69707
sim_1364	5	5.53228	0	10.6455
sim_1365	5	6.21164	0	24.2329
sim_1366	5	4.47947	0	10.4106
sim_1367	5	5.68325	0	13.665
sim_1368	5	5.15602	0	3.12039
sim_1369	5	6.32661	0	26.5323
sim_1370	5	5.48627	0	9.72539
sim_1371	5	5.11152	0	2.2303
sim_1372	4	4.74041	20	5.19171
sim_1373	5	5.42183	0	8.43655
sim_1374	5	5.04817	0	0.963402
sim_1375	5	4.57156	0	8.5689
sim_1376	5	5.52494	0	10.4988
sim_1377	5	6.02315	0	20.463
sim_1378	5	4.42885	0	11.4231
sim_1379	5	5.29599	0	5.91974
sim_1380	5	4.44151	0	11.1697
sim_1381	5	4.45018	0	10.9964
sim_1382	5	5.58216	0	11.6432
sim_1383	5	5.80598	0	16.1196
sim_1384	5	4.48338	0	10.3324
sim_1385	5	4.89991	0	2.00187
sim_1386	5	5.75011	0	15.0022
sim_1387	5	6.51076	0	30.2153
sim_1388	5	5.52435	0	10.4869
sim_1389	5	4.43357	0	11.3285
sim_1390	5	5.29192	0	5.83839
sim_1391	5	4.46882	0	10.6236
sim_1392	5	5.50686	0	10.1372
sim_1393	5	6.21983	0	24.3967
sim_1394	5	5.66106	0	13.2211
sim_1395	5	5.6089	0	12.1781
sim_1396	5	4.58963	0	8.20739
sim_1397	5	4.89459	0	2.10829
sim_1398	5	6.04776	0	20.9551
sim_1399	5	6.4966	0	29.932
sim_1400	5	4.44253	0	11.1495
sim_1401	5	6.53385	0	30.6771
sim_1402	5	5.75028	0	15.0056
sim_1403	5	5.42852	0	8.57049
sim_1404	5	6.41634	0	28.3267
sim_1405	5	6.32596	0	26.5191
sim_1406	5	4.39903	0	12.0194
sim_1407	5	5.70762	0	14.1525
sim_1408	5	5.87079	0	17.4158
sim_1409	5	5.72956	0	14.5913
sim_1410	5	5.77158	0	15.4316
sim_1411	5	4.77327	0	4.53461
sim_1412	5	5.76222	0	15.2444
sim_1413	5	5.19327	0	3.86539
sim_1414	5	4.46466	0	10.7067
sim_1415	5	4.46547	0	10.6907
sim_1416	5	4.39631	0	12.0737
sim_1417	5	5.09376	0	1.87529
sim_1418	5	4.805	0	3.9001
sim_1419	5	6.13859	0	22.7718
sim_1420	5	4.45114	0	10.9772
sim_1421	5	4.35197	0	12.9605
sim_1422	5	4.41771	0	11.6458
sim_1423	5	5.683	0	13.6601
sim_1424	5	4.431	0	11.3801
sim_1425	5	5.08636	0	1.72722
sim_1426	5	6.23297	0	24.6595
sim_1427	5	4.96588	0	0.682309
sim_1428	5	5.72619	0	14.5239
sim_1429	5	4.47028	0	10.5943
sim_1430	5	5.04286	0	0.857294
sim_1431	5	4.49699	0	10.0601
sim_1432	5	4.50074	0	9.98527
sim_1433	5	5.0685	0	1.36992
sim_1434	5	4.54412	0	9.11764
sim_1435	5	4.78134	0	4.3732
sim_1436	5	4.36274	0	12.7453
sim_1437	5	4.40881	0	11.8237
sim_1438	5	4.41135	0	11.7729
sim_1439	5	5.59771	0	11.9541
sim_1440	5	5.23461	0	4.69229
sim_1441	4	5.19223	20	3.84458
sim_1442	5	5.74211	0	14.8422
sim_1443	5	5.43512	0	8.70236
sim_1444	5	4.5202	0	9.59598
sim_1445	5	6.33578	0	26.7156
sim_1446	5	6.31014	0	26.2027
sim_1447	5	6.21889	0	24.3777
sim_1448	4	4.82838	20	3.43238
sim_1449	5	4.92525	0	1.49501
sim_1450	5	6.29011	0	25.8021
sim_1451	5	4.80059	0	3.98818
sim_1452	5	6.02824	0	20.5647
sim_1453	4	4.8173	20	3.65396
sim_1454	5	5.71943	0	14.3885
sim_1455	5	5.01677	0	0.335498
sim_1456	5	5.29071	0	5.81428
sim_1457	5	4.56424	0	8.71529
sim_1458	5	4.37643	0	12.4714
sim_1459	5	4.38027	0	12.3946
sim_1460	5	5.79703	0	15.9406
sim_1461	5	5.93508	0	18.7016
sim_1462	5	4.56072	0	8.78558
sim_1463	5	4.53304	0	9.33917
sim_1464	5	6.00932	0	20.1863
sim_1465	4	5.40447	20	8.08937
sim_1466	5	4.48477	0	10.3045
sim_1467	5	5.56303	0	11.2606
sim_1468	5	6.34675	0	26.9351
sim_1469	5	4.39072	0	12.1856
sim_1470	5	5.3481	0	6.96206
sim_1471	3	4.62645	40	7.471
sim_1472	5	4.4377	0	11.246
sim_1473	5	5.19281	0	3.85623
sim_1474	5	5.79727	0	15.9453
sim_1475	5	5.57738	0	11.5475
sim_1476	5	6.45668	0	29.1337
sim_1477	5	4.46197	0	10.7606
sim_1478	5	4.40531	0	11.8938
sim_1479	5	5.01519	0	0.303766
sim_1480	5	6.04223	0	20.8446
sim_1481	5	4.41883	0	11.6233
sim_1482	5	5.32486	0	6.49714
sim_1483	5	4.50941	0	9.81171
sim_1484	5	5.41731	0	8.34628
sim_1485	5	6.50166	0	30.0333
sim_1486	5	4.79293	0	4.1415
sim_1487	5	5.4542	0	9.08395
sim_1488	5	4.4682	0	10.636
sim_1489	5	4.50209	0	9.95812
sim_1490	5	4.49394	0	10.1211
sim_1491	5	6.21717	0	24.3435
sim_1492	5	4.41171	0	11.7658
sim_1493	5	4.83601	0	3.27989
sim_1494	5	5.33533	0	6.70658
sim_1495	5	5.40888	0	8.17766
sim_1496	5	4.56919	0	8.6163
sim_1497	4	5.01105	20	0.221094
sim_1498	5	6.62519	0	32.5038
sim_1499	5	4.48742	0	10.2516
sim_1500	5	5.39068	0	7.81368
sim_1501	5	4.50481	0	9.90371
sim_1502	5	5.43042	0	8.60844
sim_1503	5	5.4686	0	9.37201
sim_1504	5	4.63596	0	7.2808
sim_1505	5	4.73877	0	5.22469
sim_1506	5	5.39794	0	7.95872
sim_1507	5	5.24521	0	4.90424
sim_1508	5	4.86342	0	2.73168
sim_1509	5	4.70304	0	5.93922
sim_1510	5	5.6767	0	13.534
sim_1511	5	4.96286	0	0.742801
sim_1512	5	4.35797	0	12.8407
sim_1513	5	5.87734	0	17.5468
sim_1514	5	4.43282	0	11.3437
sim_1515	5	4.40301	0	11.9399
sim_1516	5	6.47499	0	29.4998
sim_1517	5	5.55645	0	11.1289
sim_1518	5	4.61707	0	7.65853
sim_1519	5	5.88113	0	17.6225
sim_1520	5	6.0009	0	20.018
sim_1521	5	6.25542	0	25.1083
sim_1522	5	6.64022	0	32.8044
sim_1523	5	5.44273	0	8.85456
sim_1524	5	5.88738	0	17.7476
sim_1525	5	4.558	0	8.84006
sim_1526	5	4.36487	0	12.7026
sim_1527	5	4.54338	0	9.13241
sim_1528	5	4.72282	0	5.5435
sim_1529	5	5.93913	0	18.7826
sim_1530	5	5.06264	0	1.2528
sim_1531	5	5.12671	0	2.53428
sim_1532	5	5.83016	0	16.6032
sim_1533	5	5.97731	0	19.5462
sim_1534	5	5.59404	0	11.8807
sim_1535	5	5.83571	0	16.7142
sim_1536	5	6.49493	0	29.8985
sim_1537	5	4.38558	0	12.2884
sim_1538	5	6.0426	0	20.8519
sim_1539	5	4.64543	0	7.09142
sim_1540	5	5.04569	0	0.913841
sim_1541	5	5.48285	0	9.65705
sim_1542	5	4.42201	0	11.5598
sim_1543	5	6.13252	0	22.6505
sim_1544	5	6.78171	0	35.6342
sim_1545	5	6.39705	0	27.9411
sim_1546	5	4.86226	0	2.75476
sim_1547	5	5.10485	0	2.097
sim_1548	5	5.45941	0	9.18828
sim_1549	5	4.41993	0	11.6013
sim_1550	5	4.56361	0	8.72785
sim_1551	5	5.40308	0	8.06163
sim_1552	5	5.95921	0	19.1842
sim_1553	5	4.52503	0	9.4994
sim_1554	5	4.4715	0	10.5699
sim_1555	5	6.58332	0	31.6665
sim_1556	5	5.8906	0	17.8121
sim_1557	5	5.91675	0	18.3349
sim_1558	5	5.53882	0	10.7764
sim_1559	5	4.40788	0	11.8424
sim_1560	5	4.51973	0	9.60538
sim_1561	5	5.87019	0	17.4037
sim_1562	5	5.70859	0	14.1719
sim_1563	5	5.55431	0	11.0862
sim_1564	5	6.22398	0	24.4795
sim_1565	5	6.02313	0	20.4627
sim_1566	5	4.48932	0	10.2136
sim_1567	5	5.41872	0	8.37449
sim_1568	5	4.49136	0	10.1728
sim_1569	5	4.51374	0	9.7252
sim_1570	5	4.45961	0	10.8077
sim_1571	5	4.37396	0	12.5209
sim_1572	5	4.43405	0	11.3189
sim_1573	5	4.70882	0	5.82355
sim_1574	5	5.81061	0	16.2121
sim_1575	5	5.99989	0	19.9977
sim_1576	5	5.48488	0	9.69759
sim_1577	5	5.32916	0	6.58311
sim_1578	5	4.46095	0	10.781
sim_1579	5	4.41401	0	11.7198
sim_1580	5	4.47228	0	10.5544
sim_1581	5	4.49039	0	10.1922
sim_1582	5	5.40325	0	8.06495
sim_1583	5	6.34712	0	26.9425
sim_1584	5	4.38038	0	12.3923
sim_1585	4	5.44094	20	8.81872
sim_1586	5	6.69494	0	33.8988
sim_1587	5	4.65316	0	6.93673
sim_1588	5	4.48045	0	10.3911
sim_1589	5	4.4058	0	11.8841
sim_1590	4	4.69488	20	6.1023
sim_1591	5	6.19127	0	23.8253
sim_1592	5	4.43919	0	11.2162
sim_1593	5	4.68638	0	6.27245
sim_1594	5	4.37057	0	12.5887
sim_1595	5	4.45937	0	10.8126
sim_1596	5	5.46926	0	9.38522
sim_1597	5	4.42974	0	11.4052
sim_1598	4	5.03976	20	0.79526
sim_1599	4	6.42291	20	28.4583
sim_1600	5	6.38185	0	27.637
sim_1601	5	6.09853	0	21.9707
sim_1602	5	6.28896	0	25.7791
sim_1603	5	4.43277	0	11.3447
sim_1604	5	6.37128	0	27.4256
sim_1605	5	5.40227	0	8.04544
sim_1606	5	5.55034	0	11.0067
sim_1607	5	5.39043	0	7.80862
sim_1608	5	5.68712	0	13.7424
sim_1609	5	4.76948	0	4.61047
sim_1610	5	5.94931	0	18.9862
sim_1611	5	5.6571	0	13.1419
sim_1612	5	4.85405	0	2.91907
sim_1613	5	4.43689	0	11.2622
sim_1614	5	4.43813	0	11.2374
sim_1615	5	4.4626	0	10.748
sim_1616	5	4.42771	0	11.4459
sim_1617	5	5.7349	0	14.6981
sim_1618	5	5.07032	0	1.40637
sim_1619	5	5.16212	0	3.24236
sim_1620	5	5.39971	0	7.99419
sim_1621	5	4.42759	0	11.4482
sim_1622	5	4.41763	0	11.6475
sim_1623	5	5.86823	0	17.3646
sim_1624	5	5.95408	0	19.0816
sim_1625	5	5.9564	0	19.128
sim_1626	5	6.19403	0	23.8806
sim_1627	5	5.09338	0	1.86764
sim_1628	5	6.34243	0	26.8485
sim_1629	5	5.39791	0	7.95826
sim_1630	5	4.38325	0	12.3349
sim_1631	5	4.45614	0	10.8772
sim_1632	5	6.10514	0	22.1027
sim_1633	5	5.22225	0	4.44496
sim_1634	5	6.40621	0	28.1242
sim_1635	5	6.00683	0	20.1365
sim_1636	5	4.45885	0	10.823
sim_1637	5	5.35526	0	7.10527
sim_1638	5	6.17748	0	23.5496
sim_1639	5	6.13531	0	22.7061
sim_1640	5	6.20235	0	24.0469
sim_1641	4	7.2557	20	45.1141
sim_1642	5	6.78249	0	35.6499
sim_1643	4	5.90288	20	18.0577
sim_1644	5	5.61889	0	12.3778
sim_1645	5	5.14288	0	2.85757
sim_1646	5	5.37867	0	7.57331
sim_1647	5	5.41301	0	8.2602
sim_1648	5	6.0937	0	21.8741
sim_1649	5	5.4098	0	8.19598
sim_1650	5	4.47173	0	10.5653
sim_1651	5	5.19233	0	3.84662
sim_1652	5	5.9217	0	18.4341
sim_1653	5	4.44523	0	11.0955
sim_1654	5	5.45338	0	9.06764
sim_1655	5	4.47924	0	10.4151
sim_1656	5	6.11414	0	22.2827
sim_1657	5	5.87919	0	17.5837
sim_1658	5	5.42169	0	8.4339
sim_1659	5	4.42954	0	11.4093
sim_1660	5	4.43388	0	11.3223
sim_1661	5	5.13318	0	2.66357
sim_1662	5	5.87354	0	17.4708
sim_1663	5	5.12708	0	2.54153
sim_1664	5	5.91981	0	18.3962
sim_1665	5	4.43345	0	11.331
sim_1666	5	5.79917	0	15.9834
sim_1667	5	5.99341	0	19.8682
sim_1668	5	4.8367	0	3.26595
sim_1669	5	4.46279	0	10.7442
sim_1670	5	4.35514	0	12.8972
sim_1671	5	4.56413	0	8.71748
sim_1672	5	5.64591	0	12.9183
sim_1673	5	5.06838	0	1.36766
sim_1674	5	5.49054	0	9.81072
sim_1675	5	4.46609	0	10.6783
sim_1676	4	5.63308	20	12.6616
sim_1677	5	4.43756	0	11.2488
sim_1678	5	4.38283	0	12.3435
sim_1679	5	4.55537	0	8.89265
sim_1680	5	5.76578	0	15.3157
sim_1681	5	4.41604	0	11.6792
sim_1682	5	5.91487	0	18.2974
sim_1683	5	4.51817	0	9.63668
sim_1684	5	4.38308	0	12.3384
sim_1685	5	4.50167	0	9.96667
sim_1686	5	5.66047	0	13.2095
sim_1687	5	5.19723	0	3.9447
sim_1688	5	5.50944	0	10.1888
sim_1689	5	4.96984	0	0.603283
sim_1690	5	5.07975	0	1.59504
sim_1691	5	6.04657	0	20.9313
sim_1692	5	6.3907	0	27.814
sim_1693	5	5.83069	0	16.6137
sim_1694	5	5.35821	0	7.16417
sim_1695	5	4.84519	0	3.09623
sim_1696	5	5.17264	0	3.45271
sim_1697	5	5.30635	0	6.12707
sim_1698	5	6.3471	0	26.9419
sim_1699	5	5.84859	0	16.9718
sim_1700	5	5.4946	0	9.89193
sim_1701	5	5.6704	0	13.408
sim_1702	5	5.56356	0	11.2712
sim_1703	5	4.91232	0	1.75368
sim_1704	5	4.55901	0	8.8198
sim_1705	5	4.51602	0	9.67951
sim_1706	5	4.89786	0	2.04277
sim_1707	5	5.88448	0	17.6896
sim_1708	5	6.53362	0	30.6723
sim_1709	5	5.96812	0	19.3625
sim_1710	5	5.2962	0	5.92399
sim_1711	5	5.24013	0	4.80266
sim_1712	5	6.03238	0	20.6476
sim_1713	5	4.43469	0	11.3061
sim_1714	5	5.03886	0	0.777202
sim_1715	5	4.51363	0	9.72748
sim_1716	5	4.45219	0	10.9561
sim_1717	5	5.7229	0	14.458
sim_1718	5	4.60685	0	7.86291
sim_1719	5	6.28246	0	25.6493
sim_1720	5	6.39198	0	27.8396
sim_1721	5	4.77619	0	4.47626
sim_1722	5	6.34036	0	26.8071
sim_1723	5	4.53243	0	9.35142
sim_1724	5	5.90325	0	18.065
sim_1725	5	5.94431	0	18.8863
sim_1726	5	6.02421	0	20.4843
sim_1727	5	4.45068	0	10.9863
sim_1728	5	4.49329	0	10.1342
sim_1729	3	4.6014	40	7.97202
sim_1730	5	5.40074	0	8.0147
sim_1731	5	5.79342	0	15.8684
sim_1732	5	4.45214	0	10.9573
sim_1733	5	5.81706	0	16.3412
sim_1734	4	5.56474	20	11.2948
sim_1735	5	4.49895	0	10.0209
sim_1736	5	5.25783	0	5.15651
sim_1737	5	6.17862	0	23.5723
sim_1738	4	6.11144	20	22.2288
sim_1739	5	5.75779	0	15.1559
sim_1740	5	6.34405	0	26.8811
sim_1741	5	5.90616	0	18.1233
sim_1742	5	4.68136	0	6.3728
sim_1743	5	4.48441	0	10.3119
sim_1744	5	6.01238	0	20.2476
sim_1745	5	6.45755	0	29.1511
sim_1746	5	5.83037	0	16.6073
sim_1747	5	4.60214	0	7.95711
sim_1748	5	5.20317	0	4.06342
sim_1749	5	5.76677	0	15.3354
sim_1750	5	5.84574	0	16.9149
sim_1751	5	4.51082	0	9.7836
sim_1752	5	4.48203	0	10.3594
sim_1753	5	4.82624	0	3.47527
sim_1754	4	5.39331	20	7.86623
sim_1755	5	6.64414	0	32.8827
sim_1756	5	6.16258	0	23.2515
sim_1757	5	5.76923	0	15.3846
sim_1758	5	5.73524	0	14.7049
sim_1759	5	5.82022	0	16.4043
sim_1760	5	4.48656	0	10.2687
sim_1761	5	5.90112	0	18.0224
sim_1762	5	6.89268	0	37.8536
sim_1763	5	5.06697	0	1.33949
sim_1764	5	6.1609	0	23.2179
sim_1765	5	4.34239	0	13.1522
sim_1766	5	5.72414	0	14.4828
sim_1767	5	5.40931	0	8.18613
sim_1768	5	6.48654	0	29.7308
sim_1769	5	5.53994	0	10.7988
sim_1770	5	4.49476	0	10.1048
sim_1771	5	5.03871	0	0.774124
sim_1772	5	5.69347	0	13.8694
sim_1773	5	5.15888	0	3.1775
sim_1774	5	4.85757	0	2.8486
sim_1775	5	5.68443	0	13.6887
sim_1776	5	4.90124	0	1.97514
sim_1777	5	6.00731	0	20.1462
sim_1778	5	4.95407	0	0.918616
sim_1779	5	6.35963	0	27.1925
sim_1780	5	4.67517	0	6.4967
sim_1781	5	4.99709	0	0.0582087
sim_1782	5	6.10637	0	22.1274
sim_1783	5	4.91623	0	1.67538
sim_1784	4	7.05007	20	41.0014
sim_1785	5	4.41512	0	11.6976
sim_1786	5	4.52631	0	9.4738
sim_1787	5	5.22757	0	4.55146
sim_1788	5	6.07828	0	21.5656
sim_1789	5	5.06561	0	1.31227
sim_1790	5	5.92172	0	18.4343
sim_1791	5	5.87019	0	17.4038
sim_1792	5	5.98409	0	19.6818
sim_1793	5	4.37158	0	12.5683
sim_1794	5	5.35556	0	7.11128
sim_1795	5	4.51641	0	9.67188
sim_1796	5	5.06085	0	1.21704
sim_1797	5	4.91117	0	1.77657
sim_1798	5	5.19217	0	3.84339
sim_1799	5	6.22745	0	24.5491
sim_1800	5	5.26245	0	5.24903
sim_1801	5	4.57098	0	8.58044
sim_1802	5	6.03254	0	20.6507
sim_1803	5	5.26082	0	5.21643
sim_1804	5	4.45155	0	10.9691
sim_1805	5	5.05875	0	1.17494
sim_1806	5	4.65366	0	6.92675
sim_1807	5	4.44148	0	11.1704
sim_1808	5	6.64332	0	32.8664
sim_1809	5	5.77658	0	15.5315
sim_1810	5	5.85277	0	17.0554
sim_1811	5	5.77468	0	15.4936
sim_1812	5	5.36161	0	7.23222
sim_1813	5	5.05947	0	1.18937
sim_1814	5	5.58453	0	11.6906
sim_1815	5	4.98436	0	0.312801
sim_1816	4	6.72963	20	34.5925
sim_1817	5	5.92585	0	18.517
sim_1818	5	5.62966	0	12.5932
sim_1819	4	5.46932	20	9.38634
sim_1820	5	5.08131	0	1.62622
sim_1821	5	4.50505	0	9.899
sim_1822	5	5.96646	0	19.3293
sim_1823	5	4.84648	0	3.07043
sim_1824	5	4.49712	0	10.0576
sim_1825	4	3.76958	20	24.6084
sim_1826	5	6.32798	0	26.5597
sim_1827	5	4.55267	0	8.94658
sim_1828	5	5.46841	0	9.36815
sim_1829	5	5.06027	0	1.20538
sim_1830	5	4.53461	0	9.30783
sim_1831	5	4.41138	0	11.7724
sim_1832	5	4.50443	0	9.9114
sim_1833	5	5.3868	0	7.73595
sim_1834	5	4.68544	0	6.29123
sim_1835	5	4.44811	0	11.0377
sim_1836	5	6.42776	0	28.5553
sim_1837	5	4.88737	0	2.25255
sim_1838	5	4.70003	0	5.99946
sim_1839	5	6.13082	0	22.6163
sim_1840	5	6.21454	0	24.2907
sim_1841	5	4.94394	0	1.12126
sim_1842	5	4.35295	0	12.9411
sim_1843	5	4.90973	0	1.80535
sim_1844	5	4.43171	0	11.3658
sim_1845	5	6.34137	0	26.8275
sim_1846	5	5.62442	0	12.4884
sim_1847	5	5.13874	0	2.77478
sim_1848	5	5.33621	0	6.72423
sim_1849	5	5.43464	0	8.69274
sim_1850	5	4.42241	0	11.5518
sim_1851	5	4.48593	0	10.2814
sim_1852	5	5.21	0	4.19997
sim_1853	5	5.54731	0	10.9461
sim_1854	5	5.9687	0	19.374
sim_1855	5	5.72681	0	14.5361
sim_1856	5	4.48682	0	10.2637
sim_1857	5	5.0785	0	1.56997
sim_1858	5	4.45527	0	10.8945
sim_1859	5	4.38592	0	12.2816
sim_1860	5	6.20028	0	24.0056
sim_1861	5	4.49965	0	10.0071
sim_1862	5	5.00399	0	0.0797929
sim_1863	5	5.59009	0	11.8017
sim_1864	5	5.98478	0	19.6956
sim_1865	5	4.51118	0	9.77645
sim_1866	5	5.84137	0	16.8273
sim_1867	5	5.45956	0	9.19128
sim_1868	5	5.85402	0	17.0805
sim_1869	5	6.22205	0	24.441
sim_1870	5	4.4519	0	10.962
sim_1871	5	4.92356	0	1.52881
sim_1872	5	4.46336	0	10.7329
sim_1873	5	4.43416	0	11.3169
sim_1874	5	4.35816	0	12.8367
sim_1875	5	6.46265	0	29.253
sim_1876	5	4.48376	0	10.3248
sim_1877	5	5.38779	0	7.7557
sim_1878	5	4.44385	0	11.123
sim_1879	5	5.22245	0	4.449
sim_1880	5	5.42261	0	8.4523
sim_1881	5	6.02996	0	20.5992
sim_1882	5	5.12094	0	2.41877
sim_1883	5	5.2246	0	4.49205
sim_1884	5	5.05737	0	1.14738
sim_1885	5	5.46256	0	9.25129
sim_1886	5	5.8314	0	16.628
sim_1887	5	5.08726	0	1.74523
sim_1888	5	4.45556	0	10.8887
sim_1889	5	4.48655	0	10.269
sim_1890	5	4.35378	0	12.9244
sim_1891	5	6.05097	0	21.0195
sim_1892	5	4.99196	0	0.160711
sim_1893	5	6.26283	0	25.2567
sim_1894	5	5.52181	0	10.4362
sim_1895	5	5.526	0	10.5201
sim_1896	5	4.43535	0	11.2929
sim_1897	5	5.56787	0	11.3574
sim_1898	5	5.72724	0	14.5449
sim_1899	5	5.54994	0	10.9989
sim_1900	5	4.61939	0	7.61218
sim_1901	5	5.11627	0	2.32549
sim_1902	5	5.59483	0	11.8965
sim_1903	5	6.08026	0	21.6052
sim_1904	4	6.61132	20	32.2264
sim_1905	5	4.41595	0	11.6809
sim_1906	5	5.40601	0	8.1201
sim_1907	5	5.04295	0	0.859032
sim_1908	5	4.48976	0	10.2049
sim_1909	5	4.43587	0	11.2825
sim_1910	5	5.42049	0	8.40981
sim_1911	4	4.20814	20	15.8372
sim_1912	5	6.03691	0	20.7381
sim_1913	4	4.96804	20	0.639161
sim_1914	5	4.36309	0	12.7382
sim_1915	5	5.40344	0	8.06888
sim_1916	5	5.19813	0	3.96267
sim_1917	5	5.47567	0	9.51343
sim_1918	5	6.06299	0	21.2599
sim_1919	5	5.32204	0	6.44081
sim_1920	5	4.79662	0	4.06762
sim_1921	5	6.00756	0	20.1511
sim_1922	5	6.21828	0	24.3657
sim_1923	5	4.42994	0	11.4013
sim_1924	5	6.3677	0	27.3541
sim_1925	4	5.09305	20	1.86094
sim_1926	5	4.44377	0	11.1246
sim_1927	5	5.96159	0	19.2319
sim_1928	5	4.46278	0	10.7443
sim_1929	5	5.48549	0	9.7097
sim_1930	5	4.3997	0	12.0061
sim_1931	5	4.48821	0	10.2358
sim_1932	5	5.62716	0	12.5432
sim_1933	5	4.52411	0	9.51773
sim_1934	5	4.47573	0	10.4855
sim_1935	5	4.97116	0	0.57672
sim_1936	5	5.21477	0	4.29539
sim_1937	5	5.34684	0	6.93678
sim_1938	5	4.51205	0	9.7589
sim_1939	5	4.51271	0	9.74571
sim_1940	5	4.89309	0	2.13829
sim_1941	5	5.7445	0	14.89
sim_1942	5	5.07774	0	1.55486
sim_1943	5	6.05544	0	21.1089
sim_1944	5	5.81638	0	16.3276
sim_1945	5	5.11236	0	2.24722
sim_1946	5	6.31639	0	26.3278
sim_1947	5	5.15729	0	3.1459
sim_1948	5	4.41126	0	11.7747
sim_1949	5	6.01197	0	20.2395
sim_1950	5	5.42438	0	8.48756
sim_1951	5	5.95869	0	19.1738
sim_1952	5	5.82673	0	16.5345
sim_1953	5	5.51124	0	10.2249
sim_1954	5	4.89285	0	2.14295
sim_1955	5	6.02494	0	20.4988
sim_1956	5	6.44706	0	28.9413
sim_1957	5	5.4145	0	8.28997
sim_1958	5	4.77568	0	4.48643
sim_1959	5	5.88654	0	17.7307
sim_1960	5	5.84948	0	16.9895
sim_1961	5	4.45599	0	10.8802
sim_1962	5	4.36859	0	12.6282
sim_1963	5	5.7549	0	15.098
sim_1964	5	6.00367	0	20.0734
sim_1965	5	5.27435	0	5.48709
sim_1966	5	6.21007	0	24.2015
sim_1967	5	5.82521	0	16.5041
sim_1968	5	4.88737	0	2.25253
sim_1969	4	4.93993	20	1.20135
sim_1970	5	6.16332	0	23.2664
sim_1971	5	4.38743	0	12.2514
sim_1972	5	4.44319	0	11.1362
sim_1973	4	4.89552	20	2.0896
sim_1974	5	5.00356	0	0.0712126
sim_1975	5	4.39983	0	12.0034
sim_1976	5	5.00926	0	0.185272
sim_1977	5	5.14136	0	2.82722
sim_1978	5	4.41134	0	11.7731
sim_1979	5	4.39924	0	12.0153
sim_1980	5	4.95746	0	0.850747
sim_1981	5	6.04955	0	20.991
sim_1982	5	4.40504	0	11.8991
sim_1983	5	4.41479	0	11.7042
sim_1984	5	4.45678	0	10.8644
sim_1985	5	5.11629	0	2.32575
sim_1986	5	5.36143	0	7.22861
sim_1987	5	5.01388	0	0.277607
sim_1988	5	4.49674	0	10.0652
sim_1989	5	6.00772	0	20.1545
sim_1990	5	5.54903	0	10.9805
sim_1991	5	5.44124	0	8.82472
sim_1992	5	4.48979	0	10.2043
sim_1993	5	4.82769	0	3.44623
sim_1994	5	6.68402	0	33.6804
sim_1995	5	6.09263	0	21.8527
sim_1996	5	5.83703	0	16.7407
sim_1997	5	6.92371	0	38.4741
sim_1998	5	6.54495	0	30.8989
[truncated: 4 more rows]
