# Supplementary material for: A novel data processing method CyC* for quantitative real time polymerase chain reaction minimizes cumulative error
Source: PLoS One. 2019 Jun 11;14(6):e0218159. doi: 10.1371/journal.pone.0218159 (PMC6559663; doi:10.1371/journal.pone.0218159)
Supplement: S3 Table — (XLSX) [file pone.0218159.s004.xlsx]

## Sheet: Supple Table 3
S3 Table. The predicted values and the relative errors for 2 different parameters in each simulation (The true value of first outlier cycle was 10, and the true value of initial fluorescent intensity was 0.5).
	first outlier	F0	RE_outlier(%)	RE_F0(%)
sim_1	10	0.575179	0	15.0357
sim_2	10	0.42579	0	14.8421
sim_3	10	0.352289	0	29.5422
sim_4	10	0.478009	0	4.39816
sim_5	10	0.574962	0	14.9924
sim_6	10	0.563648	0	12.7295
sim_7	10	0.40804	0	18.3919
sim_8	10	0.510635	0	2.12692
sim_9	8	0.721314	20	44.2628
sim_10	10	0.375696	0	24.8608
sim_11	10	0.355373	0	28.9255
sim_12	10	0.574432	0	14.8864
sim_13	10	0.446826	0	10.6348
sim_14	10	0.47149	0	5.70197
sim_15	10	0.351955	0	29.609
sim_16	10	0.421538	0	15.6924
sim_17	10	0.353749	0	29.2503
sim_18	10	0.520192	0	4.03848
sim_19	10	0.439736	0	12.0527
sim_20	10	0.471035	0	5.793
sim_21	10	0.492179	0	1.56414
sim_22	10	0.485576	0	2.88484
sim_23	10	0.447238	0	10.5525
sim_24	10	0.517058	0	3.41153
sim_25	10	0.449605	0	10.079
sim_26	10	0.500151	0	0.0302294
sim_27	10	0.453757	0	9.24862
sim_28	10	0.45478	0	9.04392
sim_29	10	0.485221	0	2.95583
sim_30	10	0.480312	0	3.93752
sim_31	10	0.471118	0	5.77639
sim_32	10	0.407834	0	18.4333
sim_33	10	0.469204	0	6.15919
sim_34	10	0.481284	0	3.74325
sim_35	10	0.504037	0	0.807397
sim_36	9	0.572398	10	14.4796
sim_37	10	0.419883	0	16.0234
sim_38	10	0.49806	0	0.388066
sim_39	10	0.354032	0	29.1937
sim_40	10	0.350178	0	29.9644
sim_41	10	0.487448	0	2.51037
sim_42	9	0.61832	10	23.6641
sim_43	10	0.350254	0	29.9492
sim_44	10	0.412296	0	17.5408
sim_45	10	0.522131	0	4.42625
sim_46	10	0.404123	0	19.1754
sim_47	10	0.351705	0	29.6589
sim_48	10	0.574428	0	14.8856
sim_49	10	0.537153	0	7.43051
sim_50	10	0.439907	0	12.0186
sim_51	10	0.501908	0	0.381691
sim_52	10	0.355559	0	28.8881
sim_53	10	0.492353	0	1.52938
sim_54	10	0.453578	0	9.28436
sim_55	10	0.351937	0	29.6127
sim_56	10	0.470242	0	5.95152
sim_57	10	0.538969	0	7.79385
sim_58	10	0.537325	0	7.46499
sim_59	10	0.353608	0	29.2783
sim_60	10	0.354588	0	29.0825
sim_61	10	0.47315	0	5.37009
sim_62	10	0.472005	0	5.59893
sim_63	10	0.413736	0	17.2527
sim_64	9	0.56611	10	13.222
sim_65	10	0.351128	0	29.7743
sim_66	10	0.438714	0	12.2572
sim_67	10	0.479365	0	4.12694
sim_68	10	0.401018	0	19.7965
sim_69	10	0.500793	0	0.158541
sim_70	10	0.493933	0	1.21338
sim_71	10	0.363685	0	27.2631
sim_72	10	0.410266	0	17.9467
sim_73	10	0.352707	0	29.4586
sim_74	10	0.35322	0	29.356
sim_75	10	0.352973	0	29.4053
sim_76	10	0.353835	0	29.2331
sim_77	10	0.425555	0	14.8889
sim_78	10	0.418526	0	16.2947
sim_79	9	0.464549	10	7.09017
sim_80	9	0.524934	10	4.98675
sim_81	10	0.431729	0	13.6541
sim_82	10	0.414885	0	17.0231
sim_83	10	0.525504	0	5.10082
sim_84	10	0.351724	0	29.6552
sim_85	10	0.458168	0	8.36635
sim_86	10	0.409798	0	18.0405
sim_87	10	0.448845	0	10.231
sim_88	9	0.445894	10	10.8212
sim_89	8	0.418229	20	16.3542
sim_90	10	0.460505	0	7.89893
sim_91	10	0.355617	0	28.8766
sim_92	10	0.44905	0	10.19
sim_93	10	0.382995	0	23.401
sim_94	10	0.474913	0	5.01736
sim_95	10	0.351002	0	29.7996
sim_96	10	0.352999	0	29.4002
sim_97	10	0.489276	0	2.14474
sim_98	10	0.476088	0	4.78232
sim_99	10	0.545099	0	9.01972
sim_100	10	0.350658	0	29.8684
sim_101	10	0.488897	0	2.22066
sim_102	10	0.443362	0	11.3276
sim_103	10	0.499262	0	0.147673
sim_104	10	0.486473	0	2.70538
sim_105	9	0.644555	10	28.9111
sim_106	10	0.471693	0	5.66147
sim_107	10	0.370514	0	25.8971
sim_108	10	0.489403	0	2.11948
sim_109	10	0.495022	0	0.995524
sim_110	10	0.507704	0	1.54082
sim_111	10	0.459928	0	8.0143
sim_112	10	0.438369	0	12.3262
sim_113	10	0.482374	0	3.52525
sim_114	10	0.352757	0	29.4487
sim_115	10	0.429532	0	14.0935
sim_116	10	0.351546	0	29.6909
sim_117	10	0.352226	0	29.5548
sim_118	10	0.352086	0	29.5828
sim_119	10	0.353461	0	29.3077
sim_120	10	0.558685	0	11.737
sim_121	10	0.354376	0	29.1249
sim_122	10	0.430792	0	13.8417
sim_123	10	0.351166	0	29.7668
sim_124	10	0.511074	0	2.21484
sim_125	10	0.4664	0	6.72009
sim_126	10	0.412008	0	17.5984
sim_127	10	0.478415	0	4.31706
sim_128	10	0.497942	0	0.411549
sim_129	10	0.465226	0	6.95471
sim_130	10	0.540936	0	8.18722
sim_131	10	0.533695	0	6.73905
sim_132	10	0.395561	0	20.8878
sim_133	10	0.35393	0	29.214
sim_134	10	0.456779	0	8.64419
sim_135	10	0.460143	0	7.97141
sim_136	10	0.452262	0	9.54762
sim_137	10	0.354261	0	29.1478
sim_138	9	0.52668	10	5.336
sim_139	10	0.546729	0	9.34578
sim_140	10	0.349428	0	30.1143
sim_141	10	0.344769	0	31.0463
sim_142	10	0.465848	0	6.83044
sim_143	10	0.35326	0	29.3479
sim_144	10	0.537591	0	7.51825
sim_145	10	0.351231	0	29.7538
sim_146	10	0.453086	0	9.38277
sim_147	10	0.352825	0	29.435
sim_148	10	0.454889	0	9.02216
sim_149	10	0.434016	0	13.1968
sim_150	10	0.350297	0	29.9406
sim_151	10	0.477754	0	4.44918
sim_152	10	0.504113	0	0.822698
sim_153	9	0.602885	10	20.5769
sim_154	10	0.532464	0	6.49274
sim_155	10	0.354261	0	29.1478
sim_156	9	0.508815	10	1.76303
sim_157	10	0.476279	0	4.74414
sim_158	10	0.383786	0	23.2428
sim_159	10	0.505244	0	1.0488
sim_160	10	0.353782	0	29.2435
sim_161	10	0.521817	0	4.36331
sim_162	9	0.489164	10	2.16715
sim_163	10	0.482188	0	3.56243
sim_164	10	0.354804	0	29.0392
sim_165	10	0.353374	0	29.3252
sim_166	10	0.35243	0	29.5139
sim_167	10	0.352927	0	29.4146
sim_168	10	0.354784	0	29.0431
sim_169	10	0.349743	0	30.0514
sim_170	10	0.474776	0	5.04484
sim_171	10	0.509446	0	1.88915
sim_172	10	0.447051	0	10.5899
sim_173	10	0.351853	0	29.6294
sim_174	9	0.482976	10	3.40476
sim_175	10	0.352059	0	29.5882
sim_176	10	0.545846	0	9.16928
sim_177	10	0.384355	0	23.1291
sim_178	10	0.55549	0	11.098
sim_179	10	0.355387	0	28.9226
sim_180	10	0.376508	0	24.6984
sim_181	10	0.419304	0	16.1393
sim_182	9	0.437593	10	12.4814
sim_183	10	0.40858	0	18.2839
sim_184	10	0.45896	0	8.20791
sim_185	10	0.42951	0	14.098
sim_186	10	0.47648	0	4.70404
sim_187	10	0.35309	0	29.3821
sim_188	10	0.417734	0	16.4532
sim_189	10	0.41278	0	17.444
sim_190	10	0.431366	0	13.7267
sim_191	10	0.419886	0	16.0227
sim_192	10	0.343412	0	31.3177
sim_193	9	0.586698	10	17.3397
sim_194	10	0.390695	0	21.861
sim_195	10	0.3848	0	23.0399
sim_196	10	0.551331	0	10.2662
sim_197	10	0.480417	0	3.9166
sim_198	10	0.355517	0	28.8966
sim_199	10	0.479714	0	4.05716
sim_200	10	0.350574	0	29.8852
sim_201	10	0.572539	0	14.5078
sim_202	9	0.633345	10	26.669
sim_203	10	0.483496	0	3.30076
sim_204	10	0.432064	0	13.5872
sim_205	10	0.387233	0	22.5533
sim_206	10	0.427595	0	14.4809
sim_207	10	0.410088	0	17.9824
sim_208	10	0.510677	0	2.13545
sim_209	10	0.3643	0	27.14
sim_210	10	0.413916	0	17.2167
sim_211	10	0.467167	0	6.5667
sim_212	9	0.425791	10	14.8418
sim_213	10	0.352254	0	29.5491
sim_214	10	0.484789	0	3.04219
sim_215	10	0.400851	0	19.8298
sim_216	10	0.353783	0	29.2433
sim_217	10	0.398583	0	20.2834
sim_218	10	0.3528	0	29.44
sim_219	9	0.440586	10	11.8829
sim_220	10	0.521602	0	4.32049
sim_221	10	0.350433	0	29.9133
sim_222	10	0.353292	0	29.3416
sim_223	10	0.563743	0	12.7485
sim_224	10	0.352542	0	29.4916
sim_225	10	0.477693	0	4.46147
sim_226	10	0.544966	0	8.99324
sim_227	10	0.352415	0	29.517
sim_228	10	0.357447	0	28.5107
sim_229	10	0.460953	0	7.80938
sim_230	10	0.443851	0	11.2298
sim_231	10	0.477861	0	4.42773
sim_232	10	0.472375	0	5.52506
sim_233	10	0.547277	0	9.45533
sim_234	10	0.352088	0	29.5825
sim_235	10	0.424448	0	15.1104
sim_236	9	0.423382	10	15.3236
sim_237	10	0.442745	0	11.4511
sim_238	10	0.418336	0	16.3328
sim_239	10	0.521124	0	4.22482
sim_240	10	0.490382	0	1.9235
sim_241	10	0.425905	0	14.819
sim_242	10	0.352624	0	29.4752
sim_243	10	0.35333	0	29.334
sim_244	10	0.480317	0	3.9366
sim_245	10	0.353657	0	29.2687
sim_246	9	0.651874	10	30.3749
sim_247	10	0.463029	0	7.39427
sim_248	10	0.42035	0	15.93
sim_249	10	0.355567	0	28.8866
sim_250	10	0.421755	0	15.6489
sim_251	10	0.354703	0	29.0593
sim_252	10	0.477456	0	4.50876
sim_253	10	0.53262	0	6.52391
sim_254	10	0.477931	0	4.4138
sim_255	10	0.353263	0	29.3474
sim_256	10	0.353614	0	29.2773
sim_257	10	0.354571	0	29.0858
sim_258	10	0.351406	0	29.7187
sim_259	10	0.411995	0	17.601
sim_260	10	0.350947	0	29.8105
sim_261	10	0.454075	0	9.18502
sim_262	10	0.452876	0	9.42488
sim_263	10	0.506413	0	1.2827
sim_264	10	0.352191	0	29.5618
sim_265	10	0.350819	0	29.8362
sim_266	10	0.4094	0	18.1201
sim_267	9	0.427897	10	14.4206
sim_268	10	0.429853	0	14.0294
sim_269	10	0.370522	0	25.8956
sim_270	10	0.436692	0	12.6616
sim_271	10	0.464026	0	7.19474
sim_272	9	0.56671	10	13.3419
sim_273	10	0.388436	0	22.3128
sim_274	10	0.50937	0	1.87392
sim_275	10	0.506604	0	1.32085
sim_276	10	0.529705	0	5.94105
sim_277	10	0.5212	0	4.24003
sim_278	10	0.487342	0	2.53163
sim_279	10	0.354536	0	29.0929
sim_280	10	0.554613	0	10.9226
sim_281	10	0.415906	0	16.8189
sim_282	10	0.534543	0	6.90866
sim_283	10	0.504682	0	0.936473
sim_284	10	0.438694	0	12.2612
sim_285	10	0.409587	0	18.0826
sim_286	10	0.447572	0	10.4856
sim_287	10	0.352969	0	29.4061
sim_288	10	0.465623	0	6.87534
sim_289	10	0.453746	0	9.25073
sim_290	10	0.537341	0	7.46825
sim_291	10	0.443142	0	11.3716
sim_292	10	0.466947	0	6.61066
sim_293	10	0.353539	0	29.2922
sim_294	10	0.477401	0	4.51986
sim_295	10	0.431783	0	13.6433
sim_296	10	0.470016	0	5.99689
sim_297	10	0.459441	0	8.11184
sim_298	10	0.559116	0	11.8231
sim_299	10	0.416104	0	16.7793
sim_300	10	0.493218	0	1.35634
sim_301	10	0.458036	0	8.39273
sim_302	9	0.591048	10	18.2095
sim_303	10	0.355924	0	28.8153
sim_304	10	0.486615	0	2.67698
sim_305	10	0.452791	0	9.44184
sim_306	10	0.537834	0	7.56676
sim_307	10	0.433539	0	13.2923
sim_308	10	0.45881	0	8.23798
sim_309	10	0.544956	0	8.99115
sim_310	10	0.491854	0	1.62928
sim_311	10	0.47936	0	4.12794
sim_312	10	0.457345	0	8.53094
sim_313	10	0.490506	0	1.89878
sim_314	10	0.451005	0	9.79896
sim_315	10	0.351794	0	29.6412
sim_316	10	0.445364	0	10.9271
sim_317	10	0.389148	0	22.1703
sim_318	10	0.515009	0	3.00173
sim_319	10	0.552333	0	10.4666
sim_320	10	0.416549	0	16.6902
sim_321	10	0.35145	0	29.7101
sim_322	10	0.353037	0	29.3926
sim_323	10	0.465217	0	6.95651
sim_324	10	0.485587	0	2.88254
sim_325	10	0.389851	0	22.0299
sim_326	10	0.40058	0	19.884
sim_327	10	0.355799	0	28.8402
sim_328	10	0.500767	0	0.153484
sim_329	10	0.491525	0	1.69493
sim_330	10	0.499452	0	0.109511
sim_331	10	0.532062	0	6.41245
sim_332	10	0.35444	0	29.1121
sim_333	10	0.526099	0	5.21973
sim_334	10	0.372319	0	25.5361
sim_335	10	0.37443	0	25.114
sim_336	10	0.354894	0	29.0212
sim_337	10	0.440856	0	11.8288
sim_338	10	0.431102	0	13.7796
sim_339	9	0.431908	10	13.6183
sim_340	10	0.46858	0	6.28405
sim_341	10	0.492317	0	1.53655
sim_342	10	0.412166	0	17.5667
sim_343	10	0.498309	0	0.338196
sim_344	10	0.435957	0	12.8087
sim_345	10	0.352224	0	29.5551
sim_346	10	0.419923	0	16.0155
sim_347	10	0.442595	0	11.481
sim_348	10	0.350761	0	29.8478
sim_349	10	0.381059	0	23.7882
sim_350	10	0.416191	0	16.7618
sim_351	10	0.413141	0	17.3718
sim_352	10	0.354796	0	29.0408
sim_353	10	0.493565	0	1.28699
sim_354	10	0.350543	0	29.8913
sim_355	10	0.524285	0	4.85703
sim_356	10	0.430735	0	13.8531
sim_357	10	0.355666	0	28.8668
sim_358	10	0.460897	0	7.82065
sim_359	10	0.467181	0	6.56381
sim_360	10	0.437418	0	12.5163
sim_361	10	0.35339	0	29.322
sim_362	10	0.400667	0	19.8666
sim_363	10	0.353375	0	29.3251
sim_364	10	0.352968	0	29.4064
sim_365	10	0.450645	0	9.87097
sim_366	10	0.352662	0	29.4675
sim_367	10	0.389661	0	22.0677
sim_368	10	0.352792	0	29.4417
sim_369	10	0.532876	0	6.57511
sim_370	10	0.352694	0	29.4613
sim_371	10	0.453854	0	9.22922
sim_372	10	0.482444	0	3.51127
sim_373	10	0.420304	0	15.9392
sim_374	10	0.475004	0	4.99918
sim_375	10	0.502143	0	0.428519
sim_376	10	0.394465	0	21.107
sim_377	10	0.353813	0	29.2375
sim_378	10	0.518146	0	3.62927
sim_379	10	0.354532	0	29.0937
sim_380	10	0.35424	0	29.1521
sim_381	10	0.351492	0	29.7016
sim_382	10	0.515085	0	3.01692
sim_383	10	0.43159	0	13.6819
sim_384	10	0.35179	0	29.642
sim_385	10	0.355293	0	28.9414
sim_386	10	0.352625	0	29.4751
sim_387	10	0.354696	0	29.0608
sim_388	10	0.35341	0	29.3179
sim_389	10	0.448238	0	10.3524
sim_390	8	0.510478	20	2.09563
sim_391	10	0.356122	0	28.7755
sim_392	9	0.438637	10	12.2726
sim_393	8	0.374604	20	25.0791
sim_394	10	0.354623	0	29.0753
sim_395	10	0.454256	0	9.14872
sim_396	10	0.35163	0	29.674
sim_397	10	0.554834	0	10.9668
sim_398	10	0.496036	0	0.792863
sim_399	10	0.454404	0	9.11923
sim_400	10	0.481814	0	3.63716
sim_401	10	0.468033	0	6.39337
sim_402	10	0.468168	0	6.36634
sim_403	10	0.467972	0	6.4055
sim_404	10	0.40917	0	18.1659
sim_405	10	0.386734	0	22.6532
sim_406	10	0.417117	0	16.5766
sim_407	10	0.482624	0	3.47521
sim_408	10	0.52491	0	4.98192
sim_409	10	0.337856	0	32.4289
sim_410	9	0.457111	10	8.57775
sim_411	10	0.44815	0	10.37
sim_412	10	0.566515	0	13.303
sim_413	9	0.432957	10	13.4086
sim_414	10	0.354109	0	29.1782
sim_415	10	0.490773	0	1.84544
sim_416	10	0.530541	0	6.10811
sim_417	10	0.517449	0	3.48989
sim_418	10	0.429257	0	14.1487
sim_419	10	0.380495	0	23.901
sim_420	10	0.468576	0	6.28471
sim_421	9	0.44754	10	10.492
sim_422	10	0.519907	0	3.9815
sim_423	10	0.422271	0	15.5458
sim_424	10	0.35343	0	29.3141
sim_425	10	0.354258	0	29.1483
sim_426	9	0.472428	10	5.51448
sim_427	10	0.418024	0	16.3953
sim_428	10	0.485259	0	2.9482
sim_429	9	0.421759	10	15.6482
sim_430	9	0.494325	10	1.13502
sim_431	8	0.563562	20	12.7124
sim_432	10	0.498401	0	0.31981
sim_433	10	0.355493	0	28.9014
sim_434	10	0.465691	0	6.86179
sim_435	10	0.469227	0	6.1546
sim_436	10	0.478351	0	4.32983
sim_437	10	0.504077	0	0.815467
sim_438	10	0.530867	0	6.17339
sim_439	10	0.431452	0	13.7096
sim_440	10	0.406012	0	18.7975
sim_441	9	0.574916	10	14.9833
sim_442	10	0.400938	0	19.8125
sim_443	9	0.587796	10	17.5592
sim_444	10	0.502685	0	0.536936
sim_445	10	0.351009	0	29.7983
sim_446	10	0.471892	0	5.6217
sim_447	10	0.496296	0	0.740839
sim_448	10	0.481934	0	3.61327
sim_449	10	0.451849	0	9.6303
sim_450	10	0.482847	0	3.43054
sim_451	10	0.352114	0	29.5772
sim_452	10	0.508385	0	1.677
sim_453	10	0.532515	0	6.50306
sim_454	10	0.461234	0	7.7532
sim_455	10	0.553135	0	10.6269
sim_456	10	0.354432	0	29.1136
sim_457	10	0.353984	0	29.2031
sim_458	10	0.354485	0	29.103
sim_459	10	0.350975	0	29.805
sim_460	10	0.510731	0	2.14614
sim_461	10	0.35282	0	29.4361
sim_462	10	0.349561	0	30.0878
sim_463	10	0.355229	0	28.9542
sim_464	10	0.484605	0	3.07904
sim_465	8	0.279222	20	44.1557
sim_466	10	0.537452	0	7.49049
sim_467	10	0.527824	0	5.56484
sim_468	10	0.455809	0	8.83813
sim_469	10	0.520787	0	4.15744
sim_470	10	0.509775	0	1.95509
sim_471	10	0.450115	0	9.97697
sim_472	10	0.519081	0	3.81619
sim_473	10	0.441606	0	11.6788
sim_474	10	0.40518	0	18.964
sim_475	10	0.502605	0	0.521098
sim_476	10	0.350912	0	29.8177
sim_477	10	0.410721	0	17.8558
sim_478	10	0.472146	0	5.57073
sim_479	10	0.496842	0	0.631649
sim_480	10	0.352564	0	29.4872
sim_481	10	0.352507	0	29.4986
sim_482	10	0.352314	0	29.5371
sim_483	10	0.466963	0	6.60734
sim_484	10	0.431387	0	13.7225
sim_485	10	0.531651	0	6.33029
sim_486	10	0.481096	0	3.78078
sim_487	10	0.453716	0	9.25687
sim_488	10	0.353668	0	29.2663
sim_489	10	0.480013	0	3.99735
sim_490	10	0.526743	0	5.34863
sim_491	10	0.352558	0	29.4885
sim_492	10	0.520112	0	4.02238
sim_493	9	0.447685	10	10.4631
sim_494	10	0.46926	0	6.14806
sim_495	10	0.441742	0	11.6516
sim_496	10	0.446635	0	10.6729
sim_497	9	0.420541	10	15.8917
sim_498	10	0.351107	0	29.7786
sim_499	10	0.354302	0	29.1396
sim_500	10	0.353389	0	29.3222
sim_501	10	0.412864	0	17.4271
sim_502	10	0.46352	0	7.29603
sim_503	10	0.461837	0	7.63266
sim_504	10	0.350143	0	29.9714
sim_505	9	0.421748	10	15.6504
sim_506	10	0.564864	0	12.9728
sim_507	10	0.350665	0	29.867
sim_508	10	0.352361	0	29.5278
sim_509	10	0.503576	0	0.715238
sim_510	10	0.352978	0	29.4045
sim_511	10	0.538426	0	7.68517
sim_512	10	0.451847	0	9.63051
sim_513	10	0.525414	0	5.0827
sim_514	10	0.397072	0	20.5856
sim_515	10	0.48952	0	2.09605
sim_516	10	0.445457	0	10.9087
sim_517	10	0.572054	0	14.4108
sim_518	10	0.491657	0	1.66855
sim_519	10	0.434632	0	13.0736
sim_520	10	0.436177	0	12.7645
sim_521	10	0.510257	0	2.05143
sim_522	10	0.52876	0	5.75202
sim_523	10	0.452769	0	9.44623
sim_524	10	0.463817	0	7.23651
sim_525	10	0.501667	0	0.333433
sim_526	10	0.471987	0	5.60262
sim_527	9	0.451898	10	9.62034
sim_528	10	0.431553	0	13.6895
sim_529	10	0.418007	0	16.3985
sim_530	10	0.492203	0	1.55946
sim_531	10	0.50595	0	1.19005
sim_532	10	0.350578	0	29.8844
sim_533	10	0.454738	0	9.05245
sim_534	10	0.469855	0	6.02893
sim_535	10	0.469189	0	6.16222
sim_536	10	0.491939	0	1.61217
sim_537	9	0.514663	10	2.93264
sim_538	10	0.463675	0	7.26507
sim_539	10	0.389582	0	22.0836
sim_540	10	0.462106	0	7.57872
sim_541	10	0.541101	0	8.22017
sim_542	10	0.442961	0	11.4078
sim_543	10	0.352929	0	29.4143
sim_544	10	0.463179	0	7.36423
sim_545	10	0.449207	0	10.1586
sim_546	8	0.43776	20	12.4481
sim_547	10	0.353463	0	29.3074
sim_548	10	0.352723	0	29.4554
sim_549	10	0.414708	0	17.0583
sim_550	10	0.474836	0	5.03286
sim_551	10	0.530075	0	6.01491
sim_552	10	0.550494	0	10.0987
sim_553	10	0.538308	0	7.66162
sim_554	10	0.438391	0	12.3218
sim_555	10	0.442368	0	11.5264
sim_556	10	0.424207	0	15.1585
sim_557	10	0.406247	0	18.7505
sim_558	10	0.464033	0	7.19347
sim_559	10	0.441046	0	11.7908
sim_560	10	0.434555	0	13.0891
sim_561	10	0.418901	0	16.2198
sim_562	10	0.53505	0	7.01003
sim_563	10	0.47268	0	5.46407
sim_564	10	0.352849	0	29.4303
sim_565	10	0.352999	0	29.4002
sim_566	10	0.487741	0	2.4518
sim_567	10	0.422489	0	15.5021
sim_568	10	0.351263	0	29.7474
sim_569	9	0.570879	10	14.1757
sim_570	10	0.480344	0	3.93113
sim_571	10	0.352233	0	29.5533
sim_572	10	0.469728	0	6.05433
sim_573	10	0.438094	0	12.3812
sim_574	10	0.354886	0	29.0229
sim_575	10	0.503996	0	0.799219
sim_576	10	0.448726	0	10.2548
sim_577	10	0.526246	0	5.24911
sim_578	10	0.355472	0	28.9057
sim_579	10	0.499686	0	0.0628289
sim_580	10	0.352293	0	29.5413
sim_581	9	0.564575	10	12.9151
sim_582	10	0.383909	0	23.2181
sim_583	10	0.435281	0	12.9438
sim_584	10	0.516949	0	3.38975
sim_585	10	0.407715	0	18.457
sim_586	10	0.424536	0	15.0928
sim_587	10	0.495549	0	0.890175
sim_588	10	0.350608	0	29.8784
sim_589	10	0.408456	0	18.3088
sim_590	10	0.526729	0	5.34578
sim_591	10	0.577437	0	15.4873
sim_592	10	0.431991	0	13.6018
sim_593	10	0.353501	0	29.2998
sim_594	9	0.555129	10	11.0258
sim_595	10	0.424472	0	15.1056
sim_596	10	0.423724	0	15.2553
sim_597	10	0.354296	0	29.1408
sim_598	9	0.592293	10	18.4585
sim_599	10	0.351477	0	29.7046
sim_600	10	0.470822	0	5.83563
sim_601	10	0.460421	0	7.91585
sim_602	10	0.456213	0	8.75749
sim_603	10	0.352191	0	29.5618
sim_604	10	0.52865	0	5.72994
sim_605	10	0.35143	0	29.7141
sim_606	10	0.475631	0	4.87373
sim_607	9	0.445718	10	10.8563
sim_608	10	0.350941	0	29.8118
sim_609	10	0.352326	0	29.5348
sim_610	9	0.476215	10	4.75692
sim_611	10	0.496301	0	0.739868
sim_612	10	0.354587	0	29.0827
sim_613	10	0.552553	0	10.5106
sim_614	10	0.474621	0	5.07587
sim_615	10	0.548164	0	9.63289
sim_616	9	0.462722	10	7.45563
sim_617	10	0.429145	0	14.171
sim_618	10	0.519916	0	3.98318
sim_619	10	0.442484	0	11.5031
sim_620	10	0.353902	0	29.2197
sim_621	10	0.429619	0	14.0763
sim_622	10	0.447158	0	10.5684
sim_623	10	0.427302	0	14.5397
sim_624	10	0.5323	0	6.46003
sim_625	10	0.410153	0	17.9693
sim_626	10	0.466716	0	6.65671
sim_627	10	0.353044	0	29.3912
sim_628	10	0.354662	0	29.0677
sim_629	10	0.353141	0	29.3718
sim_630	10	0.486226	0	2.75471
sim_631	10	0.537689	0	7.53771
sim_632	10	0.350048	0	29.9904
sim_633	10	0.496217	0	0.756546
sim_634	10	0.492357	0	1.52862
sim_635	10	0.410049	0	17.9903
sim_636	10	0.532935	0	6.58695
sim_637	10	0.354858	0	29.0283
sim_638	10	0.510014	0	2.00287
sim_639	10	0.433331	0	13.3337
sim_640	10	0.35235	0	29.53
sim_641	10	0.499646	0	0.0708146
sim_642	10	0.397194	0	20.5612
sim_643	10	0.430261	0	13.9478
sim_644	10	0.497766	0	0.446894
sim_645	9	0.517788	10	3.55755
sim_646	10	0.476015	0	4.79707
sim_647	10	0.513437	0	2.68731
sim_648	10	0.353603	0	29.2794
sim_649	10	0.487317	0	2.5367
sim_650	9	0.52528	10	5.05598
sim_651	10	0.547517	0	9.50343
sim_652	10	0.392708	0	21.4584
sim_653	9	0.631236	10	26.2472
sim_654	10	0.414705	0	17.0589
sim_655	10	0.42754	0	14.492
sim_656	10	0.454474	0	9.10511
sim_657	10	0.475389	0	4.92213
sim_658	10	0.442858	0	11.4284
sim_659	10	0.35368	0	29.264
sim_660	10	0.435333	0	12.9334
sim_661	10	0.501471	0	0.294249
sim_662	10	0.353393	0	29.3214
sim_663	10	0.440875	0	11.825
sim_664	10	0.447588	0	10.4824
sim_665	9	0.665917	10	33.1833
sim_666	9	0.451151	10	9.76989
sim_667	10	0.422733	0	15.4534
sim_668	10	0.523698	0	4.73956
sim_669	10	0.572127	0	14.4255
sim_670	10	0.354659	0	29.0682
sim_671	10	0.352511	0	29.4978
sim_672	10	0.363734	0	27.2532
sim_673	10	0.550639	0	10.1277
sim_674	10	0.454045	0	9.19096
sim_675	10	0.353973	0	29.2054
sim_676	10	0.523632	0	4.72637
sim_677	10	0.496861	0	0.627703
sim_678	10	0.416125	0	16.7749
sim_679	10	0.494433	0	1.11341
sim_680	10	0.468639	0	6.27227
sim_681	10	0.351871	0	29.6257
sim_682	10	0.540709	0	8.14172
sim_683	10	0.458405	0	8.319
sim_684	10	0.492973	0	1.40536
sim_685	10	0.458045	0	8.39091
sim_686	10	0.511761	0	2.35216
sim_687	10	0.4416	0	11.68
sim_688	9	0.56336	10	12.672
sim_689	10	0.355836	0	28.8328
sim_690	10	0.40053	0	19.8941
sim_691	10	0.499665	0	0.0669839
sim_692	9	0.538185	10	7.63707
sim_693	10	0.353297	0	29.3407
sim_694	10	0.352152	0	29.5695
sim_695	10	0.443019	0	11.3961
sim_696	10	0.50042	0	0.0840227
sim_697	9	0.453256	10	9.34888
sim_698	10	0.447466	0	10.5068
sim_699	10	0.469631	0	6.07379
sim_700	10	0.477598	0	4.48042
sim_701	10	0.353156	0	29.3689
sim_702	10	0.369766	0	26.0469
sim_703	10	0.4157	0	16.86
sim_704	10	0.500697	0	0.139443
sim_705	10	0.423185	0	15.3631
sim_706	10	0.503182	0	0.636413
sim_707	10	0.355924	0	28.8152
sim_708	10	0.531677	0	6.33536
sim_709	10	0.35457	0	29.0861
sim_710	10	0.532702	0	6.54036
sim_711	10	0.354462	0	29.1077
sim_712	10	0.462156	0	7.56882
sim_713	10	0.457122	0	8.57556
sim_714	10	0.443687	0	11.2627
sim_715	10	0.374011	0	25.1977
sim_716	10	0.430628	0	13.8744
sim_717	10	0.413685	0	17.263
sim_718	10	0.510577	0	2.11541
sim_719	10	0.514979	0	2.99574
sim_720	10	0.38717	0	22.5661
sim_721	10	0.355494	0	28.9011
sim_722	10	0.454176	0	9.16478
sim_723	10	0.459193	0	8.1615
sim_724	10	0.523143	0	4.62861
sim_725	10	0.35391	0	29.218
sim_726	10	0.486767	0	2.64657
sim_727	10	0.525649	0	5.12981
sim_728	10	0.448184	0	10.3632
sim_729	10	0.418122	0	16.3757
sim_730	9	0.612581	10	22.5161
sim_731	10	0.49638	0	0.724021
sim_732	10	0.350307	0	29.9386
sim_733	10	0.540045	0	8.00897
sim_734	10	0.531294	0	6.25875
sim_735	10	0.535649	0	7.12983
sim_736	10	0.44057	0	11.8859
sim_737	10	0.455695	0	8.861
sim_738	10	0.52218	0	4.43592
sim_739	10	0.51966	0	3.93204
sim_740	10	0.494997	0	1.00064
sim_741	10	0.539087	0	7.8174
sim_742	10	0.560462	0	12.0924
sim_743	10	0.446277	0	10.7447
sim_744	10	0.35438	0	29.124
sim_745	10	0.52331	0	4.66197
sim_746	10	0.41685	0	16.63
sim_747	10	0.353268	0	29.3464
sim_748	10	0.35153	0	29.694
sim_749	10	0.356264	0	28.7471
sim_750	10	0.354862	0	29.0276
sim_751	10	0.519521	0	3.90426
sim_752	10	0.352682	0	29.4637
sim_753	10	0.494523	0	1.09545
sim_754	10	0.488885	0	2.22295
sim_755	10	0.352507	0	29.4985
sim_756	10	0.352901	0	29.4198
sim_757	10	0.446053	0	10.7893
sim_758	10	0.354298	0	29.1405
sim_759	10	0.355009	0	28.9982
sim_760	10	0.560985	0	12.197
sim_761	10	0.475164	0	4.96712
sim_762	10	0.382969	0	23.4063
sim_763	10	0.512323	0	2.46455
sim_764	10	0.488308	0	2.33837
sim_765	10	0.360041	0	27.9918
sim_766	10	0.55878	0	11.756
sim_767	10	0.405772	0	18.8457
sim_768	10	0.454569	0	9.08614
sim_769	10	0.432527	0	13.4945
sim_770	10	0.421401	0	15.7199
sim_771	10	0.390952	0	21.8096
sim_772	10	0.352226	0	29.5548
sim_773	10	0.448974	0	10.2052
sim_774	10	0.4968	0	0.640092
sim_775	10	0.504802	0	0.960374
sim_776	10	0.352851	0	29.4298
sim_777	10	0.531983	0	6.39664
sim_778	10	0.512502	0	2.50039
sim_779	10	0.350643	0	29.8715
sim_780	10	0.481218	0	3.75631
sim_781	10	0.478897	0	4.22053
sim_782	10	0.489297	0	2.14068
sim_783	10	0.444016	0	11.1968
sim_784	10	0.35455	0	29.0899
sim_785	9	0.545325	10	9.06497
sim_786	10	0.488193	0	2.36145
sim_787	10	0.350337	0	29.9327
sim_788	10	0.352057	0	29.5886
sim_789	10	0.518362	0	3.67239
sim_790	10	0.387675	0	22.465
sim_791	10	0.482856	0	3.42871
sim_792	10	0.353013	0	29.3974
sim_793	10	0.352715	0	29.457
sim_794	10	0.494004	0	1.19923
sim_795	10	0.435482	0	12.9036
sim_796	10	0.446295	0	10.7409
sim_797	10	0.449724	0	10.0551
sim_798	10	0.454971	0	9.00584
sim_799	10	0.472679	0	5.4642
sim_800	10	0.424158	0	15.1683
sim_801	10	0.491776	0	1.6449
sim_802	10	0.395981	0	20.8038
sim_803	10	0.534296	0	6.85924
sim_804	10	0.353296	0	29.3407
sim_805	10	0.49245	0	1.51005
sim_806	10	0.444488	0	11.1024
sim_807	10	0.460191	0	7.96186
sim_808	10	0.527952	0	5.59034
sim_809	10	0.493698	0	1.26038
sim_810	10	0.404917	0	19.0167
sim_811	10	0.430987	0	13.8026
sim_812	10	0.417734	0	16.4532
sim_813	10	0.440212	0	11.9577
sim_814	8	0.453912	20	9.21764
sim_815	10	0.488319	0	2.33615
sim_816	10	0.351135	0	29.773
sim_817	10	0.355126	0	28.9748
sim_818	10	0.471617	0	5.6766
sim_819	10	0.519634	0	3.92686
sim_820	10	0.351372	0	29.7255
sim_821	10	0.352601	0	29.4797
sim_822	10	0.505865	0	1.17306
sim_823	10	0.35221	0	29.5581
sim_824	10	0.355931	0	28.8139
sim_825	10	0.517225	0	3.44493
sim_826	10	0.352368	0	29.5264
sim_827	10	0.534357	0	6.87148
sim_828	10	0.427293	0	14.5414
sim_829	10	0.423607	0	15.2787
sim_830	10	0.468859	0	6.22825
sim_831	10	0.425185	0	14.963
sim_832	10	0.447023	0	10.5954
sim_833	10	0.454176	0	9.16478
sim_834	10	0.354376	0	29.1248
sim_835	10	0.503743	0	0.748513
sim_836	10	0.521561	0	4.31225
sim_837	8	0.465267	20	6.94669
sim_838	10	0.51914	0	3.82809
sim_839	10	0.435682	0	12.8637
sim_840	10	0.520726	0	4.14526
sim_841	10	0.490173	0	1.96533
sim_842	10	0.351845	0	29.6311
sim_843	10	0.352218	0	29.5565
sim_844	10	0.483421	0	3.31588
sim_845	10	0.503299	0	0.659767
sim_846	10	0.430616	0	13.8768
sim_847	9	0.621384	10	24.2769
sim_848	10	0.480613	0	3.87746
sim_849	10	0.517212	0	3.44244
sim_850	10	0.51026	0	2.0519
sim_851	10	0.3537	0	29.2599
sim_852	10	0.36031	0	27.9379
sim_853	10	0.477164	0	4.56715
sim_854	10	0.459004	0	8.19913
sim_855	8	0.357853	20	28.4293
sim_856	10	0.522092	0	4.41843
sim_857	10	0.351899	0	29.6201
sim_858	10	0.429558	0	14.0884
sim_859	10	0.472231	0	5.55377
sim_860	10	0.503549	0	0.709781
sim_861	10	0.355447	0	28.9107
sim_862	10	0.458679	0	8.26414
sim_863	10	0.395886	0	20.8228
sim_864	10	0.514432	0	2.88649
sim_865	10	0.521952	0	4.39043
sim_866	10	0.512986	0	2.59724
sim_867	10	0.387452	0	22.5096
sim_868	10	0.469594	0	6.08127
sim_869	10	0.448278	0	10.3443
sim_870	10	0.46698	0	6.60408
sim_871	10	0.499589	0	0.0822483
sim_872	9	0.473278	10	5.34439
sim_873	10	0.460049	0	7.99023
sim_874	10	0.351345	0	29.7311
sim_875	10	0.351982	0	29.6036
sim_876	10	0.414118	0	17.1763
sim_877	10	0.413369	0	17.3261
sim_878	10	0.552874	0	10.5748
sim_879	10	0.432248	0	13.5504
sim_880	10	0.379783	0	24.0433
sim_881	10	0.355988	0	28.8024
sim_882	10	0.351996	0	29.6008
sim_883	10	0.355474	0	28.9052
sim_884	10	0.352194	0	29.5612
sim_885	10	0.481867	0	3.62657
sim_886	10	0.475663	0	4.8674
sim_887	10	0.399377	0	20.1246
sim_888	10	0.478865	0	4.227
sim_889	10	0.495736	0	0.852828
sim_890	9	0.540647	10	8.12944
sim_891	10	0.518971	0	3.79423
sim_892	10	0.353036	0	29.3927
sim_893	10	0.529969	0	5.99382
sim_894	10	0.354503	0	29.0995
sim_895	10	0.517974	0	3.59481
sim_896	10	0.50258	0	0.515913
sim_897	10	0.438205	0	12.3589
sim_898	10	0.354904	0	29.0193
sim_899	10	0.354105	0	29.179
sim_900	10	0.392281	0	21.5439
sim_901	10	0.457725	0	8.45493
sim_902	9	0.449566	10	10.0867
sim_903	10	0.458641	0	8.27172
sim_904	10	0.354646	0	29.0708
sim_905	10	0.468973	0	6.20538
sim_906	10	0.523858	0	4.77155
sim_907	10	0.406093	0	18.7814
sim_908	10	0.352659	0	29.4682
sim_909	10	0.431039	0	13.7921
sim_910	10	0.496876	0	0.624711
sim_911	10	0.543193	0	8.63857
sim_912	10	0.463285	0	7.34302
sim_913	10	0.45404	0	9.19203
sim_914	9	0.61389	10	22.778
sim_915	10	0.501862	0	0.372486
sim_916	10	0.41935	0	16.13
sim_917	10	0.437066	0	12.5869
sim_918	10	0.455227	0	8.95465
sim_919	10	0.545105	0	9.02093
sim_920	10	0.554623	0	10.9246
sim_921	10	0.352153	0	29.5694
sim_922	10	0.458956	0	8.20877
sim_923	10	0.531787	0	6.3575
sim_924	10	0.532456	0	6.49116
sim_925	10	0.513154	0	2.63074
sim_926	10	0.458043	0	8.3915
sim_927	10	0.410804	0	17.8393
sim_928	10	0.469331	0	6.13374
sim_929	10	0.352889	0	29.4222
sim_930	10	0.442977	0	11.4047
sim_931	10	0.516679	0	3.33576
sim_932	10	0.585984	0	17.1969
sim_933	10	0.381645	0	23.671
sim_934	10	0.354805	0	29.0389
sim_935	10	0.445863	0	10.8274
sim_936	10	0.352363	0	29.5274
sim_937	10	0.519904	0	3.98075
sim_938	10	0.450551	0	9.88977
sim_939	10	0.395828	0	20.8344
sim_940	10	0.42727	0	14.5461
sim_941	10	0.458347	0	8.3306
sim_942	10	0.404006	0	19.1987
sim_943	10	0.353232	0	29.3536
sim_944	10	0.497987	0	0.402584
sim_945	10	0.349513	0	30.0975
sim_946	10	0.353343	0	29.3314
sim_947	10	0.3509	0	29.82
sim_948	10	0.414671	0	17.0658
sim_949	10	0.470524	0	5.89528
sim_950	10	0.464623	0	7.07542
sim_951	10	0.470934	0	5.81326
sim_952	10	0.523842	0	4.76846
sim_953	10	0.353704	0	29.2592
sim_954	10	0.565767	0	13.1534
sim_955	10	0.356132	0	28.7735
sim_956	10	0.476677	0	4.6646
sim_957	10	0.353503	0	29.2994
sim_958	10	0.350449	0	29.9102
sim_959	10	0.49683	0	0.633936
sim_960	10	0.481559	0	3.68826
sim_961	10	0.49179	0	1.64201
sim_962	10	0.353142	0	29.3716
sim_963	10	0.471801	0	5.63973
sim_964	10	0.501196	0	0.239257
sim_965	10	0.425272	0	14.9455
sim_966	10	0.426186	0	14.7628
sim_967	10	0.359077	0	28.1846
sim_968	10	0.497379	0	0.524113
sim_969	10	0.45311	0	9.37794
sim_970	10	0.522243	0	4.44854
sim_971	10	0.434405	0	13.119
sim_972	10	0.38277	0	23.446
sim_973	10	0.4744	0	5.12002
sim_974	10	0.568084	0	13.6168
sim_975	10	0.356298	0	28.7404
sim_976	10	0.459569	0	8.08618
sim_977	10	0.461562	0	7.68769
sim_978	10	0.497851	0	0.429795
sim_979	10	0.352535	0	29.4929
sim_980	10	0.406491	0	18.7019
sim_981	10	0.463456	0	7.30882
sim_982	10	0.458113	0	8.3775
sim_983	9	0.459023	10	8.19536
sim_984	10	0.433123	0	13.3755
sim_985	10	0.544285	0	8.85705
sim_986	10	0.470879	0	5.82428
sim_987	10	0.4308	0	13.84
sim_988	8	0.476015	20	4.79695
sim_989	10	0.355193	0	28.9614
sim_990	10	0.354389	0	29.1223
sim_991	9	0.458997	10	8.20058
sim_992	10	0.526594	0	5.31883
sim_993	10	0.352318	0	29.5364
sim_994	10	0.51097	0	2.19392
sim_995	9	0.425565	10	14.8871
sim_996	9	0.423983	10	15.2035
sim_997	10	0.496589	0	0.682245
sim_998	10	0.35412	0	29.176
sim_999	10	0.354156	0	29.1688
sim_1000	10	0.451238	0	9.7525
sim_1001	10	0.464135	0	7.173
sim_1002	10	0.35168	0	29.664
sim_1003	9	0.453168	10	9.36634
sim_1004	10	0.410785	0	17.8429
sim_1005	10	0.456483	0	8.70342
sim_1006	10	0.35513	0	28.9741
sim_1007	10	0.354254	0	29.1491
sim_1008	10	0.482896	0	3.42072
sim_1009	10	0.484033	0	3.19338
sim_1010	10	0.471349	0	5.73028
sim_1011	10	0.534256	0	6.85113
sim_1012	10	0.38747	0	22.5061
sim_1013	10	0.451935	0	9.61293
sim_1014	10	0.494001	0	1.19987
sim_1015	10	0.508577	0	1.71532
sim_1016	10	0.351674	0	29.6652
sim_1017	10	0.409797	0	18.0407
sim_1018	10	0.470086	0	5.98272
sim_1019	10	0.464565	0	7.08708
sim_1020	9	0.553478	10	10.6956
sim_1021	10	0.494005	0	1.19893
sim_1022	10	0.543355	0	8.67103
sim_1023	10	0.500873	0	0.17468
sim_1024	10	0.409646	0	18.0708
sim_1025	10	0.354654	0	29.0691
sim_1026	10	0.414204	0	17.1592
sim_1027	10	0.351985	0	29.603
sim_1028	10	0.460288	0	7.94236
sim_1029	10	0.403739	0	19.2523
sim_1030	10	0.543696	0	8.73913
sim_1031	10	0.352396	0	29.5209
sim_1032	10	0.35152	0	29.696
sim_1033	10	0.354831	0	29.0337
sim_1034	9	0.455359	10	8.92813
sim_1035	10	0.519337	0	3.8675
sim_1036	10	0.53274	0	6.54803
sim_1037	10	0.432802	0	13.4397
sim_1038	10	0.431102	0	13.7796
sim_1039	10	0.35518	0	28.964
sim_1040	9	0.443392	10	11.3215
sim_1041	10	0.352618	0	29.4764
sim_1042	10	0.431242	0	13.7517
sim_1043	10	0.417489	0	16.5023
sim_1044	10	0.35267	0	29.466
sim_1045	10	0.351101	0	29.7798
sim_1046	9	0.449991	10	10.0018
sim_1047	10	0.4152	0	16.9601
sim_1048	10	0.440183	0	11.9634
sim_1049	10	0.465952	0	6.80957
sim_1050	10	0.389998	0	22.0004
sim_1051	10	0.435774	0	12.8453
sim_1052	9	0.440748	10	11.8504
sim_1053	10	0.516188	0	3.23752
sim_1054	10	0.508195	0	1.63909
sim_1055	10	0.587683	0	17.5366
sim_1056	10	0.45277	0	9.44596
sim_1057	10	0.351306	0	29.7387
sim_1058	9	0.45419	10	9.16194
sim_1059	10	0.423571	0	15.2857
sim_1060	10	0.542466	0	8.49328
sim_1061	10	0.486973	0	2.60532
sim_1062	10	0.517319	0	3.46372
sim_1063	10	0.430718	0	13.8563
sim_1064	10	0.392632	0	21.4735
sim_1065	10	0.564939	0	12.9879
sim_1066	10	0.422074	0	15.5852
sim_1067	10	0.499403	0	0.11942
sim_1068	10	0.445316	0	10.9369
sim_1069	10	0.535153	0	7.03066
sim_1070	10	0.353363	0	29.3275
sim_1071	10	0.380036	0	23.9928
sim_1072	10	0.440676	0	11.8647
sim_1073	10	0.353723	0	29.2555
sim_1074	10	0.407537	0	18.4926
sim_1075	10	0.354598	0	29.0804
sim_1076	10	0.3529	0	29.4201
sim_1077	10	0.352259	0	29.5481
sim_1078	10	0.424145	0	15.171
sim_1079	10	0.504748	0	0.949532
sim_1080	10	0.376173	0	24.7654
sim_1081	10	0.353146	0	29.3709
sim_1082	10	0.402934	0	19.4132
sim_1083	10	0.35302	0	29.3961
sim_1084	10	0.351386	0	29.7229
sim_1085	10	0.354146	0	29.1709
sim_1086	10	0.351469	0	29.7062
sim_1087	9	0.515912	10	3.18247
sim_1088	10	0.549055	0	9.8109
sim_1089	10	0.352636	0	29.4727
sim_1090	10	0.350433	0	29.9134
sim_1091	10	0.553079	0	10.6158
sim_1092	10	0.525181	0	5.03626
sim_1093	10	0.354546	0	29.0907
sim_1094	10	0.474877	0	5.02455
sim_1095	10	0.581783	0	16.3567
sim_1096	10	0.533021	0	6.60422
sim_1097	10	0.354681	0	29.0637
sim_1098	10	0.430767	0	13.8467
sim_1099	10	0.482936	0	3.41271
sim_1100	10	0.43614	0	12.772
sim_1101	10	0.351166	0	29.7668
sim_1102	10	0.381838	0	23.6323
sim_1103	10	0.419623	0	16.0754
sim_1104	10	0.352168	0	29.5664
sim_1105	10	0.428676	0	14.2648
sim_1106	10	0.473425	0	5.31507
sim_1107	10	0.442009	0	11.5982
sim_1108	10	0.448971	0	10.2058
sim_1109	10	0.435618	0	12.8764
sim_1110	10	0.350952	0	29.8097
sim_1111	10	0.500794	0	0.158778
sim_1112	10	0.443027	0	11.3945
sim_1113	10	0.389413	0	22.1175
sim_1114	10	0.504735	0	0.946951
sim_1115	10	0.352147	0	29.5707
sim_1116	10	0.354402	0	29.1196
sim_1117	10	0.456834	0	8.63324
sim_1118	10	0.505074	0	1.01479
sim_1119	9	0.487658	10	2.46842
sim_1120	10	0.350425	0	29.9149
sim_1121	10	0.517904	0	3.5809
sim_1122	10	0.467584	0	6.48315
sim_1123	10	0.355239	0	28.9522
sim_1124	10	0.355295	0	28.941
sim_1125	10	0.354997	0	29.0005
sim_1126	10	0.392918	0	21.4163
sim_1127	10	0.406595	0	18.6811
sim_1128	10	0.509536	0	1.90711
sim_1129	10	0.520953	0	4.19068
sim_1130	10	0.352532	0	29.4936
sim_1131	10	0.480495	0	3.90096
sim_1132	10	0.352639	0	29.4723
sim_1133	10	0.352874	0	29.4253
sim_1134	10	0.463876	0	7.2249
sim_1135	10	0.498359	0	0.328194
sim_1136	10	0.454961	0	9.00774
sim_1137	10	0.35145	0	29.71
sim_1138	9	0.585459	10	17.0917
sim_1139	10	0.458999	0	8.20015
sim_1140	10	0.350871	0	29.8259
sim_1141	9	0.443426	10	11.3147
sim_1142	10	0.410455	0	17.9091
sim_1143	10	0.475354	0	4.92911
sim_1144	10	0.437076	0	12.5847
sim_1145	9	0.371885	10	25.623
sim_1146	10	0.422109	0	15.5782
sim_1147	10	0.355954	0	28.8093
sim_1148	10	0.352405	0	29.5189
sim_1149	10	0.433313	0	13.3374
sim_1150	10	0.492597	0	1.48061
sim_1151	10	0.532107	0	6.42133
sim_1152	10	0.485572	0	2.88555
sim_1153	10	0.485594	0	2.88127
sim_1154	10	0.507305	0	1.46091
sim_1155	10	0.501335	0	0.267087
sim_1156	10	0.421191	0	15.7619
sim_1157	10	0.352422	0	29.5156
sim_1158	10	0.352964	0	29.4073
sim_1159	10	0.42573	0	14.854
sim_1160	10	0.353553	0	29.2894
sim_1161	9	0.454658	10	9.06837
sim_1162	9	0.458442	10	8.31155
sim_1163	10	0.354435	0	29.1131
sim_1164	10	0.356107	0	28.7787
sim_1165	10	0.463198	0	7.36038
sim_1166	10	0.448054	0	10.3891
sim_1167	10	0.436391	0	12.7219
sim_1168	10	0.351776	0	29.6448
sim_1169	10	0.471348	0	5.73041
sim_1170	10	0.549723	0	9.94451
sim_1171	10	0.479825	0	4.03501
sim_1172	9	0.611795	10	22.3589
sim_1173	9	0.430795	10	13.841
sim_1174	10	0.35249	0	29.5021
sim_1175	10	0.433291	0	13.3418
sim_1176	10	0.471306	0	5.73886
sim_1177	10	0.437146	0	12.5707
sim_1178	10	0.503701	0	0.740245
sim_1179	10	0.450768	0	9.84647
sim_1180	10	0.446808	0	10.6383
sim_1181	10	0.468845	0	6.23102
sim_1182	10	0.353476	0	29.3047
sim_1183	10	0.356009	0	28.7981
sim_1184	9	0.5791	10	15.82
sim_1185	10	0.393762	0	21.2476
sim_1186	10	0.351134	0	29.7731
sim_1187	10	0.353511	0	29.2977
sim_1188	10	0.473295	0	5.34093
sim_1189	10	0.541295	0	8.25892
sim_1190	10	0.497718	0	0.456474
sim_1191	10	0.530342	0	6.06843
sim_1192	9	0.42098	10	15.8039
sim_1193	10	0.491026	0	1.79482
sim_1194	10	0.456528	0	8.69436
sim_1195	10	0.432081	0	13.5838
sim_1196	10	0.448983	0	10.2035
sim_1197	10	0.520827	0	4.16536
sim_1198	10	0.352484	0	29.5031
sim_1199	10	0.354431	0	29.1138
sim_1200	10	0.536848	0	7.36965
sim_1201	10	0.354639	0	29.0723
sim_1202	10	0.352851	0	29.4298
sim_1203	10	0.355209	0	28.9582
sim_1204	10	0.402106	0	19.5788
sim_1205	9	0.453443	10	9.31133
sim_1206	10	0.350799	0	29.8402
sim_1207	10	0.515183	0	3.03669
sim_1208	10	0.352708	0	29.4585
sim_1209	10	0.484606	0	3.07884
sim_1210	10	0.53222	0	6.44408
sim_1211	10	0.352152	0	29.5695
sim_1212	10	0.562039	0	12.4077
sim_1213	10	0.517491	0	3.49817
sim_1214	10	0.486191	0	2.76187
sim_1215	10	0.351369	0	29.7262
sim_1216	9	0.434324	10	13.1352
sim_1217	10	0.3512	0	29.7601
sim_1218	10	0.569607	0	13.9214
sim_1219	10	0.551314	0	10.2628
sim_1220	10	0.35239	0	29.522
sim_1221	10	0.397009	0	20.5981
sim_1222	10	0.448472	0	10.3057
sim_1223	10	0.454362	0	9.12765
sim_1224	10	0.431061	0	13.7878
sim_1225	10	0.4167	0	16.6601
sim_1226	10	0.457118	0	8.57644
sim_1227	10	0.489707	0	2.05862
sim_1228	10	0.544617	0	8.92338
sim_1229	9	0.436197	10	12.7607
sim_1230	10	0.499033	0	0.193368
sim_1231	10	0.354574	0	29.0853
sim_1232	10	0.53151	0	6.30192
sim_1233	10	0.427635	0	14.473
sim_1234	10	0.405228	0	18.9543
sim_1235	10	0.441557	0	11.6886
sim_1236	10	0.391977	0	21.6046
sim_1237	10	0.569521	0	13.9042
sim_1238	9	0.489336	10	2.13287
sim_1239	10	0.424577	0	15.0845
sim_1240	10	0.468385	0	6.32292
sim_1241	10	0.475815	0	4.83706
sim_1242	10	0.497233	0	0.553324
sim_1243	10	0.482202	0	3.55969
sim_1244	10	0.352722	0	29.4557
sim_1245	10	0.352944	0	29.4112
sim_1246	10	0.47578	0	4.84395
sim_1247	8	0.32692	20	34.616
sim_1248	10	0.354826	0	29.0347
sim_1249	10	0.36543	0	26.914
sim_1250	10	0.484364	0	3.12725
sim_1251	10	0.351674	0	29.6651
sim_1252	10	0.389942	0	22.0116
sim_1253	10	0.479718	0	4.05642
sim_1254	10	0.454565	0	9.08703
sim_1255	10	0.365386	0	26.9227
sim_1256	10	0.506106	0	1.22128
sim_1257	10	0.505864	0	1.17273
sim_1258	10	0.538145	0	7.62904
sim_1259	10	0.353226	0	29.3548
sim_1260	10	0.352732	0	29.4537
sim_1261	10	0.469327	0	6.1346
sim_1262	10	0.51631	0	3.26199
sim_1263	10	0.533819	0	6.76381
sim_1264	10	0.518177	0	3.63541
sim_1265	10	0.435716	0	12.8569
sim_1266	10	0.451515	0	9.69691
sim_1267	10	0.352424	0	29.5152
sim_1268	10	0.427652	0	14.4696
sim_1269	10	0.546811	0	9.36217
sim_1270	10	0.47287	0	5.42606
sim_1271	10	0.350666	0	29.8667
sim_1272	10	0.430215	0	13.957
sim_1273	10	0.351878	0	29.6244
sim_1274	10	0.456166	0	8.7668
sim_1275	10	0.511801	0	2.36024
sim_1276	10	0.458952	0	8.20955
sim_1277	10	0.349211	0	30.1578
sim_1278	10	0.354863	0	29.0275
sim_1279	10	0.430227	0	13.9546
sim_1280	10	0.516332	0	3.26647
sim_1281	9	0.549394	10	9.87889
sim_1282	10	0.485566	0	2.88689
sim_1283	10	0.505811	0	1.16228
sim_1284	10	0.350774	0	29.8452
sim_1285	10	0.536971	0	7.39421
sim_1286	10	0.446918	0	10.6164
sim_1287	10	0.401697	0	19.6606
sim_1288	10	0.401822	0	19.6356
sim_1289	10	0.354954	0	29.0092
sim_1290	10	0.529318	0	5.86354
sim_1291	10	0.385647	0	22.8706
sim_1292	10	0.479263	0	4.14742
sim_1293	10	0.453762	0	9.24755
sim_1294	10	0.400045	0	19.991
sim_1295	10	0.457785	0	8.44291
sim_1296	9	0.417042	10	16.5916
sim_1297	10	0.354082	0	29.1835
sim_1298	10	0.380352	0	23.9296
sim_1299	10	0.53425	0	6.85007
sim_1300	10	0.356219	0	28.7562
sim_1301	10	0.518078	0	3.61561
sim_1302	10	0.393619	0	21.2762
sim_1303	10	0.479552	0	4.08952
sim_1304	10	0.580462	0	16.0924
sim_1305	10	0.351788	0	29.6424
sim_1306	10	0.453808	0	9.23849
sim_1307	10	0.476432	0	4.7137
sim_1308	10	0.50101	0	0.202075
sim_1309	10	0.353008	0	29.3984
sim_1310	10	0.350035	0	29.993
sim_1311	10	0.556791	0	11.3583
sim_1312	10	0.48371	0	3.25801
sim_1313	10	0.355455	0	28.9089
sim_1314	10	0.547654	0	9.53089
sim_1315	9	0.500579	10	0.115712
sim_1316	10	0.396248	0	20.7505
sim_1317	10	0.415355	0	16.9291
sim_1318	10	0.42779	0	14.442
sim_1319	10	0.455414	0	8.91714
sim_1320	10	0.352902	0	29.4197
sim_1321	10	0.459377	0	8.12458
sim_1322	10	0.421934	0	15.6132
sim_1323	10	0.482254	0	3.54912
sim_1324	10	0.533314	0	6.66271
sim_1325	10	0.413204	0	17.3592
sim_1326	10	0.537854	0	7.5709
sim_1327	10	0.497516	0	0.49676
sim_1328	10	0.564242	0	12.8484
sim_1329	10	0.433971	0	13.2058
sim_1330	10	0.40872	0	18.2561
sim_1331	10	0.471544	0	5.69117
sim_1332	10	0.450853	0	9.82934
sim_1333	10	0.54445	0	8.88994
sim_1334	10	0.391318	0	21.7363
sim_1335	10	0.363291	0	27.3419
sim_1336	10	0.404522	0	19.0956
sim_1337	10	0.476853	0	4.62947
sim_1338	10	0.445273	0	10.9454
sim_1339	10	0.355105	0	28.9791
sim_1340	10	0.464912	0	7.01756
sim_1341	10	0.355842	0	28.8317
sim_1342	10	0.351526	0	29.6947
sim_1343	10	0.527289	0	5.45781
sim_1344	10	0.486786	0	2.64278
sim_1345	10	0.463694	0	7.26126
sim_1346	10	0.421037	0	15.7926
sim_1347	10	0.350674	0	29.8652
sim_1348	10	0.538771	0	7.75417
sim_1349	10	0.446367	0	10.7266
sim_1350	10	0.403757	0	19.2485
sim_1351	10	0.394749	0	21.0502
sim_1352	10	0.504146	0	0.829219
sim_1353	10	0.414951	0	17.0098
sim_1354	10	0.541421	0	8.28412
sim_1355	10	0.515225	0	3.04507
sim_1356	10	0.571239	0	14.2477
sim_1357	10	0.588328	0	17.6656
sim_1358	10	0.456352	0	8.72958
sim_1359	10	0.428467	0	14.3065
sim_1360	10	0.422432	0	15.5137
sim_1361	10	0.483916	0	3.21685
sim_1362	10	0.44808	0	10.3841
sim_1363	10	0.452336	0	9.53289
sim_1364	10	0.354403	0	29.1194
sim_1365	10	0.416529	0	16.6943
sim_1366	9	0.445451	10	10.9099
sim_1367	10	0.455182	0	8.96356
sim_1368	10	0.48629	0	2.74207
sim_1369	10	0.408807	0	18.2387
sim_1370	10	0.35616	0	28.7681
sim_1371	10	0.462408	0	7.51842
sim_1372	10	0.453622	0	9.27558
sim_1373	10	0.486864	0	2.62725
sim_1374	10	0.445441	0	10.9117
sim_1375	10	0.425606	0	14.8788
sim_1376	10	0.498189	0	0.362254
sim_1377	10	0.432239	0	13.5521
sim_1378	10	0.352469	0	29.5062
sim_1379	9	0.42864	10	14.272
sim_1380	9	0.436472	10	12.7055
sim_1381	10	0.427225	0	14.555
sim_1382	10	0.48724	0	2.55202
sim_1383	9	0.615503	10	23.1006
sim_1384	10	0.47486	0	5.02801
sim_1385	10	0.531385	0	6.277
sim_1386	10	0.350502	0	29.8995
sim_1387	9	0.429033	10	14.1934
sim_1388	10	0.456773	0	8.64536
sim_1389	10	0.391554	0	21.6892
sim_1390	10	0.42806	0	14.388
sim_1391	9	0.527026	10	5.40518
sim_1392	10	0.351829	0	29.6343
sim_1393	10	0.4971	0	0.579972
sim_1394	10	0.443378	0	11.3245
sim_1395	10	0.354039	0	29.1922
sim_1396	10	0.446868	0	10.6265
sim_1397	10	0.490016	0	1.99677
sim_1398	10	0.377433	0	24.5135
sim_1399	10	0.431802	0	13.6396
sim_1400	10	0.48524	0	2.95206
sim_1401	10	0.415398	0	16.9204
sim_1402	10	0.351931	0	29.6139
sim_1403	10	0.49251	0	1.49795
sim_1404	9	0.420306	10	15.9389
sim_1405	10	0.544466	0	8.89318
sim_1406	10	0.352988	0	29.4024
sim_1407	10	0.464239	0	7.15223
sim_1408	10	0.353425	0	29.315
sim_1409	10	0.427133	0	14.5733
sim_1410	10	0.465997	0	6.80063
sim_1411	9	0.444411	10	11.1178
sim_1412	10	0.354671	0	29.0659
sim_1413	10	0.532245	0	6.44904
sim_1414	10	0.44167	0	11.6659
sim_1415	10	0.352022	0	29.5956
sim_1416	10	0.518815	0	3.76307
sim_1417	10	0.506185	0	1.23706
sim_1418	10	0.441242	0	11.7517
sim_1419	10	0.520295	0	4.05901
sim_1420	10	0.434581	0	13.0838
sim_1421	10	0.52133	0	4.26595
sim_1422	10	0.352001	0	29.5997
sim_1423	10	0.44634	0	10.732
sim_1424	10	0.353773	0	29.2454
sim_1425	10	0.386456	0	22.7087
sim_1426	10	0.354119	0	29.1762
sim_1427	10	0.444428	0	11.1145
sim_1428	10	0.491334	0	1.73318
sim_1429	8	0.657556	20	31.5112
sim_1430	10	0.351421	0	29.7158
sim_1431	10	0.354752	0	29.0496
sim_1432	10	0.463969	0	7.20618
sim_1433	10	0.484431	0	3.1139
sim_1434	10	0.351548	0	29.6904
sim_1435	10	0.352736	0	29.4528
sim_1436	10	0.35304	0	29.392
sim_1437	10	0.460625	0	7.87492
sim_1438	10	0.366562	0	26.6876
sim_1439	10	0.534961	0	6.99219
sim_1440	10	0.457334	0	8.53311
sim_1441	10	0.355125	0	28.9749
sim_1442	10	0.430565	0	13.887
sim_1443	10	0.352416	0	29.5168
sim_1444	10	0.567484	0	13.4968
sim_1445	10	0.390428	0	21.9145
sim_1446	10	0.441173	0	11.7653
sim_1447	10	0.4656	0	6.87993
sim_1448	10	0.48123	0	3.75393
sim_1449	8	0.388024	20	22.3953
sim_1450	10	0.353565	0	29.287
sim_1451	10	0.35243	0	29.5139
sim_1452	10	0.428706	0	14.2588
sim_1453	10	0.351562	0	29.6876
sim_1454	10	0.410951	0	17.8099
sim_1455	10	0.353658	0	29.2683
sim_1456	10	0.371749	0	25.6502
sim_1457	9	0.569363	10	13.8727
sim_1458	10	0.413617	0	17.2767
sim_1459	10	0.480634	0	3.87313
sim_1460	10	0.406285	0	18.7431
sim_1461	10	0.399341	0	20.1318
sim_1462	10	0.495216	0	0.956819
sim_1463	10	0.351948	0	29.6105
sim_1464	10	0.350596	0	29.8808
sim_1465	10	0.354163	0	29.1674
sim_1466	10	0.488639	0	2.27226
sim_1467	10	0.398237	0	20.3525
sim_1468	10	0.444383	0	11.1233
sim_1469	10	0.38659	0	22.682
sim_1470	10	0.352778	0	29.4443
sim_1471	10	0.487035	0	2.59302
sim_1472	10	0.431242	0	13.7515
sim_1473	10	0.431444	0	13.7111
sim_1474	10	0.554867	0	10.9734
sim_1475	10	0.454829	0	9.03418
sim_1476	10	0.531592	0	6.31845
sim_1477	10	0.350829	0	29.8343
sim_1478	10	0.350805	0	29.8391
sim_1479	10	0.494127	0	1.17455
sim_1480	10	0.515378	0	3.07557
sim_1481	10	0.355651	0	28.8697
sim_1482	10	0.417879	0	16.4243
sim_1483	10	0.526701	0	5.34022
sim_1484	10	0.396863	0	20.6273
sim_1485	10	0.482729	0	3.45422
sim_1486	10	0.353339	0	29.3322
sim_1487	10	0.45279	0	9.44201
sim_1488	10	0.472855	0	5.42904
sim_1489	10	0.42334	0	15.3321
sim_1490	10	0.538493	0	7.6986
sim_1491	9	0.428841	10	14.2318
sim_1492	10	0.350114	0	29.9772
sim_1493	10	0.373326	0	25.3347
sim_1494	10	0.53653	0	7.30596
sim_1495	10	0.417846	0	16.4309
sim_1496	10	0.35526	0	28.9481
sim_1497	10	0.353402	0	29.3196
sim_1498	10	0.469162	0	6.16753
sim_1499	10	0.509665	0	1.93304
sim_1500	10	0.463622	0	7.27569
sim_1501	10	0.4582	0	8.36
sim_1502	10	0.542865	0	8.57299
sim_1503	10	0.353888	0	29.2223
sim_1504	10	0.352723	0	29.4553
sim_1505	10	0.468015	0	6.39693
sim_1506	10	0.563206	0	12.6411
sim_1507	10	0.46005	0	7.98999
sim_1508	10	0.46527	0	6.94601
sim_1509	10	0.495699	0	0.860128
sim_1510	10	0.449491	0	10.1018
sim_1511	10	0.352317	0	29.5367
sim_1512	10	0.545188	0	9.03756
sim_1513	10	0.490335	0	1.933
sim_1514	10	0.351448	0	29.7104
sim_1515	10	0.45132	0	9.73602
sim_1516	9	0.474014	10	5.1971
sim_1517	10	0.350611	0	29.8778
sim_1518	10	0.486994	0	2.60116
sim_1519	10	0.505533	0	1.10665
sim_1520	9	0.429349	10	14.1301
sim_1521	10	0.492685	0	1.46291
sim_1522	10	0.506772	0	1.35449
sim_1523	10	0.352497	0	29.5007
sim_1524	10	0.445411	0	10.9178
sim_1525	10	0.350895	0	29.8211
sim_1526	10	0.465003	0	6.9994
sim_1527	10	0.525427	0	5.0853
sim_1528	10	0.351863	0	29.6273
sim_1529	10	0.513837	0	2.76732
sim_1530	10	0.436807	0	12.6386
sim_1531	9	0.424715	10	15.057
sim_1532	10	0.354333	0	29.1334
sim_1533	10	0.355925	0	28.8149
sim_1534	10	0.393491	0	21.3019
sim_1535	10	0.350336	0	29.9328
sim_1536	10	0.487599	0	2.48014
sim_1537	10	0.391015	0	21.797
sim_1538	9	0.438007	10	12.3986
sim_1539	10	0.382615	0	23.477
sim_1540	10	0.366411	0	26.7178
sim_1541	10	0.399519	0	20.0962
sim_1542	10	0.393523	0	21.2953
sim_1543	10	0.398902	0	20.2197
sim_1544	10	0.462046	0	7.59082
sim_1545	10	0.35376	0	29.2479
sim_1546	10	0.35334	0	29.332
sim_1547	10	0.45264	0	9.47207
sim_1548	10	0.350996	0	29.8008
sim_1549	10	0.459934	0	8.01315
sim_1550	10	0.354377	0	29.1247
sim_1551	10	0.559752	0	11.9504
sim_1552	10	0.419498	0	16.1003
sim_1553	10	0.353566	0	29.2868
sim_1554	9	0.530778	10	6.15569
sim_1555	10	0.443283	0	11.3433
sim_1556	8	0.730716	20	46.1431
sim_1557	10	0.351947	0	29.6105
sim_1558	10	0.495747	0	0.850632
sim_1559	10	0.438257	0	12.3487
sim_1560	10	0.351499	0	29.7001
sim_1561	10	0.451864	0	9.62725
sim_1562	10	0.476103	0	4.77944
sim_1563	10	0.532215	0	6.44306
sim_1564	10	0.490838	0	1.83242
sim_1565	10	0.409991	0	18.0017
sim_1566	10	0.355986	0	28.8027
sim_1567	10	0.509564	0	1.9128
sim_1568	10	0.353456	0	29.3089
sim_1569	10	0.351797	0	29.6406
sim_1570	10	0.431326	0	13.7348
sim_1571	10	0.407623	0	18.4755
sim_1572	10	0.521856	0	4.37121
sim_1573	10	0.492664	0	1.46714
sim_1574	10	0.498075	0	0.385099
sim_1575	10	0.473255	0	5.34898
sim_1576	10	0.350207	0	29.9587
sim_1577	10	0.350468	0	29.9064
sim_1578	10	0.529841	0	5.96815
sim_1579	10	0.390695	0	21.861
sim_1580	10	0.53764	0	7.52795
sim_1581	10	0.415687	0	16.8626
sim_1582	10	0.418016	0	16.3969
sim_1583	10	0.378047	0	24.3906
sim_1584	10	0.353159	0	29.3682
sim_1585	10	0.526675	0	5.33491
sim_1586	10	0.49032	0	1.93599
sim_1587	10	0.424457	0	15.1086
sim_1588	10	0.355512	0	28.8976
sim_1589	10	0.582267	0	16.4534
sim_1590	10	0.452155	0	9.56908
sim_1591	10	0.351162	0	29.7677
sim_1592	10	0.498985	0	0.202917
sim_1593	10	0.352836	0	29.4329
sim_1594	10	0.531107	0	6.2213
sim_1595	9	0.45894	10	8.21197
sim_1596	9	0.577627	10	15.5253
sim_1597	10	0.352818	0	29.4364
sim_1598	10	0.561569	0	12.3138
sim_1599	10	0.353034	0	29.3931
sim_1600	10	0.567214	0	13.4429
sim_1601	10	0.422299	0	15.5403
sim_1602	10	0.361752	0	27.6496
sim_1603	10	0.534564	0	6.91285
sim_1604	10	0.41758	0	16.484
sim_1605	10	0.529551	0	5.91026
sim_1606	10	0.353251	0	29.3498
sim_1607	10	0.349503	0	30.0995
sim_1608	10	0.563413	0	12.6827
sim_1609	10	0.410045	0	17.991
sim_1610	10	0.514101	0	2.82014
sim_1611	10	0.415073	0	16.9855
sim_1612	10	0.411088	0	17.7823
sim_1613	10	0.472038	0	5.59249
sim_1614	10	0.530593	0	6.11856
sim_1615	10	0.54132	0	8.26407
sim_1616	10	0.456745	0	8.65101
sim_1617	10	0.398684	0	20.2633
sim_1618	10	0.539815	0	7.96298
sim_1619	10	0.351438	0	29.7124
sim_1620	10	0.354291	0	29.1417
sim_1621	10	0.451497	0	9.70058
sim_1622	10	0.352753	0	29.4495
sim_1623	10	0.353751	0	29.2498
sim_1624	9	0.417742	10	16.4516
sim_1625	10	0.448206	0	10.3587
sim_1626	10	0.435671	0	12.8659
sim_1627	10	0.465102	0	6.97953
sim_1628	10	0.353295	0	29.3409
sim_1629	10	0.353106	0	29.3788
sim_1630	10	0.494925	0	1.01502
sim_1631	10	0.481108	0	3.77846
sim_1632	10	0.352597	0	29.4806
sim_1633	9	0.422837	10	15.4327
sim_1634	10	0.354467	0	29.1066
sim_1635	10	0.479258	0	4.1484
sim_1636	10	0.395589	0	20.8823
sim_1637	10	0.379024	0	24.1952
sim_1638	10	0.354148	0	29.1704
sim_1639	10	0.355354	0	28.9292
sim_1640	10	0.426177	0	14.7645
sim_1641	10	0.401043	0	19.7914
sim_1642	10	0.496007	0	0.798565
sim_1643	10	0.437396	0	12.5208
sim_1644	10	0.519358	0	3.87161
sim_1645	10	0.352372	0	29.5256
sim_1646	10	0.409747	0	18.0506
sim_1647	10	0.436234	0	12.7533
sim_1648	10	0.458888	0	8.22238
sim_1649	10	0.476456	0	4.70883
sim_1650	10	0.481958	0	3.60834
sim_1651	10	0.453842	0	9.23152
sim_1652	10	0.459034	0	8.19317
sim_1653	10	0.355239	0	28.9522
sim_1654	10	0.47058	0	5.88391
sim_1655	10	0.4658	0	6.84005
sim_1656	10	0.514751	0	2.9503
sim_1657	10	0.517833	0	3.56665
sim_1658	10	0.355704	0	28.8593
sim_1659	10	0.350924	0	29.8152
sim_1660	10	0.353838	0	29.2323
sim_1661	10	0.452055	0	9.58904
sim_1662	10	0.39496	0	21.0081
sim_1663	10	0.35178	0	29.6439
sim_1664	10	0.507015	0	1.40307
sim_1665	10	0.429429	0	14.1142
sim_1666	10	0.546214	0	9.24278
sim_1667	10	0.354151	0	29.1698
sim_1668	10	0.352926	0	29.4148
sim_1669	10	0.483131	0	3.37372
sim_1670	10	0.503754	0	0.750863
sim_1671	10	0.549091	0	9.81818
sim_1672	10	0.359634	0	28.0732
sim_1673	10	0.421322	0	15.7355
sim_1674	10	0.48485	0	3.03
sim_1675	10	0.355795	0	28.841
sim_1676	10	0.44256	0	11.488
sim_1677	10	0.54616	0	9.23204
sim_1678	10	0.560761	0	12.1523
sim_1679	10	0.434398	0	13.1203
sim_1680	10	0.354749	0	29.0503
sim_1681	10	0.569585	0	13.917
sim_1682	10	0.352447	0	29.5106
sim_1683	10	0.350678	0	29.8645
sim_1684	10	0.502119	0	0.423814
sim_1685	10	0.408086	0	18.3828
sim_1686	10	0.50696	0	1.39191
sim_1687	10	0.390647	0	21.8706
sim_1688	10	0.533111	0	6.62212
sim_1689	10	0.487303	0	2.53943
sim_1690	10	0.515696	0	3.13921
sim_1691	9	0.519385	10	3.87694
sim_1692	10	0.351006	0	29.7988
sim_1693	10	0.352009	0	29.5983
sim_1694	10	0.352225	0	29.5549
sim_1695	10	0.4525	0	9.50009
sim_1696	10	0.346566	0	30.6867
sim_1697	10	0.548802	0	9.7603
sim_1698	10	0.419603	0	16.0794
sim_1699	10	0.424216	0	15.1568
sim_1700	10	0.381066	0	23.7869
sim_1701	10	0.513223	0	2.64468
sim_1702	10	0.481988	0	3.60234
sim_1703	10	0.399059	0	20.1883
sim_1704	10	0.55707	0	11.4141
sim_1705	10	0.500227	0	0.0453356
sim_1706	10	0.352255	0	29.549
sim_1707	10	0.402417	0	19.5167
sim_1708	10	0.536339	0	7.26773
sim_1709	10	0.476378	0	4.72433
sim_1710	10	0.429488	0	14.1023
sim_1711	10	0.486839	0	2.63219
sim_1712	10	0.480728	0	3.85431
sim_1713	10	0.414899	0	17.0203
sim_1714	10	0.426938	0	14.6124
sim_1715	10	0.488136	0	2.37278
sim_1716	10	0.381167	0	23.7665
sim_1717	10	0.476054	0	4.78918
sim_1718	10	0.353832	0	29.2335
sim_1719	10	0.354469	0	29.1062
sim_1720	10	0.491227	0	1.75468
sim_1721	10	0.351672	0	29.6657
sim_1722	9	0.417984	10	16.4031
sim_1723	10	0.495672	0	0.865628
sim_1724	10	0.350471	0	29.9057
sim_1725	10	0.560339	0	12.0679
sim_1726	10	0.463787	0	7.24269
sim_1727	10	0.456228	0	8.75443
sim_1728	10	0.471651	0	5.66974
sim_1729	10	0.539368	0	7.87358
sim_1730	10	0.437601	0	12.4797
sim_1731	10	0.442037	0	11.5926
sim_1732	10	0.356621	0	28.6757
sim_1733	10	0.425353	0	14.9293
sim_1734	10	0.354287	0	29.1425
sim_1735	10	0.467086	0	6.58285
sim_1736	10	0.454849	0	9.03011
sim_1737	10	0.350957	0	29.8085
sim_1738	10	0.525224	0	5.04484
sim_1739	10	0.353696	0	29.2607
sim_1740	10	0.352468	0	29.5063
sim_1741	10	0.438292	0	12.3416
sim_1742	10	0.353739	0	29.2522
sim_1743	10	0.496859	0	0.628278
sim_1744	10	0.526862	0	5.37235
sim_1745	10	0.351791	0	29.6417
sim_1746	10	0.352456	0	29.5088
sim_1747	10	0.465624	0	6.87513
sim_1748	10	0.442357	0	11.5286
sim_1749	10	0.546211	0	9.24229
sim_1750	10	0.354463	0	29.1075
sim_1751	10	0.351629	0	29.6743
sim_1752	10	0.469712	0	6.05753
sim_1753	10	0.46443	0	7.11394
sim_1754	10	0.432213	0	13.5573
sim_1755	10	0.487812	0	2.43768
sim_1756	10	0.483918	0	3.21636
sim_1757	10	0.458272	0	8.34563
sim_1758	10	0.352544	0	29.4912
sim_1759	10	0.350815	0	29.837
sim_1760	10	0.431627	0	13.6745
sim_1761	9	0.601074	10	20.2147
sim_1762	10	0.453313	0	9.33745
sim_1763	10	0.351573	0	29.6854
sim_1764	10	0.354782	0	29.0437
sim_1765	10	0.434704	0	13.0593
sim_1766	10	0.353515	0	29.297
sim_1767	10	0.346422	0	30.7156
sim_1768	10	0.413235	0	17.3529
sim_1769	9	0.430058	10	13.9885
sim_1770	10	0.35611	0	28.7781
sim_1771	10	0.442525	0	11.495
sim_1772	10	0.422928	0	15.4144
sim_1773	10	0.506281	0	1.2563
sim_1774	9	0.448414	10	10.3172
sim_1775	10	0.352541	0	29.4917
sim_1776	10	0.373287	0	25.3427
sim_1777	10	0.409271	0	18.1459
sim_1778	9	0.547687	10	9.53748
sim_1779	10	0.354293	0	29.1415
sim_1780	10	0.350448	0	29.9104
sim_1781	10	0.353213	0	29.3573
sim_1782	10	0.352849	0	29.4303
sim_1783	10	0.474459	0	5.10811
sim_1784	10	0.395156	0	20.9688
sim_1785	10	0.39277	0	21.4461
sim_1786	10	0.538176	0	7.63525
sim_1787	10	0.550687	0	10.1375
sim_1788	10	0.467479	0	6.50414
sim_1789	10	0.351061	0	29.7879
sim_1790	10	0.531175	0	6.23501
sim_1791	10	0.446253	0	10.7493
sim_1792	10	0.491135	0	1.773
sim_1793	10	0.493751	0	1.24984
sim_1794	10	0.432276	0	13.5449
sim_1795	10	0.395821	0	20.8357
sim_1796	10	0.430935	0	13.813
sim_1797	10	0.351884	0	29.6232
sim_1798	10	0.480748	0	3.85039
sim_1799	10	0.466616	0	6.67689
sim_1800	10	0.476113	0	4.77733
sim_1801	10	0.486192	0	2.76156
sim_1802	10	0.353758	0	29.2484
sim_1803	9	0.453214	10	9.35719
sim_1804	10	0.355334	0	28.9333
sim_1805	9	0.484248	10	3.15043
sim_1806	10	0.510766	0	2.1531
sim_1807	10	0.399136	0	20.1729
sim_1808	10	0.411936	0	17.6128
sim_1809	10	0.414939	0	17.0122
sim_1810	10	0.470533	0	5.89349
sim_1811	10	0.353506	0	29.2988
sim_1812	10	0.516927	0	3.38545
sim_1813	10	0.352904	0	29.4193
sim_1814	10	0.364673	0	27.0655
sim_1815	10	0.531328	0	6.26554
sim_1816	10	0.429805	0	14.0391
sim_1817	10	0.487114	0	2.57727
sim_1818	10	0.353867	0	29.2266
sim_1819	10	0.352346	0	29.5308
sim_1820	10	0.408768	0	18.2463
sim_1821	10	0.353118	0	29.3764
sim_1822	9	0.450022	10	9.99554
sim_1823	10	0.421071	0	15.7859
sim_1824	10	0.43089	0	13.822
sim_1825	10	0.353725	0	29.2549
sim_1826	10	0.429263	0	14.1474
sim_1827	10	0.417325	0	16.5349
sim_1828	10	0.352788	0	29.4424
sim_1829	10	0.460839	0	7.83226
sim_1830	10	0.515288	0	3.05759
sim_1831	10	0.500454	0	0.0908049
sim_1832	9	0.413843	10	17.2314
sim_1833	10	0.479809	0	4.03818
sim_1834	10	0.432717	0	13.4566
sim_1835	10	0.354934	0	29.0132
sim_1836	10	0.438547	0	12.2907
sim_1837	10	0.417849	0	16.4302
sim_1838	10	0.449301	0	10.1399
sim_1839	10	0.350009	0	29.9983
sim_1840	10	0.556402	0	11.2804
sim_1841	10	0.479601	0	4.07983
sim_1842	9	0.494172	10	1.16562
sim_1843	10	0.351072	0	29.7857
sim_1844	10	0.534913	0	6.98251
sim_1845	10	0.550564	0	10.1129
sim_1846	10	0.478852	0	4.22952
sim_1847	10	0.480841	0	3.83186
sim_1848	10	0.478026	0	4.39472
sim_1849	10	0.495064	0	0.987191
sim_1850	10	0.351305	0	29.739
sim_1851	10	0.487314	0	2.53725
sim_1852	10	0.429595	0	14.0811
sim_1853	10	0.493649	0	1.27016
sim_1854	10	0.446999	0	10.6002
sim_1855	10	0.470443	0	5.91137
sim_1856	10	0.356059	0	28.7882
sim_1857	10	0.407315	0	18.537
sim_1858	10	0.549272	0	9.85446
sim_1859	10	0.40447	0	19.106
sim_1860	10	0.351636	0	29.6729
sim_1861	10	0.523822	0	4.76435
sim_1862	10	0.481197	0	3.76052
sim_1863	10	0.472008	0	5.59832
sim_1864	10	0.459529	0	8.09428
sim_1865	10	0.429677	0	14.0645
sim_1866	10	0.447934	0	10.4132
sim_1867	10	0.509346	0	1.86912
sim_1868	10	0.428335	0	14.3329
sim_1869	10	0.533892	0	6.77838
sim_1870	10	0.527303	0	5.46058
sim_1871	10	0.499468	0	0.106446
sim_1872	10	0.420441	0	15.9118
sim_1873	10	0.540446	0	8.08928
sim_1874	9	0.457172	10	8.56567
sim_1875	10	0.40974	0	18.052
sim_1876	10	0.35266	0	29.468
sim_1877	10	0.411142	0	17.7717
sim_1878	10	0.385778	0	22.8444
sim_1879	10	0.352125	0	29.575
sim_1880	10	0.506943	0	1.38852
sim_1881	10	0.56245	0	12.4901
sim_1882	10	0.406788	0	18.6424
sim_1883	10	0.413129	0	17.3743
sim_1884	10	0.457745	0	8.451
sim_1885	9	0.434523	10	13.0954
sim_1886	10	0.355093	0	28.9813
sim_1887	9	0.50823	10	1.64591
sim_1888	10	0.433466	0	13.3069
sim_1889	10	0.431469	0	13.7062
sim_1890	10	0.568338	0	13.6675
sim_1891	10	0.355541	0	28.8918
sim_1892	10	0.440174	0	11.9652
sim_1893	10	0.457709	0	8.45819
sim_1894	10	0.435069	0	12.9863
sim_1895	10	0.399268	0	20.1464
sim_1896	10	0.489332	0	2.13362
sim_1897	10	0.513175	0	2.63493
sim_1898	10	0.422236	0	15.5528
sim_1899	10	0.353711	0	29.2578
sim_1900	10	0.352195	0	29.5609
sim_1901	10	0.394789	0	21.0422
sim_1902	10	0.355416	0	28.9167
sim_1903	10	0.353295	0	29.3411
sim_1904	10	0.535268	0	7.05359
sim_1905	10	0.396408	0	20.7183
sim_1906	10	0.350198	0	29.9604
sim_1907	10	0.596797	0	19.3595
sim_1908	10	0.353076	0	29.3848
sim_1909	10	0.484955	0	3.00901
sim_1910	10	0.484135	0	3.17292
sim_1911	10	0.486746	0	2.65077
sim_1912	10	0.450915	0	9.81695
sim_1913	10	0.504579	0	0.915844
sim_1914	10	0.35314	0	29.3721
sim_1915	10	0.352676	0	29.4648
sim_1916	10	0.380821	0	23.8358
sim_1917	10	0.351525	0	29.695
sim_1918	10	0.355958	0	28.8084
sim_1919	9	0.416081	10	16.7838
sim_1920	10	0.426231	0	14.7538
sim_1921	10	0.485631	0	2.87387
sim_1922	10	0.456929	0	8.6142
sim_1923	10	0.550278	0	10.0555
sim_1924	10	0.469244	0	6.15111
sim_1925	10	0.470385	0	5.9231
sim_1926	10	0.405952	0	18.8096
sim_1927	10	0.55088	0	10.176
sim_1928	10	0.405646	0	18.8707
sim_1929	10	0.353288	0	29.3424
sim_1930	9	0.625291	10	25.0582
sim_1931	10	0.354013	0	29.1974
sim_1932	10	0.461123	0	7.77536
sim_1933	10	0.439915	0	12.017
sim_1934	10	0.464094	0	7.18123
sim_1935	10	0.354981	0	29.0037
sim_1936	10	0.352972	0	29.4055
sim_1937	10	0.423122	0	15.3757
sim_1938	10	0.440176	0	11.9648
sim_1939	10	0.406741	0	18.6517
sim_1940	10	0.435426	0	12.9149
sim_1941	10	0.563775	0	12.7551
sim_1942	10	0.530297	0	6.05947
sim_1943	10	0.516047	0	3.20949
sim_1944	10	0.428816	0	14.2368
sim_1945	10	0.546451	0	9.29029
sim_1946	10	0.484397	0	3.12064
sim_1947	10	0.522908	0	4.58158
sim_1948	10	0.476441	0	4.71176
sim_1949	10	0.351459	0	29.7083
sim_1950	10	0.353846	0	29.2308
sim_1951	10	0.533248	0	6.64956
sim_1952	10	0.543069	0	8.61388
sim_1953	10	0.351866	0	29.6267
sim_1954	10	0.380622	0	23.8756
sim_1955	10	0.351153	0	29.7694
sim_1956	10	0.356311	0	28.7377
sim_1957	9	0.486235	10	2.7529
sim_1958	10	0.436292	0	12.7416
sim_1959	10	0.353552	0	29.2896
sim_1960	10	0.350726	0	29.8548
sim_1961	10	0.350204	0	29.9592
sim_1962	10	0.352446	0	29.5108
sim_1963	10	0.449785	0	10.0429
sim_1964	10	0.440012	0	11.9977
sim_1965	10	0.42814	0	14.372
sim_1966	10	0.34958	0	30.084
sim_1967	10	0.535724	0	7.14481
sim_1968	10	0.480552	0	3.88957
sim_1969	10	0.512111	0	2.4221
sim_1970	8	0.376966	20	24.6068
sim_1971	10	0.349952	0	30.0096
sim_1972	10	0.352637	0	29.4726
sim_1973	10	0.382352	0	23.5297
sim_1974	10	0.449183	0	10.1635
sim_1975	10	0.527936	0	5.58723
sim_1976	10	0.349935	0	30.013
sim_1977	10	0.504962	0	0.992474
sim_1978	10	0.353994	0	29.2011
sim_1979	10	0.353159	0	29.3682
sim_1980	10	0.522065	0	4.41303
sim_1981	10	0.352523	0	29.4954
sim_1982	10	0.483963	0	3.20737
sim_1983	10	0.509991	0	1.99824
sim_1984	10	0.421883	0	15.6235
sim_1985	10	0.352197	0	29.5605
sim_1986	10	0.564427	0	12.8853
sim_1987	10	0.487496	0	2.5007
sim_1988	10	0.508206	0	1.64122
sim_1989	9	0.560815	10	12.163
sim_1990	10	0.353695	0	29.2611
sim_1991	10	0.52318	0	4.63603
sim_1992	10	0.417151	0	16.5698
sim_1993	10	0.450803	0	9.83946
sim_1994	10	0.365079	0	26.9842
sim_1995	10	0.515241	0	3.0482
sim_1996	10	0.471718	0	5.65641
sim_1997	10	0.443377	0	11.3246
sim_1998	10	0.501999	0	0.399872
[truncated: 4 more rows]
