# Supplementary material for: A novel data processing method CyC* for quantitative real time polymerase chain reaction minimizes cumulative error
Source: PLoS One. 2019 Jun 11;14(6):e0218159. doi: 10.1371/journal.pone.0218159 (PMC6559663; doi:10.1371/journal.pone.0218159)
Supplement: S4 Table — (XLSX) [file pone.0218159.s005.xlsx]

## Sheet: Suppl Table 4
S4 Table. The predicted values and the relative errors for 2 different parameters in each simulation (The true value of first outlier cycle was 15, and the true value of initial fluorescent intensity was 0.05).
	first outlier	F0	RE_outlier(%)	RE_F0(%)
sim_1	15	0.0321728	0	35.6544
sim_2	15	0.0386254	0	22.7492
sim_3	14	0.0294209	6.66667	41.1582
sim_4	14	0.0121432	6.66667	75.7137
sim_5	15	0.0530016	0	6.00328
sim_6	14	0.0262207	6.66667	47.5585
sim_7	15	0.0464374	0	7.12516
sim_8	15	0.0361616	0	27.6769
sim_9	14	0.0614257	6.66667	22.8514
sim_10	14	0.0485298	6.66667	2.94047
sim_11	15	0.0345109	0	30.9782
sim_12	14	0.0696715	6.66667	39.343
sim_13	14	0.0135595	6.66667	72.881
sim_14	15	0.0358048	0	28.3904
sim_15	15	0.0278391	0	44.3218
sim_16	15	0.0545154	0	9.03077
sim_17	15	0.0361515	0	27.697
sim_18	14	0.0866248	6.66667	73.2496
sim_19	15	0.0303595	0	39.2809
sim_20	14	0.0384182	6.66667	23.1636
sim_21	14	0.0914419	6.66667	82.8837
sim_22	14	0.00578025	6.66667	88.4395
sim_23	14	0.0696072	6.66667	39.2143
sim_24	14	0.0286233	6.66667	42.7535
sim_25	15	0.0565228	0	13.0457
sim_26	14	0.0380216	6.66667	23.9568
sim_27	15	0.0316836	0	36.6328
sim_28	15	0.0321607	0	35.6786
sim_29	15	0.029822	0	40.356
sim_30	14	0.0326655	6.66667	34.669
sim_31	15	0.0308317	0	38.3366
sim_32	15	0.0314769	0	37.0462
sim_33	14	0.0305227	6.66667	38.9547
sim_34	15	0.0348706	0	30.2588
sim_35	15	0.0431148	0	13.7705
sim_36	15	0.0261731	0	47.6538
sim_37	13	0.00207604	13.3333	95.8479
sim_38	15	0.0307526	0	38.4948
sim_39	14	0.042925	6.66667	14.15
sim_40	15	0.0396909	0	20.6183
sim_41	15	0.0323175	0	35.365
sim_42	14	0.0558293	6.66667	11.6585
sim_43	15	0.0346242	0	30.7516
sim_44	15	0.0635496	0	27.0992
sim_45	14	0.049395	6.66667	1.21001
sim_46	15	0.0239825	0	52.035
sim_47	14	0.0461581	6.66667	7.68388
sim_48	15	0.0614791	0	22.9581
sim_49	14	0.0559516	6.66667	11.9032
sim_50	14	0.0351739	6.66667	29.6522
sim_51	15	0.024512	0	50.9759
sim_52	14	0.00619609	6.66667	87.6078
sim_53	15	0.0396893	0	20.6214
sim_54	15	0.0336127	0	32.7746
sim_55	15	0.036657	0	26.686
sim_56	15	0.0312	0	37.6001
sim_57	14	0.0903245	6.66667	80.6491
sim_58	15	0.0346243	0	30.7515
sim_59	14	0.0526367	6.66667	5.27346
sim_60	14	0.0358039	6.66667	28.3922
sim_61	13	0.00501406	13.3333	89.9719
sim_62	15	0.0217546	0	56.4908
sim_63	14	0.0345517	6.66667	30.8965
sim_64	14	0.0374719	6.66667	25.0563
sim_65	14	0.0171486	6.66667	65.7027
sim_66	14	0.0485659	6.66667	2.86823
sim_67	13	0.0396995	13.3333	20.6011
sim_68	14	0.000551012	6.66667	98.898
sim_69	15	0.0309126	0	38.1749
sim_70	14	0.0369701	6.66667	26.0598
sim_71	15	0.0599304	0	19.8608
sim_72	15	0.0375401	0	24.9197
sim_73	15	0.0249505	0	50.099
sim_74	15	0.0433453	0	13.3094
sim_75	14	0.0439736	6.66667	12.0528
sim_76	14	0.0457901	6.66667	8.41976
sim_77	15	0.0683881	0	36.7761
sim_78	15	0.0346388	0	30.7224
sim_79	14	0.00294342	6.66667	94.1132
sim_80	15	0.055108	0	10.216
sim_81	14	0.0352393	6.66667	29.5213
sim_82	14	0.0183251	6.66667	63.3498
sim_83	15	0.030605	0	38.7899
sim_84	15	0.0695616	0	39.1232
sim_85	15	0.0570606	0	14.1213
sim_86	15	0.0293587	0	41.2825
sim_87	14	0.0286992	6.66667	42.6016
sim_88	15	0.0400934	0	19.8131
sim_89	15	0.0355921	0	28.8157
sim_90	14	0.0937749	6.66667	87.5497
sim_91	14	0.0341075	6.66667	31.785
sim_92	15	0.0337374	0	32.5251
sim_93	14	0.0477116	6.66667	4.57684
sim_94	14	0.0388591	6.66667	22.2818
sim_95	14	0.00507276	6.66667	89.8545
sim_96	15	0.0662905	0	32.581
sim_97	15	0.0354138	0	29.1725
sim_98	15	0.0307626	0	38.4748
sim_99	14	0.000655072	6.66667	98.6899
sim_100	13	0.0497145	13.3333	0.571023
sim_101	14	0.0424996	6.66667	15.0007
sim_102	15	0.0464902	0	7.0196
sim_103	15	0.0321028	0	35.7944
sim_104	15	0.0312759	0	37.4481
sim_105	15	0.0348387	0	30.3227
sim_106	15	0.0278536	0	44.2927
sim_107	14	0.0405006	6.66667	18.9987
sim_108	15	0.0491996	0	1.60081
sim_109	14	0.0286047	6.66667	42.7906
sim_110	15	0.0656776	0	31.3552
sim_111	14	0.0431767	6.66667	13.6466
sim_112	15	0.037687	0	24.6261
sim_113	14	0.036954	6.66667	26.0919
sim_114	14	0.0287581	6.66667	42.4838
sim_115	15	0.0365458	0	26.9083
sim_116	15	0.0471701	0	5.65977
sim_117	15	0.0297148	0	40.5703
sim_118	14	0.0496773	6.66667	0.645403
sim_119	14	0.0417285	6.66667	16.5431
sim_120	15	0.0333069	0	33.3863
sim_121	14	0.0125869	6.66667	74.8262
sim_122	13	0.0263608	13.3333	47.2783
sim_123	15	0.0656761	0	31.3523
sim_124	14	0.00261304	6.66667	94.7739
sim_125	13	0.177208	13.3333	254.417
sim_126	15	0.060552	0	21.104
sim_127	14	0.0460785	6.66667	7.84292
sim_128	15	0.0619372	0	23.8744
sim_129	14	0.0529762	6.66667	5.95243
sim_130	14	0.01759	6.66667	64.8199
sim_131	15	0.0313907	0	37.2186
sim_132	15	0.0408307	0	18.3387
sim_133	15	0.0401599	0	19.6803
sim_134	15	0.0360271	0	27.9459
sim_135	15	0.025034	0	49.932
sim_136	15	0.0341469	0	31.7062
sim_137	15	0.0324495	0	35.101
sim_138	14	0.00132645	6.66667	97.3471
sim_139	13	0.0174397	13.3333	65.1206
sim_140	13	0.0128539	13.3333	74.2922
sim_141	14	0.00809833	6.66667	83.8033
sim_142	15	0.0303922	0	39.2156
sim_143	15	0.0373403	0	25.3195
sim_144	14	0.0537515	6.66667	7.50309
sim_145	15	0.0390087	0	21.9826
sim_146	14	0.013062	6.66667	73.8761
sim_147	13	0.00250721	13.3333	94.9856
sim_148	15	0.0409647	0	18.0707
sim_149	14	0.00207037	6.66667	95.8593
sim_150	14	0.0407302	6.66667	18.5396
sim_151	14	0.014762	6.66667	70.476
sim_152	14	0.00908165	6.66667	81.8367
sim_153	14	0.0539693	6.66667	7.93857
sim_154	13	0.0359941	13.3333	28.0118
sim_155	12	0.0423312	20	15.3377
sim_156	15	0.054207	0	8.41398
sim_157	14	0.0447994	6.66667	10.4011
sim_158	15	0.0292946	0	41.4109
sim_159	14	0.0361029	6.66667	27.7942
sim_160	15	0.0344076	0	31.1849
sim_161	15	0.0380546	0	23.8909
sim_162	14	0.0461696	6.66667	7.66085
sim_163	13	0.0617694	13.3333	23.5387
sim_164	15	0.024394	0	51.2119
sim_165	14	0.0118617	6.66667	76.2767
sim_166	15	0.0322712	0	35.4577
sim_167	14	0.0497141	6.66667	0.571811
sim_168	15	0.0342554	0	31.4892
sim_169	15	0.0282454	0	43.5091
sim_170	15	0.0279107	0	44.1786
sim_171	10	0.24442	33.3333	388.839
sim_172	15	0.0311394	0	37.7212
sim_173	14	0.0186371	6.66667	62.7257
sim_174	15	0.0681705	0	36.341
sim_175	15	0.0353554	0	29.2892
sim_176	13	0.0416218	13.3333	16.7564
sim_177	15	0.0240599	0	51.8803
sim_178	15	0.0291217	0	41.7565
sim_179	15	0.0541733	0	8.34668
sim_180	15	0.0212853	0	57.4294
sim_181	15	0.0277099	0	44.5802
sim_182	15	0.0398013	0	20.3974
sim_183	14	0.0476202	6.66667	4.7595
sim_184	15	0.0443096	0	11.3808
sim_185	15	0.0233862	0	53.2277
sim_186	15	0.0275006	0	44.9988
sim_187	15	0.0345965	0	30.807
sim_188	14	0.018118	6.66667	63.764
sim_189	14	0.0257578	6.66667	48.4844
sim_190	14	0.0308674	6.66667	38.2653
sim_191	15	0.0626186	0	25.2371
sim_192	14	0.0608157	6.66667	21.6314
sim_193	15	0.033042	0	33.916
sim_194	15	0.0345966	0	30.8069
sim_195	14	0.0160088	6.66667	67.9824
sim_196	15	0.0324771	0	35.0457
sim_197	15	0.0389152	0	22.1697
sim_198	15	0.0242774	0	51.4453
sim_199	15	0.0362181	0	27.5638
sim_200	15	0.0296264	0	40.7473
sim_201	15	0.042255	0	15.4901
sim_202	15	0.0369369	0	26.1262
sim_203	12	0.0392305	20	21.539
sim_204	14	0.0835203	6.66667	67.0405
sim_205	14	0.0298646	6.66667	40.2708
sim_206	15	0.0529604	0	5.92072
sim_207	15	0.0573899	0	14.7799
sim_208	14	0.0248459	6.66667	50.3081
sim_209	14	0.0447173	6.66667	10.5654
sim_210	14	0.070683	6.66667	41.3661
sim_211	14	0.0906923	6.66667	81.3846
sim_212	15	0.0222847	0	55.4305
sim_213	14	0.0644926	6.66667	28.9852
sim_214	14	0.0857666	6.66667	71.5332
sim_215	15	0.0308208	0	38.3583
sim_216	15	0.0375665	0	24.867
sim_217	13	0.0376774	13.3333	24.6452
sim_218	15	0.0439677	0	12.0646
sim_219	15	0.0328068	0	34.3864
sim_220	15	0.0382906	0	23.4188
sim_221	15	0.0281498	0	43.7004
sim_222	14	0.0621675	6.66667	24.3349
sim_223	15	0.0496596	0	0.680719
sim_224	15	0.0326736	0	34.6529
sim_225	15	0.023543	0	52.914
sim_226	15	0.0346275	0	30.7451
sim_227	15	0.0415034	0	16.9932
sim_228	15	0.0345725	0	30.8551
sim_229	15	0.0308727	0	38.2547
sim_230	14	0.0477759	6.66667	4.44812
sim_231	14	0.0138506	6.66667	72.2988
sim_232	15	0.0342255	0	31.5491
sim_233	15	0.0344247	0	31.1506
sim_234	15	0.0334244	0	33.1512
sim_235	14	0.0233338	6.66667	53.3323
sim_236	15	0.0334672	0	33.0656
sim_237	14	0.0389004	6.66667	22.1992
sim_238	14	0.052495	6.66667	4.99002
sim_239	14	0.0454832	6.66667	9.0336
sim_240	15	0.0371742	0	25.6516
sim_241	13	0.0481691	13.3333	3.66188
sim_242	14	0.0020474	6.66667	95.9052
sim_243	15	0.0413214	0	17.3572
sim_244	15	0.0306543	0	38.6914
sim_245	15	0.0675212	0	35.0425
sim_246	14	0.0505598	6.66667	1.11952
sim_247	14	0.0339737	6.66667	32.0525
sim_248	14	0.047261	6.66667	5.47801
sim_249	15	0.0297477	0	40.5045
sim_250	15	0.0249026	0	50.1949
sim_251	14	0.052768	6.66667	5.53601
sim_252	15	0.0559882	0	11.9765
sim_253	14	0.0511957	6.66667	2.3914
sim_254	14	0.00459086	6.66667	90.8183
sim_255	15	0.0359695	0	28.0611
sim_256	14	0.0154147	6.66667	69.1705
sim_257	15	0.0330526	0	33.8948
sim_258	13	0.0191284	13.3333	61.7432
sim_259	15	0.0658342	0	31.6684
sim_260	15	0.03446	0	31.08
sim_261	15	0.0474095	0	5.18108
sim_262	15	0.0219224	0	56.1552
sim_263	14	0.0854883	6.66667	70.9766
sim_264	15	0.0287158	0	42.5684
sim_265	15	0.0337769	0	32.4462
sim_266	15	0.0557762	0	11.5524
sim_267	14	0.0591646	6.66667	18.3293
sim_268	15	0.0330156	0	33.9687
sim_269	14	0.0459621	6.66667	8.07586
sim_270	15	0.0289379	0	42.1243
sim_271	15	0.0257092	0	48.5817
sim_272	14	0.00928377	6.66667	81.4325
sim_273	15	0.0411043	0	17.7914
sim_274	15	0.0275057	0	44.9886
sim_275	15	0.0531194	0	6.23873
sim_276	15	0.0327502	0	34.4997
sim_277	15	0.0426498	0	14.7004
sim_278	14	0.0471939	6.66667	5.61229
sim_279	15	0.0344117	0	31.1766
sim_280	14	0.0909968	6.66667	81.9936
sim_281	15	0.0454525	0	9.09497
sim_282	15	0.051693	0	3.38601
sim_283	14	0.0603	6.66667	20.6
sim_284	13	0.031425	13.3333	37.1501
sim_285	14	0.0425833	6.66667	14.8333
sim_286	15	0.0402758	0	19.4484
sim_287	15	0.0339165	0	32.167
sim_288	13	0.0123876	13.3333	75.2248
sim_289	14	0.0421735	6.66667	15.6529
sim_290	14	0.0494472	6.66667	1.10552
sim_291	14	0.0382881	6.66667	23.4237
sim_292	15	0.0319332	0	36.1335
sim_293	15	0.0623472	0	24.6943
sim_294	15	0.0581108	0	16.2216
sim_295	13	0.047467	13.3333	5.06604
sim_296	14	0.0503196	6.66667	0.639237
sim_297	15	0.0614804	0	22.9608
sim_298	13	0.0147813	13.3333	70.4373
sim_299	15	0.0329427	0	34.1147
sim_300	14	0.0387976	6.66667	22.4049
sim_301	15	0.0323493	0	35.3014
sim_302	14	0.0516558	6.66667	3.31152
sim_303	15	0.0642533	0	28.5066
sim_304	15	0.051025	0	2.05004
sim_305	14	0.0365817	6.66667	26.8366
sim_306	15	0.0305454	0	38.9091
sim_307	15	0.064585	0	29.17
sim_308	14	0.0409783	6.66667	18.0433
sim_309	15	0.0555196	0	11.0392
sim_310	15	0.0456337	0	8.73261
sim_311	15	0.024781	0	50.4379
sim_312	15	0.0319577	0	36.0845
sim_313	14	0.0412937	6.66667	17.4126
sim_314	15	0.0388828	0	22.2343
sim_315	15	0.0258662	0	48.2676
sim_316	15	0.0330029	0	33.9941
sim_317	15	0.0352994	0	29.4011
sim_318	14	0.0171681	6.66667	65.6638
sim_319	14	0.00115513	6.66667	97.6897
sim_320	15	0.0299402	0	40.1196
sim_321	15	0.0445383	0	10.9234
sim_322	14	0.0420728	6.66667	15.8543
sim_323	15	0.0302646	0	39.4708
sim_324	13	0.0079338	13.3333	84.1324
sim_325	13	0.0501246	13.3333	0.249191
sim_326	15	0.0279617	0	44.0766
sim_327	14	0.0886197	6.66667	77.2394
sim_328	15	0.0310713	0	37.8574
sim_329	15	0.0341666	0	31.6667
sim_330	15	0.0355019	0	28.9962
sim_331	15	0.0450141	0	9.97171
sim_332	14	0.0384252	6.66667	23.1497
sim_333	15	0.0497947	0	0.410517
sim_334	14	0.0301084	6.66667	39.7833
sim_335	15	0.0300528	0	39.8943
sim_336	14	0.0528854	6.66667	5.7709
sim_337	15	0.0381161	0	23.7679
sim_338	15	0.0381295	0	23.7409
sim_339	14	0.0431874	6.66667	13.6252
sim_340	15	0.0689864	0	37.9729
sim_341	14	0.0923561	6.66667	84.7123
sim_342	15	0.0559678	0	11.9357
sim_343	15	0.0294342	0	41.1315
sim_344	14	0.0576344	6.66667	15.2688
sim_345	15	0.0318562	0	36.2875
sim_346	15	0.0387584	0	22.4831
sim_347	15	0.051287	0	2.57396
sim_348	14	0.0503441	6.66667	0.688197
sim_349	15	0.0324048	0	35.1904
sim_350	15	0.0471652	0	5.66961
sim_351	15	0.0289881	0	42.0237
sim_352	15	0.0308508	0	38.2984
sim_353	15	0.0319974	0	36.0051
sim_354	15	0.039204	0	21.592
sim_355	15	0.0311619	0	37.6761
sim_356	15	0.0701047	0	40.2094
sim_357	14	0.00620864	6.66667	87.5827
sim_358	14	0.00829611	6.66667	83.4078
sim_359	15	0.0343193	0	31.3613
sim_360	15	0.0305107	0	38.9787
sim_361	15	0.0315903	0	36.8195
sim_362	15	0.0289695	0	42.061
sim_363	15	0.0346319	0	30.7362
sim_364	14	0.0501078	6.66667	0.215583
sim_365	15	0.0278155	0	44.3689
sim_366	15	0.0349177	0	30.1645
sim_367	15	0.0331288	0	33.7424
sim_368	15	0.0325087	0	34.9825
sim_369	14	0.0514049	6.66667	2.80982
sim_370	15	0.0601951	0	20.3901
sim_371	15	0.0544655	0	8.93097
sim_372	15	0.0340586	0	31.8828
sim_373	14	0.0388879	6.66667	22.2242
sim_374	15	0.0320739	0	35.8522
sim_375	13	0.0204054	13.3333	59.1891
sim_376	14	0.0519789	6.66667	3.95789
sim_377	15	0.0276792	0	44.6417
sim_378	15	0.0544755	0	8.95108
sim_379	15	0.0604203	0	20.8405
sim_380	15	0.0324903	0	35.0195
sim_381	15	0.0524895	0	4.97902
sim_382	14	0.0428782	6.66667	14.2436
sim_383	14	0.0445486	6.66667	10.9028
sim_384	15	0.0207192	0	58.5616
sim_385	15	0.0259281	0	48.1438
sim_386	12	0.0968045	20	93.609
sim_387	14	0.00556755	6.66667	88.8649
sim_388	15	0.0442989	0	11.4022
sim_389	15	0.0378342	0	24.3316
sim_390	14	0.0382727	6.66667	23.4545
sim_391	14	0.0947077	6.66667	89.4155
sim_392	15	0.0350176	0	29.9648
sim_393	14	0.0261261	6.66667	47.7478
sim_394	14	0.0412048	6.66667	17.5904
sim_395	15	0.0383939	0	23.2123
sim_396	14	0.0465216	6.66667	6.95681
sim_397	15	0.0398675	0	20.2651
sim_398	13	0.024903	13.3333	50.194
sim_399	15	0.0332286	0	33.5428
sim_400	15	0.0388472	0	22.3057
sim_401	14	0.0245849	6.66667	50.8303
sim_402	13	0.0272365	13.3333	45.5269
sim_403	15	0.035372	0	29.2559
sim_404	15	0.0402951	0	19.4099
sim_405	15	0.0541352	0	8.27036
sim_406	15	0.0340371	0	31.9257
sim_407	14	0.0386272	6.66667	22.7456
sim_408	15	0.0663472	0	32.6944
sim_409	15	0.0222312	0	55.5376
sim_410	15	0.0358929	0	28.2142
sim_411	15	0.0538819	0	7.7638
sim_412	14	0.0762211	6.66667	52.4423
sim_413	15	0.0217186	0	56.5628
sim_414	15	0.0220616	0	55.8769
sim_415	15	0.0395528	0	20.8944
sim_416	13	0.084319	13.3333	68.6379
sim_417	15	0.0465818	0	6.83643
sim_418	15	0.0424494	0	15.1012
sim_419	14	0.0516724	6.66667	3.3448
sim_420	13	0.00967193	13.3333	80.6561
sim_421	15	0.0381391	0	23.7218
sim_422	15	0.0319849	0	36.0302
sim_423	15	0.0394917	0	21.0165
sim_424	15	0.0311701	0	37.6598
sim_425	15	0.0504174	0	0.83473
sim_426	15	0.0422934	0	15.4132
sim_427	15	0.0246396	0	50.7208
sim_428	15	0.0305502	0	38.8996
sim_429	15	0.0490609	0	1.87812
sim_430	15	0.0401797	0	19.6406
sim_431	15	0.0344269	0	31.1462
sim_432	15	0.027721	0	44.5581
sim_433	15	0.0373321	0	25.3358
sim_434	14	0.012871	6.66667	74.258
sim_435	14	0.0606488	6.66667	21.2976
sim_436	15	0.0351942	0	29.6116
sim_437	15	0.0289053	0	42.1893
sim_438	15	0.0320809	0	35.8382
sim_439	15	0.0283058	0	43.3883
sim_440	14	0.0489487	6.66667	2.10264
sim_441	14	0.0266003	6.66667	46.7994
sim_442	13	0.0367333	13.3333	26.5335
sim_443	15	0.0664858	0	32.9717
sim_444	15	0.0350088	0	29.9823
sim_445	15	0.0392494	0	21.5013
sim_446	14	0.0341101	6.66667	31.7798
sim_447	15	0.0259214	0	48.1571
sim_448	15	0.0323136	0	35.3728
sim_449	14	0.0408994	6.66667	18.2013
sim_450	15	0.0274262	0	45.1475
sim_451	14	0.0422726	6.66667	15.4547
sim_452	15	0.0625716	0	25.1432
sim_453	15	0.0282622	0	43.4755
sim_454	15	0.0330118	0	33.9763
sim_455	14	0.0573899	6.66667	14.7797
sim_456	11	0.0684178	26.6667	36.8356
sim_457	15	0.0416974	0	16.6052
sim_458	15	0.0435514	0	12.8972
sim_459	13	0.036932	13.3333	26.1361
sim_460	15	0.0645941	0	29.1883
sim_461	14	0.0378958	6.66667	24.2083
sim_462	15	0.0314231	0	37.1538
sim_463	15	0.0675398	0	35.0797
sim_464	14	0.0322399	6.66667	35.5202
sim_465	15	0.0662401	0	32.4803
sim_466	15	0.0606776	0	21.3553
sim_467	14	0.0624045	6.66667	24.8089
sim_468	15	0.0384166	0	23.1668
sim_469	15	0.0265925	0	46.815
sim_470	14	0.0231661	6.66667	53.6678
sim_471	14	0.0433441	6.66667	13.3119
sim_472	15	0.0214935	0	57.013
sim_473	14	0.038374	6.66667	23.252
sim_474	15	0.0321071	0	35.7858
sim_475	15	0.021912	0	56.176
sim_476	15	0.0424283	0	15.1433
sim_477	15	0.0673385	0	34.6769
sim_478	15	0.0350485	0	29.903
sim_479	14	0.0379388	6.66667	24.1225
sim_480	15	0.024455	0	51.09
sim_481	15	0.0267682	0	46.4636
sim_482	14	0.0884085	6.66667	76.817
sim_483	15	0.0226992	0	54.6016
sim_484	13	0.0202071	13.3333	59.5858
sim_485	14	0.0434915	6.66667	13.017
sim_486	15	0.0349526	0	30.0948
sim_487	15	0.0522561	0	4.5121
sim_488	12	0.0239218	20	52.1564
sim_489	15	0.0336406	0	32.7187
sim_490	14	0.042101	6.66667	15.798
sim_491	15	0.0339754	0	32.0492
sim_492	15	0.0295164	0	40.9671
sim_493	15	0.0276636	0	44.6729
sim_494	13	0.0712424	13.3333	42.4848
sim_495	15	0.038177	0	23.646
sim_496	14	0.0511717	6.66667	2.34334
sim_497	15	0.0504922	0	0.98431
sim_498	15	0.0449697	0	10.0606
sim_499	15	0.0266733	0	46.6534
sim_500	15	0.0391292	0	21.7416
sim_501	15	0.0316257	0	36.7486
sim_502	15	0.067225	0	34.45
sim_503	15	0.0253895	0	49.221
sim_504	14	0.0412807	6.66667	17.4386
sim_505	15	0.0401339	0	19.7321
sim_506	15	0.0247308	0	50.5385
sim_507	15	0.0332336	0	33.5329
sim_508	15	0.0257374	0	48.5251
sim_509	15	0.0336496	0	32.7008
sim_510	14	0.000708415	6.66667	98.5832
sim_511	15	0.0333382	0	33.3236
sim_512	15	0.0338789	0	32.2422
sim_513	15	0.040094	0	19.812
sim_514	13	0.0122091	13.3333	75.5818
sim_515	15	0.0332299	0	33.5402
sim_516	15	0.0361804	0	27.6392
sim_517	14	0.0017356	6.66667	96.5288
sim_518	14	0.00879208	6.66667	82.4158
sim_519	14	0.0205789	6.66667	58.8422
sim_520	14	0.0418151	6.66667	16.3698
sim_521	15	0.062127	0	24.254
sim_522	14	0.011254	6.66667	77.492
sim_523	15	0.0339708	0	32.0584
sim_524	14	0.0303081	6.66667	39.3839
sim_525	15	0.0304355	0	39.1289
sim_526	14	0.0332493	6.66667	33.5013
sim_527	15	0.0330881	0	33.8239
sim_528	15	0.032088	0	35.8239
sim_529	15	0.0321107	0	35.7786
sim_530	14	0.052301	6.66667	4.60191
sim_531	13	0.0209283	13.3333	58.1433
sim_532	15	0.0314213	0	37.1574
sim_533	14	0.0435044	6.66667	12.9912
sim_534	15	0.0331588	0	33.6825
sim_535	13	0.0329968	13.3333	34.0065
sim_536	15	0.0326105	0	34.7791
sim_537	15	0.0391001	0	21.7998
sim_538	14	0.0496561	6.66667	0.687717
sim_539	15	0.0459168	0	8.16648
sim_540	15	0.0304747	0	39.0505
sim_541	15	0.0365745	0	26.8511
sim_542	15	0.0326228	0	34.7544
sim_543	14	0.00305027	6.66667	93.8995
sim_544	13	0.032612	13.3333	34.776
sim_545	15	0.0348004	0	30.3992
sim_546	14	0.0057007	6.66667	88.5986
sim_547	14	0.0723242	6.66667	44.6483
sim_548	15	0.0298483	0	40.3034
sim_549	15	0.031013	0	37.974
sim_550	15	0.0219945	0	56.0111
sim_551	15	0.0555998	0	11.1997
sim_552	14	0.0493672	6.66667	1.26566
sim_553	15	0.0338012	0	32.3977
sim_554	15	0.039965	0	20.07
sim_555	14	0.0370472	6.66667	25.9056
sim_556	15	0.0259676	0	48.0649
sim_557	14	0.00945602	6.66667	81.088
sim_558	15	0.0665919	0	33.1838
sim_559	14	0.0362138	6.66667	27.5723
sim_560	13	0.0336347	13.3333	32.7306
sim_561	15	0.032557	0	34.886
sim_562	14	0.0421595	6.66667	15.6811
sim_563	15	0.0316187	0	36.7626
sim_564	14	0.0170117	6.66667	65.9767
sim_565	14	0.0605099	6.66667	21.0198
sim_566	13	0.0706972	13.3333	41.3945
sim_567	15	0.0536414	0	7.28278
sim_568	15	0.0473156	0	5.36883
sim_569	12	0.0410593	20	17.8815
sim_570	15	0.0705225	0	41.0449
sim_571	14	0.0107819	6.66667	78.4362
sim_572	15	0.0372221	0	25.5557
sim_573	15	0.0403932	0	19.2136
sim_574	14	0.0459283	6.66667	8.14331
sim_575	15	0.0242304	0	51.5391
sim_576	15	0.0350402	0	29.9196
sim_577	14	0.00740586	6.66667	85.1883
sim_578	15	0.0289029	0	42.1943
sim_579	15	0.0314763	0	37.0474
sim_580	14	0.0146444	6.66667	70.7112
sim_581	15	0.0319841	0	36.0318
sim_582	15	0.0385689	0	22.8621
sim_583	14	0.0536549	6.66667	7.30976
sim_584	14	0.0273833	6.66667	45.2333
sim_585	15	0.0346397	0	30.7207
sim_586	15	0.0307128	0	38.5744
sim_587	15	0.0341929	0	31.6143
sim_588	14	0.044318	6.66667	11.3641
sim_589	13	0.0431727	13.3333	13.6546
sim_590	15	0.0392791	0	21.4418
sim_591	15	0.040108	0	19.7841
sim_592	14	0.037981	6.66667	24.038
sim_593	14	0.0412362	6.66667	17.5275
sim_594	15	0.0301926	0	39.6149
sim_595	15	0.0551885	0	10.377
sim_596	14	0.041384	6.66667	17.232
sim_597	13	0.0454856	13.3333	9.02876
sim_598	15	0.0289631	0	42.0737
sim_599	15	0.0255541	0	48.8919
sim_600	14	0.0478	6.66667	4.40007
sim_601	15	0.0499063	0	0.187463
sim_602	15	0.0314125	0	37.175
sim_603	13	0.00132354	13.3333	97.3529
sim_604	15	0.0474788	0	5.0425
sim_605	14	0.0352201	6.66667	29.5599
sim_606	15	0.0374939	0	25.0122
sim_607	13	0.170465	13.3333	240.931
sim_608	14	0.0510764	6.66667	2.1529
sim_609	15	0.0644132	0	28.8264
sim_610	14	0.00621256	6.66667	87.5749
sim_611	15	0.0321086	0	35.7828
sim_612	15	0.0514612	0	2.92233
sim_613	14	0.0327363	6.66667	34.5274
sim_614	15	0.0378087	0	24.3827
sim_615	14	0.0388115	6.66667	22.377
sim_616	14	0.0335339	6.66667	32.9321
sim_617	15	0.0311225	0	37.7549
sim_618	14	0.0353827	6.66667	29.2345
sim_619	15	0.0401794	0	19.6413
sim_620	14	0.0387829	6.66667	22.4342
sim_621	15	0.048305	0	3.39
sim_622	15	0.0429815	0	14.037
sim_623	15	0.0355637	0	28.8726
sim_624	15	0.0290687	0	41.8627
sim_625	15	0.0341561	0	31.6877
sim_626	15	0.0250814	0	49.8372
sim_627	14	0.00483551	6.66667	90.329
sim_628	14	0.0449742	6.66667	10.0516
sim_629	14	0.0312205	6.66667	37.559
sim_630	15	0.0311193	0	37.7614
sim_631	15	0.0328389	0	34.3221
sim_632	14	0.0409	6.66667	18.1999
sim_633	15	0.0285901	0	42.8199
sim_634	14	0.0464276	6.66667	7.14487
sim_635	14	0.00651369	6.66667	86.9726
sim_636	15	0.0300444	0	39.9113
sim_637	14	0.0521502	6.66667	4.30043
sim_638	14	0.0138694	6.66667	72.2612
sim_639	15	0.0359284	0	28.1432
sim_640	14	0.0178695	6.66667	64.261
sim_641	15	0.033561	0	32.878
sim_642	14	0.0526465	6.66667	5.29309
sim_643	15	0.0465726	0	6.85486
sim_644	15	0.0262205	0	47.559
sim_645	14	0.0424119	6.66667	15.1762
sim_646	14	0.0455439	6.66667	8.91224
sim_647	12	0.035805	20	28.39
sim_648	15	0.0309592	0	38.0817
sim_649	15	0.0350149	0	29.9702
sim_650	15	0.0440909	0	11.8182
sim_651	14	0.0231605	6.66667	53.679
sim_652	15	0.0408491	0	18.3018
sim_653	14	0.0326037	6.66667	34.7925
sim_654	14	0.0869318	6.66667	73.8637
sim_655	14	0.0329564	6.66667	34.0873
sim_656	15	0.0362082	0	27.5835
sim_657	14	0.0455304	6.66667	8.93925
sim_658	14	0.0334026	6.66667	33.1947
sim_659	14	0.0354904	6.66667	29.0192
sim_660	14	0.0485769	6.66667	2.84621
sim_661	15	0.0342215	0	31.557
sim_662	14	0.00653922	6.66667	86.9216
sim_663	14	0.0332483	6.66667	33.5034
sim_664	14	0.0602678	6.66667	20.5355
sim_665	15	0.0367095	0	26.5809
sim_666	13	-0.0105579	13.3333	121.116
sim_667	15	0.0323755	0	35.2489
sim_668	14	0.0531552	6.66667	6.3103
sim_669	15	0.0239402	0	52.1196
sim_670	15	0.0681875	0	36.375
sim_671	15	0.0292245	0	41.551
sim_672	14	0.0422433	6.66667	15.5134
sim_673	14	0.0351963	6.66667	29.6074
sim_674	15	0.0338182	0	32.3635
sim_675	14	0.0519037	6.66667	3.80745
sim_676	14	0.00977002	6.66667	80.46
sim_677	14	0.022084	6.66667	55.832
sim_678	14	0.0291327	6.66667	41.7346
sim_679	15	0.0475483	0	4.90347
sim_680	15	0.0404968	0	19.0064
sim_681	14	0.0430434	6.66667	13.9132
sim_682	14	0.0599131	6.66667	19.8261
sim_683	14	0.0200785	6.66667	59.843
sim_684	14	0.00893236	6.66667	82.1353
sim_685	14	0.0503436	6.66667	0.687233
sim_686	14	0.0473884	6.66667	5.22321
sim_687	15	0.0352842	0	29.4316
sim_688	15	0.0626726	0	25.3451
sim_689	15	0.0330655	0	33.8691
sim_690	15	0.0247347	0	50.5306
sim_691	15	0.0274388	0	45.1224
sim_692	13	0.0435574	13.3333	12.8853
sim_693	15	0.0365556	0	26.8887
sim_694	14	0.0494148	6.66667	1.17042
sim_695	14	0.0300177	6.66667	39.9645
sim_696	15	0.0483244	0	3.35113
sim_697	14	0.0457621	6.66667	8.4759
sim_698	15	0.0344316	0	31.1367
sim_699	14	0.0525516	6.66667	5.10326
sim_700	14	0.0379071	6.66667	24.1859
sim_701	14	0.0834756	6.66667	66.9513
sim_702	14	0.0413196	6.66667	17.3608
sim_703	14	0.0699761	6.66667	39.9522
sim_704	15	0.0306	0	38.7999
sim_705	14	0.0867312	6.66667	73.4625
sim_706	15	0.0304328	0	39.1345
sim_707	15	0.0318336	0	36.3328
sim_708	15	0.0301089	0	39.7822
sim_709	14	0.027353	6.66667	45.2941
sim_710	15	0.0570846	0	14.1692
sim_711	15	0.034637	0	30.7261
sim_712	15	0.0649145	0	29.8289
sim_713	14	0.00481016	6.66667	90.3797
sim_714	14	0.022638	6.66667	54.724
sim_715	12	0.0288016	20	42.3968
sim_716	13	0.0108193	13.3333	78.3614
sim_717	15	0.0614181	0	22.8363
sim_718	15	0.0243839	0	51.2321
sim_719	15	0.0694776	0	38.9552
sim_720	15	0.0276481	0	44.7039
sim_721	15	0.0227439	0	54.5122
sim_722	15	0.0578968	0	15.7935
sim_723	15	0.0646291	0	29.2582
sim_724	15	0.0359548	0	28.0903
sim_725	15	0.0343157	0	31.3686
sim_726	15	0.0319246	0	36.1507
sim_727	15	0.0308157	0	38.3686
sim_728	14	0.0888224	6.66667	77.6448
sim_729	15	0.0213553	0	57.2895
sim_730	14	0.0536245	6.66667	7.24896
sim_731	15	0.0320143	0	35.9714
sim_732	15	0.0508031	0	1.60616
sim_733	14	0.0438745	6.66667	12.2511
sim_734	14	0.0419226	6.66667	16.1548
sim_735	15	0.0291795	0	41.641
sim_736	15	0.0216365	0	56.7271
sim_737	15	0.0324876	0	35.0247
sim_738	15	0.0250782	0	49.8437
sim_739	14	0.0307804	6.66667	38.4392
sim_740	15	0.0667055	0	33.411
sim_741	15	0.0308612	0	38.2777
sim_742	15	0.0573623	0	14.7246
sim_743	15	0.0329893	0	34.0213
sim_744	14	0.0601434	6.66667	20.2867
sim_745	15	0.0387548	0	22.4904
sim_746	15	0.0352641	0	29.4718
sim_747	15	0.0355938	0	28.8124
sim_748	15	0.0626949	0	25.3898
sim_749	13	0.00751447	13.3333	84.9711
sim_750	15	0.054537	0	9.07397
sim_751	13	0.000261158	13.3333	99.4777
sim_752	14	0.0492707	6.66667	1.45864
sim_753	14	0.0348084	6.66667	30.3831
sim_754	15	0.0507429	0	1.48583
sim_755	14	0.0348771	6.66667	30.2457
sim_756	14	0.0489742	6.66667	2.05156
sim_757	15	0.0346403	0	30.7194
sim_758	15	0.0339881	0	32.0237
sim_759	15	0.0227166	0	54.5667
sim_760	15	0.0317828	0	36.4343
sim_761	15	0.0224332	0	55.1337
sim_762	15	0.053793	0	7.5861
sim_763	14	0.014673	6.66667	70.6539
sim_764	15	0.0335392	0	32.9217
sim_765	15	0.0486967	0	2.60665
sim_766	13	0.015307	13.3333	69.386
sim_767	15	0.036972	0	26.0559
sim_768	14	0.0563601	6.66667	12.7203
sim_769	13	0.0388436	13.3333	22.3127
sim_770	13	0.0183053	13.3333	63.3893
sim_771	14	0.0387833	6.66667	22.4333
sim_772	15	0.070017	0	40.034
sim_773	14	0.0393716	6.66667	21.2569
sim_774	14	0.0397806	6.66667	20.4388
sim_775	15	0.033594	0	32.8121
sim_776	14	0.0419693	6.66667	16.0614
sim_777	13	0.0381192	13.3333	23.7615
sim_778	13	0.0143395	13.3333	71.3211
sim_779	14	0.0104565	6.66667	79.0869
sim_780	15	0.0666709	0	33.3419
sim_781	15	0.0250541	0	49.8918
sim_782	13	0.0280494	13.3333	43.9011
sim_783	15	0.0338471	0	32.3057
sim_784	14	0.0628455	6.66667	25.6911
sim_785	15	0.0278447	0	44.3105
sim_786	15	0.0251058	0	49.7884
sim_787	15	0.0256261	0	48.7477
sim_788	15	0.0375402	0	24.9196
sim_789	15	0.0445874	0	10.8253
sim_790	15	0.0593255	0	18.651
sim_791	14	0.0517733	6.66667	3.54655
sim_792	15	0.0285818	0	42.8363
sim_793	14	0.0366298	6.66667	26.7404
sim_794	13	0.0337014	13.3333	32.5973
sim_795	15	0.0309861	0	38.0278
sim_796	14	0.0573955	6.66667	14.791
sim_797	15	0.0313471	0	37.3058
sim_798	15	0.0448164	0	10.3671
sim_799	13	0.169726	13.3333	239.452
sim_800	15	0.0324165	0	35.167
sim_801	15	0.0297731	0	40.4538
sim_802	15	0.033455	0	33.0901
sim_803	13	0.00815703	13.3333	83.6859
sim_804	13	0.0340832	13.3333	31.8335
sim_805	15	0.0398432	0	20.3135
sim_806	15	0.0558144	0	11.6288
sim_807	14	0.0431844	6.66667	13.6312
sim_808	15	0.0306837	0	38.6327
sim_809	15	0.0297417	0	40.5167
sim_810	14	0.0551543	6.66667	10.3087
sim_811	15	0.0355355	0	28.9291
sim_812	15	0.0246686	0	50.6628
sim_813	15	0.032275	0	35.45
sim_814	15	0.0316416	0	36.7169
sim_815	15	0.0630844	0	26.1688
sim_816	15	0.0420014	0	15.9972
sim_817	15	0.050949	0	1.89794
sim_818	15	0.033305	0	33.39
sim_819	14	0.0895803	6.66667	79.1605
sim_820	15	0.0220912	0	55.8177
sim_821	14	0.0483039	6.66667	3.39212
sim_822	15	0.037357	0	25.286
sim_823	15	0.0272237	0	45.5526
sim_824	14	0.0291261	6.66667	41.7478
sim_825	15	0.0503881	0	0.776224
sim_826	15	0.0399901	0	20.0198
sim_827	15	0.0307144	0	38.5712
sim_828	15	0.0273332	0	45.3335
sim_829	13	0.0292936	13.3333	41.4129
sim_830	14	0.0356463	6.66667	28.7075
sim_831	15	0.0707545	0	41.509
sim_832	15	0.0315949	0	36.8102
sim_833	15	0.038275	0	23.4501
sim_834	13	0.00544871	13.3333	89.1026
sim_835	15	0.0258331	0	48.3339
sim_836	15	0.0305944	0	38.8111
sim_837	14	0.0487623	6.66667	2.47532
sim_838	15	0.0270649	0	45.8702
sim_839	14	0.00870163	6.66667	82.5967
sim_840	14	0.0318405	6.66667	36.319
sim_841	15	0.0269615	0	46.077
sim_842	15	0.0392147	0	21.5705
sim_843	15	0.0370694	0	25.8612
sim_844	15	0.0684513	0	36.9026
sim_845	15	0.0267905	0	46.419
sim_846	15	0.0243116	0	51.3768
sim_847	15	0.040379	0	19.2419
sim_848	15	0.0314793	0	37.0415
sim_849	15	0.0577387	0	15.4773
sim_850	14	0.0390408	6.66667	21.9184
sim_851	14	0.0504637	6.66667	0.927456
sim_852	14	0.0218736	6.66667	56.2528
sim_853	14	0.0263955	6.66667	47.209
sim_854	15	0.0592799	0	18.5599
sim_855	14	0.0351855	6.66667	29.629
sim_856	15	0.0330021	0	33.9959
sim_857	15	0.0259575	0	48.085
sim_858	15	0.0358243	0	28.3515
sim_859	15	0.0524666	0	4.93322
sim_860	15	0.0216394	0	56.7211
sim_861	14	0.0439535	6.66667	12.0931
sim_862	15	0.0293515	0	41.297
sim_863	14	0.0248071	6.66667	50.3858
sim_864	15	0.0317818	0	36.4365
sim_865	15	0.03964	0	20.72
sim_866	14	0.0294806	6.66667	41.0387
sim_867	14	0.050296	6.66667	0.592081
sim_868	15	0.0324695	0	35.0611
sim_869	15	0.0516056	0	3.21127
sim_870	15	0.0266177	0	46.7646
sim_871	15	0.0382851	0	23.4298
sim_872	13	0.00907989	13.3333	81.8402
sim_873	15	0.0301713	0	39.6575
sim_874	15	0.0369495	0	26.101
sim_875	14	0.00280258	6.66667	94.3948
sim_876	15	0.0227915	0	54.4169
sim_877	15	0.0277896	0	44.4208
sim_878	15	0.0602563	0	20.5126
sim_879	15	0.0645061	0	29.0122
sim_880	15	0.0616958	0	23.3916
sim_881	15	0.0343052	0	31.3897
sim_882	15	0.0351605	0	29.6789
sim_883	15	0.0597595	0	19.5189
sim_884	14	0.0381179	6.66667	23.7642
sim_885	14	0.0433863	6.66667	13.2274
sim_886	15	0.041985	0	16.03
sim_887	14	0.0386659	6.66667	22.6682
sim_888	15	0.0434558	0	13.0884
sim_889	14	0.0357231	6.66667	28.5539
sim_890	14	0.035159	6.66667	29.682
sim_891	15	0.0425257	0	14.9486
sim_892	14	0.0261143	6.66667	47.7715
sim_893	14	0.0444818	6.66667	11.0365
sim_894	14	0.048029	6.66667	3.94206
sim_895	12	0.0920717	20	84.1434
sim_896	15	0.0557806	0	11.5612
sim_897	15	0.0334328	0	33.1343
sim_898	14	0.0645375	6.66667	29.0749
sim_899	15	0.0327026	0	34.5948
sim_900	15	0.0277638	0	44.4724
sim_901	14	0.0393479	6.66667	21.3041
sim_902	15	0.0632486	0	26.4971
sim_903	14	0.0521822	6.66667	4.36431
sim_904	15	0.0261494	0	47.7013
sim_905	15	0.0338457	0	32.3086
sim_906	14	0.00544755	6.66667	89.1049
sim_907	15	0.0329573	0	34.0853
sim_908	14	0.00100015	6.66667	97.9997
sim_909	15	0.0317367	0	36.5267
sim_910	14	0.0091113	6.66667	81.7774
sim_911	15	0.0300027	0	39.9946
sim_912	14	0.0898259	6.66667	79.6518
sim_913	14	0.00627254	6.66667	87.4549
sim_914	14	0.0202593	6.66667	59.4814
sim_915	15	0.0346486	0	30.7027
sim_916	15	0.0243386	0	51.3229
sim_917	15	0.0343445	0	31.3111
sim_918	14	0.0425366	6.66667	14.9267
sim_919	15	0.0333553	0	33.2895
sim_920	15	0.0207363	0	58.5274
sim_921	15	0.0618216	0	23.6433
sim_922	15	0.0247172	0	50.5655
sim_923	13	0.0381558	13.3333	23.6884
sim_924	15	0.0352316	0	29.5368
sim_925	14	0.035047	6.66667	29.906
sim_926	14	0.0416937	6.66667	16.6126
sim_927	14	0.0449254	6.66667	10.1491
sim_928	14	0.0509021	6.66667	1.80418
sim_929	15	0.0405705	0	18.8591
sim_930	15	0.0337428	0	32.5145
sim_931	14	0.0223809	6.66667	55.2383
sim_932	15	0.0302278	0	39.5445
sim_933	13	0.0579471	13.3333	15.8942
sim_934	15	0.0399746	0	20.0508
sim_935	15	0.0290214	0	41.9573
sim_936	15	0.0290804	0	41.8391
sim_937	15	0.0313105	0	37.3789
sim_938	15	0.0407824	0	18.4351
sim_939	14	0.0606928	6.66667	21.3855
sim_940	14	0.0631886	6.66667	26.3773
sim_941	14	2.29846e-05	6.66667	99.954
sim_942	15	0.0226089	0	54.7823
sim_943	15	0.0278822	0	44.2355
sim_944	13	0.180309	13.3333	260.618
sim_945	15	0.051445	0	2.88997
sim_946	14	0.0837274	6.66667	67.4548
sim_947	15	0.0294787	0	41.0426
sim_948	14	0.0657905	6.66667	31.5809
sim_949	15	0.0447729	0	10.4543
sim_950	15	0.0293042	0	41.3916
sim_951	15	0.0375605	0	24.8791
sim_952	13	0.0145101	13.3333	70.9797
sim_953	15	0.0654837	0	30.9674
sim_954	13	0.0537081	13.3333	7.41625
sim_955	15	0.0236371	0	52.7259
sim_956	14	0.0404078	6.66667	19.1844
sim_957	15	0.0325695	0	34.8609
sim_958	13	0.0024849	13.3333	95.0302
sim_959	14	0.0262437	6.66667	47.5126
sim_960	15	0.0348703	0	30.2593
sim_961	15	0.032001	0	35.998
sim_962	15	0.0291213	0	41.7574
sim_963	14	0.0550723	6.66667	10.1446
sim_964	14	0.0111179	6.66667	77.7643
sim_965	15	0.0342549	0	31.4902
sim_966	14	0.038022	6.66667	23.956
sim_967	15	0.0358135	0	28.3729
sim_968	15	0.0356441	0	28.7117
sim_969	15	0.0326375	0	34.7251
sim_970	15	0.0252943	0	49.4115
sim_971	14	0.0505282	6.66667	1.05641
sim_972	14	0.0367809	6.66667	26.4383
sim_973	14	0.0550611	6.66667	10.1221
sim_974	15	0.0446491	0	10.7018
sim_975	15	0.0356601	0	28.6797
sim_976	14	0.0546629	6.66667	9.32587
sim_977	13	0.0166578	13.3333	66.6843
sim_978	14	0.0511328	6.66667	2.26562
sim_979	15	0.0345771	0	30.8458
sim_980	15	0.0492563	0	1.4875
sim_981	13	0.00820932	13.3333	83.5814
sim_982	14	0.0175556	6.66667	64.8888
sim_983	14	0.0242206	6.66667	51.5587
sim_984	15	0.0577361	0	15.4721
sim_985	15	0.0297156	0	40.5687
sim_986	14	0.0547328	6.66667	9.4657
sim_987	15	0.026032	0	47.9359
sim_988	14	0.0479495	6.66667	4.10092
sim_989	15	0.0209725	0	58.0551
sim_990	15	0.0258489	0	48.3021
sim_991	15	0.0244451	0	51.1098
sim_992	15	0.0530108	0	6.02154
sim_993	15	0.0368568	0	26.2865
sim_994	14	0.0482026	6.66667	3.59471
sim_995	15	0.0315995	0	36.801
sim_996	15	0.0299029	0	40.1943
sim_997	14	0.0339388	6.66667	32.1223
sim_998	14	0.0108246	6.66667	78.3507
sim_999	15	0.0378197	0	24.3606
sim_1000	15	0.0682286	0	36.4573
sim_1001	14	0.0281603	6.66667	43.6795
sim_1002	14	0.0305574	6.66667	38.8852
sim_1003	14	0.0569215	6.66667	13.8429
sim_1004	15	0.0568921	0	13.7841
sim_1005	14	0.0606778	6.66667	21.3556
sim_1006	14	0.0396909	6.66667	20.6181
sim_1007	14	0.0422585	6.66667	15.483
sim_1008	14	0.0345519	6.66667	30.8961
sim_1009	14	0.0591952	6.66667	18.3905
sim_1010	14	0.0281317	6.66667	43.7366
sim_1011	14	0.0227734	6.66667	54.4531
sim_1012	15	0.0380197	0	23.9606
sim_1013	12	0.0238024	20	52.3952
sim_1014	15	0.0664543	0	32.9085
sim_1015	14	0.0473703	6.66667	5.25935
sim_1016	14	0.0374993	6.66667	25.0015
sim_1017	14	0.0479702	6.66667	4.05956
sim_1018	14	0.044433	6.66667	11.134
sim_1019	13	0.0279584	13.3333	44.0832
sim_1020	15	0.0370749	0	25.8502
sim_1021	15	0.0248607	0	50.2785
sim_1022	15	0.0335121	0	32.9757
sim_1023	14	0.0331064	6.66667	33.7873
sim_1024	13	0.0484404	13.3333	3.11926
sim_1025	15	0.0385299	0	22.9402
sim_1026	14	0.0433083	6.66667	13.3833
sim_1027	14	0.0430115	6.66667	13.9771
sim_1028	15	0.0352961	0	29.4078
sim_1029	15	0.0586168	0	17.2336
sim_1030	15	0.0279294	0	44.1411
sim_1031	15	0.0322907	0	35.4187
sim_1032	14	0.00472334	6.66667	90.5533
sim_1033	14	0.0386822	6.66667	22.6356
sim_1034	14	0.0440155	6.66667	11.9691
sim_1035	15	0.0467832	0	6.43361
sim_1036	14	0.0372842	6.66667	25.4315
sim_1037	14	0.0549351	6.66667	9.87026
sim_1038	14	0.0330211	6.66667	33.9579
sim_1039	14	0.0511581	6.66667	2.31618
sim_1040	15	0.0306885	0	38.623
sim_1041	15	0.0289684	0	42.0632
sim_1042	15	0.0240694	0	51.8613
sim_1043	14	0.0292574	6.66667	41.4851
sim_1044	14	0.0383534	6.66667	23.2933
sim_1045	14	0.0174617	6.66667	65.0767
sim_1046	15	0.0358603	0	28.2795
sim_1047	14	0.0293368	6.66667	41.3264
sim_1048	14	0.0367766	6.66667	26.4467
sim_1049	14	0.0279567	6.66667	44.0866
sim_1050	14	0.0015829	6.66667	96.8342
sim_1051	15	0.0246146	0	50.7708
sim_1052	15	0.0426138	0	14.7723
sim_1053	15	0.0381952	0	23.6096
sim_1054	15	0.0364341	0	27.1318
sim_1055	14	0.0421894	6.66667	15.6212
sim_1056	15	0.0516465	0	3.2929
sim_1057	14	0.0416046	6.66667	16.7908
sim_1058	15	0.0322792	0	35.4416
sim_1059	14	0.0115112	6.66667	76.9776
sim_1060	13	0.179738	13.3333	259.475
sim_1061	14	0.0845175	6.66667	69.0351
sim_1062	15	0.0377808	0	24.4385
sim_1063	15	0.0577943	0	15.5885
sim_1064	15	0.0317899	0	36.4201
sim_1065	15	0.0302666	0	39.4668
sim_1066	15	0.0369786	0	26.0428
sim_1067	14	0.00815154	6.66667	83.6969
sim_1068	15	0.0355379	0	28.9243
sim_1069	14	0.00233346	6.66667	95.3331
sim_1070	15	0.0314006	0	37.1989
sim_1071	14	0.0261085	6.66667	47.783
sim_1072	14	0.0305253	6.66667	38.9494
sim_1073	15	0.0375028	0	24.9944
sim_1074	15	0.0391323	0	21.7355
sim_1075	13	0.173645	13.3333	247.29
sim_1076	15	0.0341487	0	31.7026
sim_1077	15	0.0371843	0	25.6313
sim_1078	14	0.0350277	6.66667	29.9446
sim_1079	15	0.0648351	0	29.6702
sim_1080	15	0.0335818	0	32.8363
sim_1081	15	0.0378848	0	24.2303
sim_1082	15	0.0298052	0	40.3896
sim_1083	14	0.0561606	6.66667	12.3213
sim_1084	12	0.0120225	20	75.955
sim_1085	15	0.0339541	0	32.0918
sim_1086	15	0.0409468	0	18.1065
sim_1087	14	0.00196279	6.66667	96.0744
sim_1088	15	0.0312462	0	37.5077
sim_1089	15	0.0510854	0	2.17079
sim_1090	15	0.0568492	0	13.6984
sim_1091	15	0.0373488	0	25.3025
sim_1092	15	0.0610765	0	22.1531
sim_1093	15	0.0327343	0	34.5315
sim_1094	15	0.0249695	0	50.061
sim_1095	15	0.0337191	0	32.5617
sim_1096	15	0.0367267	0	26.5465
sim_1097	14	0.0429487	6.66667	14.1026
sim_1098	15	0.0560471	0	12.0943
sim_1099	15	0.0355404	0	28.9192
sim_1100	15	0.032987	0	34.0259
sim_1101	15	0.0440387	0	11.9227
sim_1102	15	0.0568432	0	13.6864
sim_1103	15	0.0581434	0	16.2869
sim_1104	15	0.0631012	0	26.2024
sim_1105	13	0.0191053	13.3333	61.7894
sim_1106	15	0.023108	0	53.784
sim_1107	15	0.0346839	0	30.6323
sim_1108	15	0.0251277	0	49.7447
sim_1109	14	0.0337654	6.66667	32.4691
sim_1110	15	0.0224775	0	55.0449
sim_1111	15	0.03134	0	37.32
sim_1112	15	0.0304941	0	39.0117
sim_1113	14	0.0551512	6.66667	10.3025
sim_1114	15	0.0338429	0	32.3142
sim_1115	14	0.0356863	6.66667	28.6275
sim_1116	15	0.0539306	0	7.86118
sim_1117	15	0.0378727	0	24.2547
sim_1118	14	0.0524745	6.66667	4.94905
sim_1119	14	0.0190558	6.66667	61.8884
sim_1120	14	0.012097	6.66667	75.806
sim_1121	14	0.0392474	6.66667	21.5051
sim_1122	15	0.0489559	0	2.08811
sim_1123	14	0.0251628	6.66667	49.6744
sim_1124	13	0.0767806	13.3333	53.5612
sim_1125	15	0.0554111	0	10.8222
sim_1126	15	0.0230174	0	53.9652
sim_1127	15	0.0592363	0	18.4726
sim_1128	15	0.0297402	0	40.5195
sim_1129	14	0.0163887	6.66667	67.2226
sim_1130	15	0.0347234	0	30.5532
sim_1131	15	0.0261768	0	47.6464
sim_1132	15	0.0283607	0	43.2787
sim_1133	15	0.0309676	0	38.0649
sim_1134	15	0.0239482	0	52.1036
sim_1135	14	0.00203161	6.66667	95.9368
sim_1136	14	0.0354678	6.66667	29.0644
sim_1137	13	0.170554	13.3333	241.107
sim_1138	14	0.0457008	6.66667	8.59834
sim_1139	15	0.0312841	0	37.4317
sim_1140	13	0.00375325	13.3333	92.4935
sim_1141	14	0.0337197	6.66667	32.5605
sim_1142	15	0.0345349	0	30.9302
sim_1143	15	0.0341041	0	31.7918
sim_1144	15	0.0705911	0	41.1822
sim_1145	15	0.0247289	0	50.5422
sim_1146	14	0.0400353	6.66667	19.9295
sim_1147	15	0.0247555	0	50.4889
sim_1148	14	0.0223457	6.66667	55.3086
sim_1149	14	0.0438872	6.66667	12.2257
sim_1150	14	0.0427124	6.66667	14.5752
sim_1151	14	0.0259532	6.66667	48.0935
sim_1152	15	0.035926	0	28.148
sim_1153	14	0.020969	6.66667	58.0619
sim_1154	15	0.0636831	0	27.3662
sim_1155	15	0.0334983	0	33.0034
sim_1156	14	0.043601	6.66667	12.798
sim_1157	14	0.0353998	6.66667	29.2004
sim_1158	15	0.0462817	0	7.43651
sim_1159	15	0.0587413	0	17.4826
sim_1160	15	0.0361293	0	27.7413
sim_1161	15	0.0437524	0	12.4952
sim_1162	15	0.047492	0	5.01605
sim_1163	15	0.0227429	0	54.5141
sim_1164	15	0.0343677	0	31.2645
sim_1165	14	0.0439067	6.66667	12.1866
sim_1166	14	0.0353266	6.66667	29.3468
sim_1167	14	0.0475439	6.66667	4.91211
sim_1168	14	0.0254633	6.66667	49.0735
sim_1169	14	0.0401274	6.66667	19.7453
sim_1170	15	0.0666834	0	33.3668
sim_1171	14	0.0269707	6.66667	46.0586
sim_1172	15	0.038283	0	23.4341
sim_1173	14	0.0303658	6.66667	39.2684
sim_1174	15	0.0348962	0	30.2075
sim_1175	15	0.0354886	0	29.0227
sim_1176	15	0.0276621	0	44.6758
sim_1177	14	0.0431194	6.66667	13.7613
sim_1178	15	0.0662771	0	32.5542
sim_1179	14	0.0949879	6.66667	89.9759
sim_1180	14	0.0529918	6.66667	5.98368
sim_1181	15	0.0295163	0	40.9675
sim_1182	15	0.0278328	0	44.3344
sim_1183	15	0.0347287	0	30.5426
sim_1184	15	0.0276443	0	44.7113
sim_1185	14	0.0858074	6.66667	71.6148
sim_1186	15	0.0274864	0	45.0272
sim_1187	14	0.061087	6.66667	22.1739
sim_1188	14	0.0546965	6.66667	9.39295
sim_1189	15	0.024284	0	51.432
sim_1190	15	0.0451739	0	9.65219
sim_1191	15	0.0630099	0	26.0199
sim_1192	14	0.0245915	6.66667	50.817
sim_1193	15	0.0312457	0	37.5086
sim_1194	15	0.0334293	0	33.1414
sim_1195	15	0.0258481	0	48.3039
sim_1196	13	0.0679231	13.3333	35.8461
sim_1197	11	0.667775	26.6667	1235.55
sim_1198	13	0.0436431	13.3333	12.7139
sim_1199	14	0.085185	6.66667	70.3699
sim_1200	14	0.016191	6.66667	67.6181
sim_1201	15	0.0371093	0	25.7815
sim_1202	13	0.0187394	13.3333	62.5211
sim_1203	15	0.039813	0	20.3741
sim_1204	15	0.0463778	0	7.24446
sim_1205	14	0.0452436	6.66667	9.51289
sim_1206	15	0.0307216	0	38.5567
sim_1207	15	0.0254948	0	49.0105
sim_1208	15	0.0365783	0	26.8434
sim_1209	15	0.0344557	0	31.0886
sim_1210	15	0.0328833	0	34.2334
sim_1211	15	0.0318131	0	36.3738
sim_1212	15	0.0361474	0	27.7052
sim_1213	15	0.0576473	0	15.2945
sim_1214	15	0.0448559	0	10.2883
sim_1215	14	0.00574685	6.66667	88.5063
sim_1216	15	0.029331	0	41.338
sim_1217	14	0.0379681	6.66667	24.0638
sim_1218	14	0.0091085	6.66667	81.783
sim_1219	14	0.0328472	6.66667	34.3056
sim_1220	13	0.0144309	13.3333	71.1382
sim_1221	15	0.037584	0	24.832
sim_1222	15	0.0538007	0	7.60141
sim_1223	15	0.0329856	0	34.0289
sim_1224	15	0.0554071	0	10.8143
sim_1225	13	0.000547441	13.3333	98.9051
sim_1226	14	0.0476769	6.66667	4.64629
sim_1227	15	0.0638749	0	27.7498
sim_1228	15	0.0416942	0	16.6115
sim_1229	15	0.0285291	0	42.9419
sim_1230	14	0.00470831	6.66667	90.5834
sim_1231	13	0.0534571	13.3333	6.91417
sim_1232	15	0.0306456	0	38.7089
sim_1233	15	0.0587535	0	17.5069
sim_1234	15	0.0277935	0	44.413
sim_1235	13	0.0203482	13.3333	59.3037
sim_1236	14	0.0313943	6.66667	37.2114
sim_1237	14	0.0548731	6.66667	9.74628
sim_1238	15	0.0288861	0	42.2278
sim_1239	15	0.033981	0	32.038
sim_1240	15	0.0446496	0	10.7008
sim_1241	15	0.043441	0	13.1181
sim_1242	14	0.0953814	6.66667	90.7628
sim_1243	15	0.0304818	0	39.0365
sim_1244	14	0.0575659	6.66667	15.1318
sim_1245	15	0.0635653	0	27.1305
sim_1246	14	0.0414434	6.66667	17.1133
sim_1247	14	0.0475013	6.66667	4.99743
sim_1248	15	0.0320059	0	35.9882
sim_1249	14	0.0551399	6.66667	10.2798
sim_1250	15	0.0322125	0	35.5749
sim_1251	15	0.0356348	0	28.7304
sim_1252	15	0.0292162	0	41.5676
sim_1253	15	0.0568402	0	13.6805
sim_1254	15	0.0288718	0	42.2564
sim_1255	15	0.0349646	0	30.0708
sim_1256	12	0.0549625	20	9.92493
sim_1257	14	0.0263868	6.66667	47.2264
sim_1258	14	0.0389359	6.66667	22.1283
sim_1259	14	0.0575264	6.66667	15.0528
sim_1260	15	0.0382083	0	23.5834
sim_1261	15	0.0453501	0	9.29979
sim_1262	13	0.0423081	13.3333	15.3838
sim_1263	15	0.0321661	0	35.6678
sim_1264	15	0.0344136	0	31.1728
sim_1265	15	0.0426119	0	14.7762
sim_1266	15	0.0333519	0	33.2961
sim_1267	15	0.0330647	0	33.8706
sim_1268	15	0.0682193	0	36.4385
sim_1269	15	0.0598169	0	19.6339
sim_1270	15	0.0367604	0	26.4791
sim_1271	14	0.00619992	6.66667	87.6002
sim_1272	15	0.0387995	0	22.401
sim_1273	15	0.0474289	0	5.14224
sim_1274	15	0.0694182	0	38.8364
sim_1275	15	0.0261626	0	47.6747
sim_1276	15	0.0301506	0	39.6987
sim_1277	15	0.0533979	0	6.79573
sim_1278	15	0.0317777	0	36.4446
sim_1279	14	0.0488178	6.66667	2.36449
sim_1280	13	0.0331616	13.3333	33.6768
sim_1281	15	0.0509318	0	1.86354
sim_1282	13	0.0403179	13.3333	19.3643
sim_1283	15	0.0342998	0	31.4004
sim_1284	13	0.00427381	13.3333	91.4524
sim_1285	14	0.0548987	6.66667	9.79733
sim_1286	15	0.0611794	0	22.3588
sim_1287	14	0.0503332	6.66667	0.666494
sim_1288	15	0.0237054	0	52.5892
sim_1289	14	0.0570118	6.66667	14.0236
sim_1290	14	0.00110183	6.66667	97.7963
sim_1291	13	0.177825	13.3333	255.651
sim_1292	15	0.0537125	0	7.42501
sim_1293	14	0.0423639	6.66667	15.2721
sim_1294	13	0.0164745	13.3333	67.051
sim_1295	14	0.0528142	6.66667	5.62846
sim_1296	14	0.0378866	6.66667	24.2268
sim_1297	15	0.0532549	0	6.50988
sim_1298	15	0.0348332	0	30.3335
sim_1299	12	0.108591	20	117.182
sim_1300	15	0.0492302	0	1.53966
sim_1301	15	0.04434	0	11.32
sim_1302	15	0.0361837	0	27.6326
sim_1303	14	0.0849836	6.66667	69.9672
sim_1304	14	0.0475549	6.66667	4.89013
sim_1305	15	0.0348814	0	30.2372
sim_1306	15	0.0253507	0	49.2986
sim_1307	13	0.0151934	13.3333	69.6132
sim_1308	15	0.0374652	0	25.0696
sim_1309	15	0.0360644	0	27.8713
sim_1310	15	0.0340943	0	31.8114
sim_1311	15	0.0244554	0	51.0892
sim_1312	14	0.0461172	6.66667	7.7656
sim_1313	15	0.0457847	0	8.43068
sim_1314	15	0.0309015	0	38.197
sim_1315	15	0.038542	0	22.916
sim_1316	15	0.0589361	0	17.8723
sim_1317	15	0.0359454	0	28.1091
sim_1318	14	0.0402557	6.66667	19.4885
sim_1319	15	0.0286973	0	42.6055
sim_1320	15	0.0494308	0	1.13846
sim_1321	14	0.0928776	6.66667	85.7551
sim_1322	15	0.0331447	0	33.7106
sim_1323	13	0.00269406	13.3333	94.6119
sim_1324	15	0.0367643	0	26.4715
sim_1325	15	0.0343684	0	31.2632
sim_1326	15	0.0555567	0	11.1133
sim_1327	15	0.0294413	0	41.1173
sim_1328	15	0.0295518	0	40.8963
sim_1329	15	0.0342289	0	31.5422
sim_1330	15	0.0364898	0	27.0205
sim_1331	15	0.035107	0	29.786
sim_1332	14	0.0307286	6.66667	38.5429
sim_1333	15	0.0363014	0	27.3971
sim_1334	15	0.0343172	0	31.3655
sim_1335	14	0.0616958	6.66667	23.3916
sim_1336	14	0.0223621	6.66667	55.2757
sim_1337	15	0.0356108	0	28.7784
sim_1338	14	0.0352122	6.66667	29.5756
sim_1339	15	0.0357837	0	28.4327
sim_1340	14	0.0281901	6.66667	43.6199
sim_1341	15	0.0311499	0	37.7003
sim_1342	14	0.0239982	6.66667	52.0035
sim_1343	15	0.0340708	0	31.8584
sim_1344	14	0.0531065	6.66667	6.21299
sim_1345	14	0.0522117	6.66667	4.42344
sim_1346	15	0.0300536	0	39.8929
sim_1347	14	0.0866995	6.66667	73.3989
sim_1348	15	0.0405102	0	18.9795
sim_1349	14	0.0375426	6.66667	24.9148
sim_1350	15	0.0363023	0	27.3953
sim_1351	15	0.0369655	0	26.069
sim_1352	14	0.0335054	6.66667	32.9892
sim_1353	15	0.0594676	0	18.9353
sim_1354	14	0.039798	6.66667	20.404
sim_1355	14	0.0347115	6.66667	30.5771
sim_1356	14	0.0227457	6.66667	54.5086
sim_1357	13	0.0283495	13.3333	43.3009
sim_1358	14	0.011525	6.66667	76.9501
sim_1359	14	0.0440751	6.66667	11.8497
sim_1360	15	0.0333384	0	33.3232
sim_1361	15	0.0264538	0	47.0923
sim_1362	15	0.0381126	0	23.7747
sim_1363	14	0.00580439	6.66667	88.3912
sim_1364	14	0.044194	6.66667	11.6121
sim_1365	15	0.0362872	0	27.4257
sim_1366	14	0.0238143	6.66667	52.3714
sim_1367	15	0.0364807	0	27.0386
sim_1368	15	0.0483524	0	3.29519
sim_1369	14	0.0456844	6.66667	8.63121
sim_1370	15	0.0454972	0	9.0055
sim_1371	15	0.0259457	0	48.1085
sim_1372	15	0.0479656	0	4.06878
sim_1373	15	0.0513742	0	2.74845
sim_1374	14	0.0197344	6.66667	60.5313
sim_1375	13	0.0277423	13.3333	44.5153
sim_1376	14	0.0609603	6.66667	21.9205
sim_1377	15	0.0245484	0	50.9031
sim_1378	15	0.0577992	0	15.5984
sim_1379	15	0.0351582	0	29.6835
sim_1380	15	0.0214061	0	57.1877
sim_1381	15	0.0601978	0	20.3956
sim_1382	15	0.0278272	0	44.3456
sim_1383	15	0.055952	0	11.904
sim_1384	14	0.0276113	6.66667	44.7774
sim_1385	14	0.00988101	6.66667	80.238
sim_1386	15	0.0375249	0	24.9501
sim_1387	14	0.0973923	6.66667	94.7847
sim_1388	15	0.0579125	0	15.8251
sim_1389	15	0.0322629	0	35.4741
sim_1390	15	0.0337064	0	32.5872
sim_1391	14	0.0153809	6.66667	69.2383
sim_1392	13	0.034444	13.3333	31.112
sim_1393	14	0.0344697	6.66667	31.0605
sim_1394	15	0.0428458	0	14.3084
sim_1395	15	0.0276871	0	44.6259
sim_1396	14	0.0314984	6.66667	37.0032
sim_1397	15	0.0602008	0	20.4016
sim_1398	15	0.0233245	0	53.3511
sim_1399	15	0.0318587	0	36.2826
sim_1400	15	0.0430347	0	13.9306
sim_1401	15	0.02452	0	50.96
sim_1402	15	0.0278077	0	44.3845
sim_1403	15	0.0408254	0	18.3493
sim_1404	13	0.0227078	13.3333	54.5843
sim_1405	14	0.0286737	6.66667	42.6526
sim_1406	15	0.0348716	0	30.2568
sim_1407	15	0.039807	0	20.386
sim_1408	14	0.0353645	6.66667	29.271
sim_1409	15	0.0386504	0	22.6991
sim_1410	15	0.0277254	0	44.5493
sim_1411	15	0.0325495	0	34.9011
sim_1412	14	0.0442186	6.66667	11.5628
sim_1413	14	0.00583284	6.66667	88.3343
sim_1414	14	0.0106173	6.66667	78.7653
sim_1415	15	0.0407243	0	18.5515
sim_1416	14	0.0323998	6.66667	35.2004
sim_1417	15	0.0268169	0	46.3661
sim_1418	14	0.0160833	6.66667	67.8334
sim_1419	15	0.0298438	0	40.3125
sim_1420	14	0.00614626	6.66667	87.7075
sim_1421	15	0.0352533	0	29.4935
sim_1422	14	0.00578119	6.66667	88.4376
sim_1423	15	0.0376786	0	24.6428
sim_1424	15	0.0540094	0	8.01882
sim_1425	15	0.0441269	0	11.7461
sim_1426	15	0.0322219	0	35.5563
sim_1427	14	0.0547956	6.66667	9.59115
sim_1428	14	0.0269888	6.66667	46.0223
sim_1429	14	0.0579231	6.66667	15.8461
sim_1430	15	0.0266044	0	46.7912
sim_1431	15	0.0351064	0	29.7871
sim_1432	14	0.0321212	6.66667	35.7575
sim_1433	14	0.0362256	6.66667	27.5487
sim_1434	15	0.0344627	0	31.0747
sim_1435	15	0.037765	0	24.4701
sim_1436	15	0.031837	0	36.326
sim_1437	13	0.0352071	13.3333	29.5858
sim_1438	14	0.012916	6.66667	74.168
sim_1439	15	0.0528087	0	5.61735
sim_1440	15	0.0269355	0	46.1289
sim_1441	14	0.00164261	6.66667	96.7148
sim_1442	15	0.0247536	0	50.4928
sim_1443	14	0.0308577	6.66667	38.2846
sim_1444	14	0.0649604	6.66667	29.9208
sim_1445	15	0.065142	0	30.284
sim_1446	15	0.035333	0	29.334
sim_1447	14	0.0288486	6.66667	42.3028
sim_1448	15	0.0308932	0	38.2136
sim_1449	15	0.0336041	0	32.7919
sim_1450	15	0.0349722	0	30.0556
sim_1451	15	0.0351253	0	29.7493
sim_1452	15	0.0412597	0	17.4806
sim_1453	15	0.0599258	0	19.8515
sim_1454	13	0.0181834	13.3333	63.6332
sim_1455	15	0.0327379	0	34.5242
sim_1456	15	0.062067	0	24.134
sim_1457	15	0.0675161	0	35.0323
sim_1458	15	0.0275084	0	44.9833
sim_1459	15	0.0243822	0	51.2356
sim_1460	15	0.0299569	0	40.0862
sim_1461	15	0.0378898	0	24.2204
sim_1462	14	0.0514051	6.66667	2.8102
sim_1463	15	0.0317821	0	36.4358
sim_1464	15	0.0336779	0	32.6443
sim_1465	15	0.0456233	0	8.75342
sim_1466	15	0.0573692	0	14.7383
sim_1467	14	0.0953677	6.66667	90.7354
sim_1468	14	0.0854527	6.66667	70.9054
sim_1469	15	0.0706171	0	41.2341
sim_1470	14	0.0369136	6.66667	26.1728
sim_1471	15	0.0346245	0	30.751
sim_1472	14	0.0343271	6.66667	31.3458
sim_1473	15	0.0378335	0	24.3329
sim_1474	14	0.000716539	6.66667	98.5669
sim_1475	15	0.0382321	0	23.5358
sim_1476	13	0.0281637	13.3333	43.6726
sim_1477	15	0.0307232	0	38.5536
sim_1478	15	0.0321464	0	35.7071
sim_1479	15	0.0314576	0	37.0848
sim_1480	14	0.00413772	6.66667	91.7246
sim_1481	15	0.0569309	0	13.8619
sim_1482	14	0.00697318	6.66667	86.0536
sim_1483	14	0.0148788	6.66667	70.2423
sim_1484	14	0.0419384	6.66667	16.1233
sim_1485	14	0.033986	6.66667	32.0281
sim_1486	15	0.0379833	0	24.0335
sim_1487	13	0.0340084	13.3333	31.9833
sim_1488	15	0.0358401	0	28.3199
sim_1489	15	0.0346271	0	30.7457
sim_1490	15	0.023835	0	52.33
sim_1491	15	0.0694508	0	38.9016
sim_1492	15	0.0361071	0	27.7859
sim_1493	15	0.0317267	0	36.5466
sim_1494	14	0.0490278	6.66667	1.9444
sim_1495	15	0.0342281	0	31.5438
sim_1496	14	0.0179525	6.66667	64.0949
sim_1497	15	0.0316075	0	36.785
sim_1498	14	0.0350453	6.66667	29.9094
sim_1499	15	0.0301592	0	39.6815
sim_1500	15	0.0320682	0	35.8635
sim_1501	15	0.0304547	0	39.0905
sim_1502	13	0.0414815	13.3333	17.037
sim_1503	14	0.04037	6.66667	19.26
sim_1504	14	0.0391684	6.66667	21.6632
sim_1505	15	0.0256421	0	48.7158
sim_1506	15	0.0671783	0	34.3567
sim_1507	14	0.0525325	6.66667	5.06498
sim_1508	15	0.0367975	0	26.405
sim_1509	15	0.0415949	0	16.8102
sim_1510	14	0.00452138	6.66667	90.9572
sim_1511	15	0.0670318	0	34.0636
sim_1512	15	0.0318069	0	36.3863
sim_1513	14	0.0935722	6.66667	87.1444
sim_1514	15	0.047602	0	4.79592
sim_1515	15	0.0291211	0	41.7578
sim_1516	14	0.0833126	6.66667	66.6252
sim_1517	15	0.0580484	0	16.0967
sim_1518	14	0.0333383	6.66667	33.3234
sim_1519	12	0.0308225	20	38.3551
sim_1520	14	0.0160068	6.66667	67.9864
sim_1521	15	0.0275307	0	44.9387
sim_1522	15	0.0340826	0	31.8347
sim_1523	15	0.0471481	0	5.70388
sim_1524	15	0.0640024	0	28.0048
sim_1525	15	0.0670553	0	34.1105
sim_1526	14	0.0345322	6.66667	30.9356
sim_1527	13	0.0244469	13.3333	51.1063
sim_1528	14	0.0196671	6.66667	60.6658
sim_1529	15	0.0397414	0	20.5172
sim_1530	15	0.060899	0	21.798
sim_1531	15	0.0389874	0	22.0252
sim_1532	14	0.044935	6.66667	10.1301
sim_1533	15	0.0358729	0	28.2541
sim_1534	14	0.054733	6.66667	9.46596
sim_1535	14	0.016222	6.66667	67.5559
sim_1536	15	0.0384049	0	23.1901
sim_1537	15	0.0313403	0	37.3195
sim_1538	14	0.00764762	6.66667	84.7048
sim_1539	15	0.0310043	0	37.9915
sim_1540	15	0.0360496	0	27.9008
sim_1541	15	0.0351696	0	29.6607
sim_1542	14	0.017368	6.66667	65.264
sim_1543	15	0.0290135	0	41.9731
sim_1544	15	0.0251586	0	49.6828
sim_1545	14	0.0538723	6.66667	7.74459
sim_1546	15	0.030497	0	39.0061
sim_1547	15	0.028594	0	42.812
sim_1548	15	0.0598018	0	19.6036
sim_1549	15	0.0669805	0	33.961
sim_1550	15	0.0397922	0	20.4156
sim_1551	14	0.0444952	6.66667	11.0096
sim_1552	15	0.0369678	0	26.0643
sim_1553	15	0.0251524	0	49.6952
sim_1554	15	0.0336847	0	32.6305
sim_1555	14	0.058851	6.66667	17.7019
sim_1556	14	0.0473198	6.66667	5.36038
sim_1557	14	0.0294903	6.66667	41.0194
sim_1558	15	0.0333064	0	33.3871
sim_1559	14	0.0406908	6.66667	18.6184
sim_1560	13	0.0582746	13.3333	16.5491
sim_1561	15	0.0351476	0	29.7048
sim_1562	14	0.0117602	6.66667	76.4795
sim_1563	15	0.0340086	0	31.9827
sim_1564	15	0.0294745	0	41.051
sim_1565	15	0.0350247	0	29.9507
sim_1566	15	0.0645143	0	29.0286
sim_1567	14	0.0447076	6.66667	10.5848
sim_1568	15	0.0320018	0	35.9964
sim_1569	15	0.0246566	0	50.6867
sim_1570	15	0.0544576	0	8.91514
sim_1571	14	0.0122753	6.66667	75.4494
sim_1572	14	0.0256022	6.66667	48.7956
sim_1573	14	0.0563016	6.66667	12.6032
sim_1574	13	0.0139306	13.3333	72.1387
sim_1575	14	0.0782374	6.66667	56.4749
sim_1576	15	0.0554996	0	10.9992
sim_1577	15	0.0293685	0	41.263
sim_1578	15	0.0376823	0	24.6353
sim_1579	14	0.0275766	6.66667	44.8468
sim_1580	14	0.0613853	6.66667	22.7706
sim_1581	14	0.0182973	6.66667	63.4054
sim_1582	13	0.0429157	13.3333	14.1685
sim_1583	15	0.0296027	0	40.7947
sim_1584	14	0.034026	6.66667	31.948
sim_1585	15	0.0296723	0	40.6554
sim_1586	15	0.0431646	0	13.6707
sim_1587	14	0.0409619	6.66667	18.0762
sim_1588	15	0.0675835	0	35.1671
sim_1589	15	0.0327219	0	34.5562
sim_1590	15	0.0316538	0	36.6924
sim_1591	14	0.0327398	6.66667	34.5204
sim_1592	15	0.028454	0	43.092
sim_1593	15	0.0295661	0	40.8679
sim_1594	15	0.0679432	0	35.8865
sim_1595	14	0.0476062	6.66667	4.78759
sim_1596	15	0.0295964	0	40.8071
sim_1597	15	0.0625899	0	25.1798
sim_1598	15	0.0313166	0	37.3668
sim_1599	15	0.0605545	0	21.1089
sim_1600	14	0.0337268	6.66667	32.5464
sim_1601	15	0.033588	0	32.8241
sim_1602	15	0.0326497	0	34.7007
sim_1603	15	0.036425	0	27.15
sim_1604	14	0.0172938	6.66667	65.4124
sim_1605	14	0.0156748	6.66667	68.6503
sim_1606	13	0.0738589	13.3333	47.7178
sim_1607	15	0.0592175	0	18.435
sim_1608	15	0.0294224	0	41.1553
sim_1609	15	0.0356314	0	28.7372
sim_1610	14	0.00307628	6.66667	93.8474
sim_1611	15	0.0526045	0	5.20903
sim_1612	13	0.0391663	13.3333	21.6675
sim_1613	14	0.0225317	6.66667	54.9366
sim_1614	15	0.0488881	0	2.22377
sim_1615	14	0.0408419	6.66667	18.3161
sim_1616	14	0.0536295	6.66667	7.25898
sim_1617	15	0.030354	0	39.2921
sim_1618	14	0.0377082	6.66667	24.5837
sim_1619	15	0.0223368	0	55.3263
sim_1620	14	0.0613518	6.66667	22.7036
sim_1621	15	0.0421108	0	15.7783
sim_1622	15	0.0306825	0	38.635
sim_1623	14	0.0909597	6.66667	81.9194
sim_1624	15	0.0275339	0	44.9322
sim_1625	15	0.028617	0	42.7659
sim_1626	15	0.0348826	0	30.2349
sim_1627	14	0.003645	6.66667	92.71
sim_1628	15	0.0349711	0	30.0578
sim_1629	15	0.0360841	0	27.8319
sim_1630	15	0.0225566	0	54.8867
sim_1631	14	0.0391637	6.66667	21.6725
sim_1632	15	0.0261743	0	47.6515
sim_1633	14	0.0391399	6.66667	21.7202
sim_1634	14	0.0668682	6.66667	33.7363
sim_1635	14	0.0458455	6.66667	8.30897
sim_1636	15	0.0584348	0	16.8695
sim_1637	13	0.168664	13.3333	237.328
sim_1638	15	0.0346299	0	30.7402
sim_1639	15	0.0543197	0	8.63948
sim_1640	15	0.0304011	0	39.1978
sim_1641	14	0.0993575	6.66667	98.715
sim_1642	14	0.0266018	6.66667	46.7964
sim_1643	15	0.0375566	0	24.8869
sim_1644	15	0.0357226	0	28.5549
sim_1645	15	0.0310142	0	37.9717
sim_1646	15	0.0448471	0	10.3059
sim_1647	14	0.0426678	6.66667	14.6645
sim_1648	15	0.0349631	0	30.0738
sim_1649	15	0.02693	0	46.14
sim_1650	15	0.0690714	0	38.1429
sim_1651	15	0.0616427	0	23.2854
sim_1652	14	0.0220009	6.66667	55.9982
sim_1653	15	0.0312603	0	37.4793
sim_1654	13	0.0204178	13.3333	59.1643
sim_1655	14	0.00680437	6.66667	86.3913
sim_1656	15	0.0318895	0	36.221
sim_1657	14	0.00465993	6.66667	90.6801
sim_1658	15	0.0375256	0	24.9489
sim_1659	15	0.0275766	0	44.8468
sim_1660	14	0.0439168	6.66667	12.1664
sim_1661	14	0.035898	6.66667	28.204
sim_1662	15	0.0308298	0	38.3405
sim_1663	15	0.0336924	0	32.6152
sim_1664	14	0.0443022	6.66667	11.3957
sim_1665	14	0.0894743	6.66667	78.9485
sim_1666	14	0.0944836	6.66667	88.9673
sim_1667	15	0.0318467	0	36.3066
sim_1668	14	0.0587854	6.66667	17.5709
sim_1669	14	0.0589338	6.66667	17.8676
sim_1670	14	0.0454218	6.66667	9.15632
sim_1671	15	0.0533046	0	6.60911
sim_1672	13	0.00752017	13.3333	84.9597
sim_1673	15	0.0362597	0	27.4805
sim_1674	15	0.0466272	0	6.74555
sim_1675	15	0.0372565	0	25.487
sim_1676	14	0.052379	6.66667	4.75792
sim_1677	15	0.0361376	0	27.7247
sim_1678	15	0.0256085	0	48.783
sim_1679	15	0.0358265	0	28.3471
sim_1680	14	0.0126565	6.66667	74.6869
sim_1681	15	0.0295704	0	40.8591
sim_1682	15	0.0352047	0	29.5907
sim_1683	13	0.0233707	13.3333	53.2586
sim_1684	15	0.0267007	0	46.5986
sim_1685	15	0.0339449	0	32.1103
sim_1686	14	0.0169739	6.66667	66.0522
sim_1687	14	0.0376042	6.66667	24.7917
sim_1688	14	0.00674682	6.66667	86.5064
sim_1689	13	0.0194219	13.3333	61.1561
sim_1690	15	0.0296731	0	40.6539
sim_1691	15	0.054096	0	8.19209
sim_1692	15	0.0334858	0	33.0284
sim_1693	15	0.0328423	0	34.3155
sim_1694	15	0.0403079	0	19.3842
sim_1695	15	0.0369872	0	26.0257
sim_1696	15	0.0655405	0	31.0811
sim_1697	14	0.0522575	6.66667	4.51509
sim_1698	15	0.0353377	0	29.3246
sim_1699	15	0.066273	0	32.5461
sim_1700	15	0.0336532	0	32.6935
sim_1701	14	0.0464446	6.66667	7.11079
sim_1702	14	0.0215779	6.66667	56.8442
sim_1703	15	0.0357826	0	28.4348
sim_1704	15	0.0317234	0	36.5532
sim_1705	15	0.0257984	0	48.4033
sim_1706	15	0.0592091	0	18.4181
sim_1707	15	0.0297593	0	40.4814
sim_1708	15	0.0350835	0	29.8329
sim_1709	14	0.0621748	6.66667	24.3495
sim_1710	14	0.0257098	6.66667	48.5805
sim_1711	15	0.0305648	0	38.8705
sim_1712	15	0.0641359	0	28.2718
sim_1713	15	0.0256456	0	48.7089
sim_1714	14	0.03089	6.66667	38.22
sim_1715	14	0.0436413	6.66667	12.7174
sim_1716	14	0.0122083	6.66667	75.5834
sim_1717	15	0.0552234	0	10.4468
sim_1718	14	0.0462256	6.66667	7.54875
sim_1719	14	0.0411234	6.66667	17.7533
sim_1720	15	0.0343	0	31.4
sim_1721	14	0.0315996	6.66667	36.8007
sim_1722	15	0.0357299	0	28.5402
sim_1723	15	0.0287666	0	42.4667
sim_1724	14	0.0515912	6.66667	3.18245
sim_1725	15	0.0352663	0	29.4675
sim_1726	15	0.0324549	0	35.0903
sim_1727	15	0.0399649	0	20.0702
sim_1728	14	0.042802	6.66667	14.396
sim_1729	14	0.0491171	6.66667	1.76582
sim_1730	15	0.0569978	0	13.9956
sim_1731	14	0.0550108	6.66667	10.0216
sim_1732	14	0.0127673	6.66667	74.4655
sim_1733	14	0.0431818	6.66667	13.6363
sim_1734	13	0.0873583	13.3333	74.7167
sim_1735	15	0.0571904	0	14.3807
sim_1736	15	0.0376388	0	24.7224
sim_1737	14	0.0651389	6.66667	30.2778
sim_1738	15	0.0570795	0	14.1589
sim_1739	14	0.0420473	6.66667	15.9054
sim_1740	15	0.0403155	0	19.369
sim_1741	15	0.0354812	0	29.0375
sim_1742	15	0.0280804	0	43.8392
sim_1743	15	0.0346809	0	30.6381
sim_1744	15	0.0547307	0	9.46146
sim_1745	14	0.0450317	6.66667	9.93653
sim_1746	15	0.0389293	0	22.1414
sim_1747	15	0.0432667	0	13.4666
sim_1748	15	0.0354606	0	29.0788
sim_1749	13	0.0195875	13.3333	60.8249
sim_1750	15	0.0344855	0	31.0291
sim_1751	14	0.0303907	6.66667	39.2185
sim_1752	14	0.040049	6.66667	19.902
sim_1753	14	0.0443275	6.66667	11.345
sim_1754	15	0.0304116	0	39.1767
sim_1755	15	0.0336373	0	32.7254
sim_1756	15	0.0495505	0	0.898962
sim_1757	15	0.0594511	0	18.9022
sim_1758	14	0.00732972	6.66667	85.3406
sim_1759	15	0.0364486	0	27.1027
sim_1760	15	0.0310504	0	37.8991
sim_1761	13	0.0377671	13.3333	24.4658
sim_1762	15	0.0328802	0	34.2396
sim_1763	14	0.0425864	6.66667	14.8272
sim_1764	15	0.0351877	0	29.6247
sim_1765	15	0.0255543	0	48.8915
sim_1766	14	0.0402099	6.66667	19.5802
sim_1767	14	0.0172176	6.66667	65.5649
sim_1768	14	0.0404599	6.66667	19.0803
sim_1769	14	0.0430498	6.66667	13.9003
sim_1770	15	0.0316874	0	36.6252
sim_1771	15	0.0301715	0	39.657
sim_1772	15	0.0316119	0	36.7762
sim_1773	15	0.032199	0	35.602
sim_1774	15	0.0350209	0	29.9582
sim_1775	14	0.0443718	6.66667	11.2564
sim_1776	15	0.046942	0	6.11607
sim_1777	15	0.0309408	0	38.1184
sim_1778	13	0.023668	13.3333	52.664
sim_1779	15	0.0363063	0	27.3874
sim_1780	15	0.0576364	0	15.2729
sim_1781	15	0.0343161	0	31.3677
sim_1782	15	0.0408128	0	18.3744
sim_1783	15	0.039219	0	21.562
sim_1784	15	0.0320385	0	35.923
sim_1785	14	0.0354425	6.66667	29.115
sim_1786	13	0.0706807	13.3333	41.3615
sim_1787	14	0.0467813	6.66667	6.43739
sim_1788	14	0.0389606	6.66667	22.0788
sim_1789	15	0.0290254	0	41.9492
sim_1790	15	0.0352151	0	29.5699
sim_1791	15	0.0609138	0	21.8275
sim_1792	15	0.0477383	0	4.52346
sim_1793	14	0.0405036	6.66667	18.9929
sim_1794	14	0.0166895	6.66667	66.621
sim_1795	15	0.034592	0	30.816
sim_1796	14	0.0529961	6.66667	5.99223
sim_1797	13	0.0218826	13.3333	56.2347
sim_1798	15	0.028447	0	43.106
sim_1799	13	0.0470916	13.3333	5.8168
sim_1800	15	0.0343095	0	31.3811
sim_1801	15	0.0532243	0	6.44856
sim_1802	14	0.000565048	6.66667	98.8699
sim_1803	15	0.0676688	0	35.3376
sim_1804	14	0.0632478	6.66667	26.4956
sim_1805	14	0.0116666	6.66667	76.6669
sim_1806	14	0.0515201	6.66667	3.0402
sim_1807	15	0.0690318	0	38.0635
sim_1808	15	0.0261301	0	47.7397
sim_1809	13	0.0311253	13.3333	37.7495
sim_1810	13	0.0619997	13.3333	23.9995
sim_1811	15	0.0279789	0	44.0423
sim_1812	15	0.0291226	0	41.7548
sim_1813	15	0.0331598	0	33.6804
sim_1814	15	0.0327315	0	34.537
sim_1815	15	0.0318295	0	36.341
sim_1816	15	0.021823	0	56.3541
sim_1817	15	0.0601185	0	20.2369
sim_1818	15	0.0480949	0	3.81014
sim_1819	15	0.044366	0	11.2681
sim_1820	15	0.0339815	0	32.0371
sim_1821	14	0.0385348	6.66667	22.9304
sim_1822	14	0.0233435	6.66667	53.3129
sim_1823	15	0.0660415	0	32.083
sim_1824	13	0.0569614	13.3333	13.9228
sim_1825	15	0.038016	0	23.968
sim_1826	15	0.0660752	0	32.1503
sim_1827	15	0.035465	0	29.07
sim_1828	15	0.0334144	0	33.1712
sim_1829	15	0.0332221	0	33.5558
sim_1830	15	0.0357858	0	28.4284
sim_1831	15	0.0323366	0	35.3267
sim_1832	15	0.0561062	0	12.2124
sim_1833	15	0.0250419	0	49.9162
sim_1834	12	0.0222571	20	55.4858
sim_1835	14	0.0315831	6.66667	36.8338
sim_1836	13	0.0309083	13.3333	38.1834
sim_1837	15	0.0412948	0	17.4104
sim_1838	14	0.0110888	6.66667	77.8224
sim_1839	15	0.0704323	0	40.8646
sim_1840	15	0.0465253	0	6.94947
sim_1841	15	0.0301996	0	39.6008
sim_1842	15	0.028486	0	43.0279
sim_1843	14	0.0532636	6.66667	6.52712
sim_1844	15	0.0379133	0	24.1733
sim_1845	14	0.0515054	6.66667	3.01085
sim_1846	15	0.0389679	0	22.0642
sim_1847	15	0.0471178	0	5.7645
sim_1848	14	0.0026916	6.66667	94.6168
sim_1849	15	0.0351221	0	29.7558
sim_1850	15	0.0673122	0	34.6245
sim_1851	15	0.0324551	0	35.0898
sim_1852	14	0.0858156	6.66667	71.6311
sim_1853	15	0.0305572	0	38.8857
sim_1854	15	0.0368905	0	26.2191
sim_1855	15	0.0560524	0	12.1048
sim_1856	15	0.0333129	0	33.3742
sim_1857	14	0.0538002	6.66667	7.60042
sim_1858	15	0.0328937	0	34.2125
sim_1859	15	0.0230983	0	53.8033
sim_1860	15	0.0322632	0	35.4737
sim_1861	15	0.0382845	0	23.4309
sim_1862	15	0.0344162	0	31.1676
sim_1863	14	0.085944	6.66667	71.888
sim_1864	15	0.0363687	0	27.2626
sim_1865	15	0.0339035	0	32.1929
sim_1866	15	0.031727	0	36.546
sim_1867	14	0.00812137	6.66667	83.7573
sim_1868	14	0.0449044	6.66667	10.1913
sim_1869	13	0.0276603	13.3333	44.6795
sim_1870	14	0.0474346	6.66667	5.13086
sim_1871	15	0.0582437	0	16.4874
sim_1872	15	0.0324265	0	35.1471
sim_1873	15	0.0666964	0	33.3928
sim_1874	15	0.0360607	0	27.8786
sim_1875	15	0.0312957	0	37.4086
sim_1876	14	0.0618951	6.66667	23.7901
sim_1877	15	0.0335768	0	32.8465
sim_1878	15	0.0408398	0	18.3204
sim_1879	15	0.0367551	0	26.4899
sim_1880	14	0.0903682	6.66667	80.7364
sim_1881	14	0.0403789	6.66667	19.2422
sim_1882	15	0.0410142	0	17.9716
sim_1883	15	0.0533508	0	6.70165
sim_1884	15	0.070463	0	40.9259
sim_1885	14	0.0406228	6.66667	18.7545
sim_1886	15	0.0226976	0	54.6048
sim_1887	15	0.0236188	0	52.7624
sim_1888	14	0.044384	6.66667	11.2319
sim_1889	12	0.0535333	20	7.06655
sim_1890	15	0.0275612	0	44.8777
sim_1891	14	0.0633244	6.66667	26.6487
sim_1892	15	0.0441772	0	11.6456
sim_1893	15	0.0291533	0	41.6933
sim_1894	15	0.0659344	0	31.8689
sim_1895	15	0.0697166	0	39.4332
sim_1896	15	0.0662986	0	32.5971
sim_1897	14	0.0402916	6.66667	19.4168
sim_1898	15	0.036813	0	26.374
sim_1899	15	0.0427164	0	14.5673
sim_1900	13	0.0468725	13.3333	6.25496
sim_1901	11	0.066652	26.6667	33.304
sim_1902	14	0.0404929	6.66667	19.0141
sim_1903	14	0.0278851	6.66667	44.2298
sim_1904	14	0.00274023	6.66667	94.5195
sim_1905	15	0.0276166	0	44.7668
sim_1906	15	0.0228939	0	54.2122
sim_1907	15	0.0367831	0	26.4337
sim_1908	15	0.0364118	0	27.1764
sim_1909	15	0.0385466	0	22.9067
sim_1910	14	0.0449159	6.66667	10.1683
sim_1911	13	0.0616347	13.3333	23.2694
sim_1912	14	0.0435597	6.66667	12.8806
sim_1913	15	0.0363093	0	27.3815
sim_1914	15	0.0316636	0	36.6729
sim_1915	15	0.0568694	0	13.7389
sim_1916	15	0.0344	0	31.2
sim_1917	15	0.0324717	0	35.0566
sim_1918	14	0.00621787	6.66667	87.5643
sim_1919	15	0.0488992	0	2.20152
sim_1920	14	0.0492205	6.66667	1.55905
sim_1921	14	0.0866421	6.66667	73.2843
sim_1922	15	0.0341914	0	31.6171
sim_1923	13	0.0106373	13.3333	78.7255
sim_1924	15	0.0327749	0	34.4502
sim_1925	14	0.0419642	6.66667	16.0716
sim_1926	15	0.0358556	0	28.2888
sim_1927	14	0.0184689	6.66667	63.0621
sim_1928	14	0.00719877	6.66667	85.6025
sim_1929	13	0.0636468	13.3333	27.2937
sim_1930	15	0.0291578	0	41.6844
sim_1931	15	0.0285678	0	42.8643
sim_1932	14	0.00229534	6.66667	95.4093
sim_1933	15	0.0255456	0	48.9089
sim_1934	14	0.0462414	6.66667	7.51724
sim_1935	15	0.0352886	0	29.4228
sim_1936	15	0.0388856	0	22.2289
sim_1937	15	0.0230184	0	53.9633
sim_1938	14	0.0552468	6.66667	10.4936
sim_1939	15	0.0445236	0	10.9529
sim_1940	15	0.0339832	0	32.0336
sim_1941	15	0.0310091	0	37.9817
sim_1942	14	0.0512779	6.66667	2.55586
sim_1943	15	0.0335629	0	32.8742
sim_1944	15	0.0293335	0	41.333
sim_1945	14	0.0486358	6.66667	2.72836
sim_1946	14	0.0347237	6.66667	30.5526
sim_1947	15	0.0258472	0	48.3057
sim_1948	15	0.033155	0	33.6899
sim_1949	15	0.0335965	0	32.8069
sim_1950	15	0.0324388	0	35.1225
sim_1951	14	0.0842335	6.66667	68.4671
sim_1952	14	0.031738	6.66667	36.524
sim_1953	15	0.0239736	0	52.0529
sim_1954	13	0.0334443	13.3333	33.1114
sim_1955	15	0.0444332	0	11.1335
sim_1956	15	0.0326173	0	34.7654
sim_1957	15	0.0403708	0	19.2583
sim_1958	14	0.0586979	6.66667	17.3959
sim_1959	14	0.0033316	6.66667	93.3368
sim_1960	14	0.0466867	6.66667	6.62667
sim_1961	12	0.030971	20	38.058
sim_1962	15	0.0529626	0	5.92518
sim_1963	13	0.0467018	13.3333	6.5965
sim_1964	14	0.0463998	6.66667	7.20034
sim_1965	13	0.0775864	13.3333	55.1728
sim_1966	15	0.0502843	0	0.568524
sim_1967	15	0.0326046	0	34.7908
sim_1968	14	0.0439108	6.66667	12.1784
sim_1969	15	0.025962	0	48.0759
sim_1970	15	0.0325495	0	34.9011
sim_1971	15	0.0323918	0	35.2165
sim_1972	14	0.0100513	6.66667	79.8975
sim_1973	15	0.0323861	0	35.2278
sim_1974	14	0.0608107	6.66667	21.6213
sim_1975	14	0.0358919	6.66667	28.2162
sim_1976	15	0.0482996	0	3.40089
sim_1977	15	0.0324416	0	35.1167
sim_1978	15	0.0334637	0	33.0727
sim_1979	15	0.049663	0	0.673936
sim_1980	14	0.0854148	6.66667	70.8295
sim_1981	13	0.0294409	13.3333	41.1183
sim_1982	15	0.0308521	0	38.2957
sim_1983	12	0.0608927	20	21.7854
sim_1984	14	0.0496891	6.66667	0.621773
sim_1985	15	0.0319013	0	36.1973
sim_1986	15	0.0271528	0	45.6944
sim_1987	14	0.0450399	6.66667	9.92027
sim_1988	15	0.0310718	0	37.8565
sim_1989	14	0.0511047	6.66667	2.20943
sim_1990	15	0.0351649	0	29.6701
sim_1991	15	0.0234032	0	53.1936
sim_1992	14	0.0399994	6.66667	20.0013
sim_1993	15	0.0359199	0	28.1603
sim_1994	14	0.00948367	6.66667	81.0327
sim_1995	15	0.0538671	0	7.73421
sim_1996	14	0.0463999	6.66667	7.20016
sim_1997	15	0.0647043	0	29.4086
sim_1998	15	0.0329148	0	34.1704
[truncated: 2 more rows]
