# Supplementary material for: A novel data processing method CyC* for quantitative real time polymerase chain reaction minimizes cumulative error
Source: PLoS One. 2019 Jun 11;14(6):e0218159. doi: 10.1371/journal.pone.0218159 (PMC6559663; doi:10.1371/journal.pone.0218159)
Supplement: S5 Table — (XLSX) [file pone.0218159.s006.xlsx]

## Sheet: Sheet1
S5 Table. The predicted values and the relative errors for 2 different parameters in each simulation (The true value of first outlier cycle was 20, and the true value of initial fluorescent intensity was 0.005).
	first outlier	F0	RE_outlier(%)	RE_F0(%)
sim_1	15	-0.00742624	25	248.525
sim_2	16	0.00670764	20	34.1528
sim_3	20	0.000905777	0	81.8845
sim_4	20	0.00162818	0	67.4364
sim_5	20	0.00157438	0	68.5124
sim_6	20	0.00199517	0	60.0966
sim_7	20	0.000596255	0	88.0749
sim_8	19	0.00170209	5	65.9582
sim_9	19	0.00212061	5	57.5877
sim_10	20	0.00160331	0	67.9337
sim_11	20	0.00165079	0	66.9842
sim_12	18	0.000935206	10	81.2959
sim_13	17	0.000352145	15	92.9571
sim_14	20	0.00182034	0	63.5932
sim_15	18	0.000189679	10	96.2064
sim_16	17	0.00498214	15	0.357135
sim_17	20	0.00180881	0	63.8238
sim_18	17	0.00269589	15	46.0821
sim_19	20	0.000595479	0	88.0904
sim_20	20	0.000594023	0	88.1195
sim_21	19	0.0029687	5	40.6261
sim_22	15	-0.00849312	25	269.862
sim_23	19	0.00265335	5	46.933
sim_24	16	-0.00315915	20	163.183
sim_25	20	0.00168218	0	66.3565
sim_26	18	0.000611422	10	87.7716
sim_27	19	0.0023119	5	53.7621
sim_28	19	0.00247195	5	50.5611
sim_29	14	0.00169774	30	66.0453
sim_30	20	0.00161403	0	67.7195
sim_31	17	-0.00203028	15	140.606
sim_32	18	0.00350238	10	29.9524
sim_33	20	0.000599893	0	88.0021
sim_34	20	0.0014295	0	71.41
sim_35	17	0.00270459	15	45.9083
sim_36	20	0.00129957	0	74.0086
sim_37	20	0.000597886	0	88.0423
sim_38	19	0.0015937	5	68.126
sim_39	20	0.000598282	0	88.0344
sim_40	19	0.00164027	5	67.1947
sim_41	20	0.0016795	0	66.41
sim_42	17	0.00631377	15	26.2754
sim_43	19	0.00321332	5	35.7337
sim_44	20	0.00178998	0	64.2004
sim_45	19	0.00200307	5	59.9387
sim_46	20	0.0013357	0	73.2861
sim_47	18	0.00368094	10	26.3812
sim_48	18	0.00207626	10	58.4747
sim_49	17	0.00783974	15	56.7949
sim_50	20	0.0016381	0	67.238
sim_51	19	0.00176524	5	64.6951
sim_52	20	0.00163585	0	67.283
sim_53	18	0.00510887	10	2.17748
sim_54	20	0.00165534	0	66.8931
sim_55	20	0.00189671	0	62.0659
sim_56	19	0.00232046	5	53.5908
sim_57	20	0.00153002	0	69.3996
sim_58	20	0.00141109	0	71.7782
sim_59	19	0.00259087	5	48.1826
sim_60	20	0.00161854	0	67.6291
sim_61	15	0.011738	25	134.761
sim_62	18	0.00345921	10	30.8159
sim_63	18	0.00104161	10	79.1678
sim_64	19	0.00276556	5	44.6887
sim_65	19	0.00189075	5	62.1849
sim_66	19	0.00224046	5	55.1907
sim_67	19	0.00289937	5	42.0125
sim_68	19	0.00339192	5	32.1617
sim_69	17	0.00282865	15	43.4271
sim_70	18	0.00339262	10	32.1475
sim_71	18	0.000969976	10	80.6005
sim_72	20	0.000597181	0	88.0564
sim_73	15	-0.0158908	25	417.815
sim_74	20	0.00182402	0	63.5195
sim_75	19	0.00236258	5	52.7485
sim_76	18	0.00249952	10	50.0095
sim_77	19	0.00414495	5	17.1009
sim_78	16	-0.00467148	20	193.43
sim_79	20	0.0017878	0	64.244
sim_80	19	0.00301596	5	39.6808
sim_81	20	0.00123435	0	75.313
sim_82	16	0.00708424	20	41.6848
sim_83	20	0.00184132	0	63.1735
sim_84	15	0.0247592	25	395.184
sim_85	14	0.00988553	30	97.7107
sim_86	18	0.00127127	10	74.5746
sim_87	20	0.000594932	0	88.1014
sim_88	20	0.00176553	0	64.6893
sim_89	19	0.00304793	5	39.0414
sim_90	15	-0.0158061	25	416.122
sim_91	20	0.00178508	0	64.2985
sim_92	18	-0.00107118	10	121.424
sim_93	18	-0.000124356	10	102.487
sim_94	20	0.000598931	0	88.0214
sim_95	20	0.00180776	0	63.8448
sim_96	13	-0.00111341	35	122.268
sim_97	20	0.000600667	0	87.9867
sim_98	20	0.00209941	0	58.0117
sim_99	18	0.000448174	10	91.0365
sim_100	20	0.00153232	0	69.3536
sim_101	20	0.00182389	0	63.5221
sim_102	19	0.00266045	5	46.791
sim_103	20	0.00186755	0	62.6491
sim_104	20	0.000598174	0	88.0365
sim_105	18	-0.0010665	10	121.33
sim_106	20	0.000596798	0	88.064
sim_107	20	0.00157027	0	68.5947
sim_108	17	-0.00219337	15	143.867
sim_109	19	0.0033786	5	32.428
sim_110	20	0.00174482	0	65.1035
sim_111	20	0.00143545	0	71.291
sim_112	18	0.00122617	10	75.4765
sim_113	16	0.00825326	20	65.0653
sim_114	20	0.00180415	0	63.917
sim_115	16	-0.00321216	20	164.243
sim_116	20	0.0016064	0	67.872
sim_117	20	0.00139666	0	72.0668
sim_118	20	0.00126434	0	74.7132
sim_119	20	0.00166801	0	66.6398
sim_120	20	0.0014214	0	71.572
sim_121	14	0.00721662	30	44.3324
sim_122	20	0.00173962	0	65.2077
sim_123	19	0.00260854	5	47.8292
sim_124	19	0.00155782	5	68.8435
sim_125	18	0.00309533	10	38.0935
sim_126	17	-0.00698323	15	239.665
sim_127	20	0.00168287	0	66.3426
sim_128	19	0.00288155	5	42.3691
sim_129	18	0.00359937	10	28.0125
sim_130	19	0.00306327	5	38.7345
sim_131	20	0.00159806	0	68.0388
sim_132	20	0.0018366	0	63.2679
sim_133	16	0.000755913	20	84.8817
sim_134	19	0.00154289	5	69.1423
sim_135	20	0.00166799	0	66.6402
sim_136	19	0.00311427	5	37.7146
sim_137	19	0.00164108	5	67.1784
sim_138	20	0.00187552	0	62.4895
sim_139	18	0.00345951	10	30.8097
sim_140	20	0.00143569	0	71.2862
sim_141	19	0.00214894	5	57.0213
sim_142	16	0.00317699	20	36.4602
sim_143	18	0.000368408	10	92.6318
sim_144	19	0.00144183	5	71.1633
sim_145	19	0.00204988	5	59.0024
sim_146	20	0.00185019	0	62.9962
sim_147	19	0.0023716	5	52.5681
sim_148	19	0.00203019	5	59.3963
sim_149	19	0.00252321	5	49.5357
sim_150	20	0.00180306	0	63.9389
sim_151	20	0.00195874	0	60.8252
sim_152	18	0.00397209	10	20.5583
sim_153	20	0.00121526	0	75.6949
sim_154	20	0.00173387	0	65.3227
sim_155	20	0.00188057	0	62.3887
sim_156	19	0.00355908	5	28.8184
sim_157	19	0.00234827	5	53.0347
sim_158	20	0.00167323	0	66.5355
sim_159	17	0.0049996	15	0.00790524
sim_160	19	0.00345218	5	30.9564
sim_161	20	0.00178451	0	64.3097
sim_162	20	0.00147972	0	70.4056
sim_163	19	0.00198877	5	60.2247
sim_164	20	0.00146857	0	70.6286
sim_165	19	0.00182638	5	63.4724
sim_166	20	0.000596962	0	88.0608
sim_167	20	0.000596543	0	88.0691
sim_168	17	0.00455415	15	8.91697
sim_169	16	0.00907767	20	81.5534
sim_170	20	0.00161629	0	67.6741
sim_171	18	0.000167853	10	96.6429
sim_172	18	0.00307761	10	38.4478
sim_173	20	0.00166633	0	66.6733
sim_174	19	0.00303123	5	39.3754
sim_175	20	0.00199498	0	60.1003
sim_176	20	0.000596632	0	88.0674
sim_177	19	0.0026787	5	46.4261
sim_178	19	0.00281173	5	43.7654
sim_179	20	0.000595376	0	88.0925
sim_180	19	0.00303518	5	39.2963
sim_181	19	0.00340914	5	31.8172
sim_182	19	0.00260188	5	47.9625
sim_183	17	0.00365305	15	26.939
sim_184	20	0.000595932	0	88.0814
sim_185	20	0.000941963	0	81.1607
sim_186	19	0.00225538	5	54.8924
sim_187	20	0.00156596	0	68.6808
sim_188	20	0.00171896	0	65.6209
sim_189	20	0.000597919	0	88.0416
sim_190	19	0.00286377	5	42.7245
sim_191	19	0.0033484	5	33.032
sim_192	19	0.002696	5	46.08
sim_193	16	-0.00170101	20	134.02
sim_194	20	0.0016468	0	67.0639
sim_195	20	0.00176416	0	64.7168
sim_196	19	0.0026002	5	47.9961
sim_197	19	0.00171933	5	65.6133
sim_198	17	0.00177994	15	64.4011
sim_199	19	0.00166843	5	66.6314
sim_200	18	0.00311239	10	37.7521
sim_201	20	0.00148972	0	70.2056
sim_202	20	0.00159849	0	68.0303
sim_203	18	0.00300464	10	39.9072
sim_204	19	0.00201151	5	59.7698
sim_205	20	0.000595551	0	88.089
sim_206	20	0.00135564	0	72.8872
sim_207	20	0.00131073	0	73.7853
sim_208	19	0.00305962	5	38.8076
sim_209	19	0.00302538	5	39.4923
sim_210	20	0.000597227	0	88.0555
sim_211	19	0.00290711	5	41.8578
sim_212	20	0.00178453	0	64.3093
sim_213	20	0.00126892	0	74.6215
sim_214	19	0.00221682	5	55.6635
sim_215	19	0.0023143	5	53.7141
sim_216	19	0.00184691	5	63.0618
sim_217	20	0.000599126	0	88.0175
sim_218	15	0.0140991	25	181.981
sim_219	18	-0.00089129	10	117.826
sim_220	19	0.00217298	5	56.5404
sim_221	20	0.000596808	0	88.0638
sim_222	20	0.00182024	0	63.5952
sim_223	20	0.000597398	0	88.052
sim_224	19	0.00218786	5	56.2428
sim_225	20	0.00155407	0	68.9186
sim_226	20	0.00180309	0	63.9381
sim_227	20	0.00189304	0	62.1392
sim_228	18	0.000704484	10	85.9103
sim_229	18	0.00299145	10	40.1709
sim_230	20	0.00059748	0	88.0504
sim_231	18	0.000351673	10	92.9665
sim_232	20	0.000597911	0	88.0418
sim_233	20	0.000599179	0	88.0164
sim_234	20	0.00142657	0	71.4685
sim_235	20	0.00159534	0	68.0931
sim_236	19	0.00174234	5	65.1533
sim_237	20	0.00144633	0	71.0734
sim_238	20	0.00163015	0	67.397
sim_239	20	0.00175185	0	64.9631
sim_240	19	0.00330206	5	33.9587
sim_241	18	8.07943e-05	10	98.3841
sim_242	20	0.00173373	0	65.3255
sim_243	19	0.00184727	5	63.0546
sim_244	19	0.00178965	5	64.2071
sim_245	19	0.0019459	5	61.0819
sim_246	17	0.00197315	15	60.537
sim_247	19	0.00225413	5	54.9175
sim_248	20	0.00159087	0	68.1827
sim_249	20	0.000594787	0	88.1043
sim_250	20	0.00156691	0	68.6619
sim_251	20	0.000597912	0	88.0418
sim_252	18	-0.00148371	10	129.674
sim_253	19	0.00355466	5	28.9067
sim_254	20	0.00165385	0	66.9229
sim_255	20	0.00191287	0	61.7425
sim_256	19	0.00314922	5	37.0156
sim_257	19	0.00201143	5	59.7713
sim_258	18	0.00283315	10	43.3369
sim_259	19	0.00306751	5	38.6497
sim_260	20	0.00144989	0	71.0023
sim_261	20	0.00132286	0	73.5427
sim_262	17	0.00594622	15	18.9244
sim_263	19	0.0024285	5	51.4299
sim_264	19	0.00132992	5	73.4017
sim_265	16	-0.0102764	20	305.527
sim_266	19	0.00257704	5	48.4593
sim_267	18	0.00169775	10	66.045
sim_268	16	0.0112323	20	124.647
sim_269	20	0.00059819	0	88.0362
sim_270	18	-0.000534837	10	110.697
sim_271	20	0.00141232	0	71.7536
sim_272	19	0.00272626	5	45.4747
sim_273	15	0.0120226	25	140.453
sim_274	20	0.00130238	0	73.9525
sim_275	20	0.00160299	0	67.9403
sim_276	19	0.00202051	5	59.5898
sim_277	18	-0.000170061	10	103.401
sim_278	20	0.000598277	0	88.0345
sim_279	18	0.00114113	10	77.1773
sim_280	20	0.00111313	0	77.7373
sim_281	20	0.0015472	0	69.0559
sim_282	20	0.00137275	0	72.5451
sim_283	20	0.00182587	0	63.4827
sim_284	20	0.000595966	0	88.0807
sim_285	20	0.000598486	0	88.0303
sim_286	20	0.000599301	0	88.014
sim_287	17	-0.00375748	15	175.15
sim_288	19	0.00275516	5	44.8968
sim_289	20	0.00140054	0	71.9892
sim_290	17	0.00361656	15	27.6687
sim_291	17	0.00121812	15	75.6376
sim_292	19	0.00250193	5	49.9614
sim_293	19	0.00366862	5	26.6275
sim_294	20	0.000598151	0	88.037
sim_295	12	0.168901	40	3278.02
sim_296	18	0.0022119	10	55.7621
sim_297	20	0.00151614	0	69.6771
sim_298	20	0.00162793	0	67.4415
sim_299	20	0.00145992	0	70.8017
sim_300	19	0.0021494	5	57.0119
sim_301	20	0.00128227	0	74.3546
sim_302	20	0.00166612	0	66.6775
sim_303	19	0.00309118	5	38.1764
sim_304	18	-0.000681602	10	113.632
sim_305	20	0.000595844	0	88.0831
sim_306	20	0.000594159	0	88.1168
sim_307	17	0.000130478	15	97.3904
sim_308	19	0.00285604	5	42.8792
sim_309	20	0.00172607	0	65.4786
sim_310	20	0.00186738	0	62.6525
sim_311	17	-0.00560732	15	212.146
sim_312	19	0.00119168	5	76.1663
sim_313	13	0.0355264	35	610.527
sim_314	20	0.00177102	0	64.5796
sim_315	18	0.00394202	10	21.1596
sim_316	20	0.000598464	0	88.0307
sim_317	19	0.00315275	5	36.945
sim_318	20	0.00148887	0	70.2225
sim_319	20	0.00059712	0	88.0576
sim_320	19	0.00133356	5	73.3289
sim_321	11	0.184765	45	3595.29
sim_322	19	0.00204024	5	59.1953
sim_323	19	0.00131809	5	73.6381
sim_324	12	0.0946442	40	1792.88
sim_325	19	0.00212016	5	57.5968
sim_326	20	0.000597042	0	88.0592
sim_327	19	0.0030912	5	38.176
sim_328	20	0.00181777	0	63.6446
sim_329	19	0.00176735	5	64.6529
sim_330	19	0.00131678	5	73.6644
sim_331	20	0.000597133	0	88.0573
sim_332	15	-0.0166551	25	433.101
sim_333	20	0.000596245	0	88.0751
sim_334	15	0.0049821	25	0.35796
sim_335	19	0.00190615	5	61.8771
sim_336	20	0.00196044	0	60.7912
sim_337	19	0.00242987	5	51.4027
sim_338	18	0.000484902	10	90.302
sim_339	20	0.000596553	0	88.0689
sim_340	20	0.00215866	0	56.8267
sim_341	20	0.00144569	0	71.0863
sim_342	16	0.00496074	20	0.785171
sim_343	20	0.0013168	0	73.6641
sim_344	19	0.00190551	5	61.8899
sim_345	20	0.00157466	0	68.5068
sim_346	16	0.00173997	20	65.2006
sim_347	20	0.000597229	0	88.0554
sim_348	20	0.00157896	0	68.4209
sim_349	20	0.00186299	0	62.7402
sim_350	19	0.00362695	5	27.461
sim_351	20	0.00143632	0	71.2737
sim_352	16	0.007347	20	46.94
sim_353	20	0.00121496	0	75.7008
sim_354	14	0.00754702	30	50.9405
sim_355	17	0.0014316	15	71.3681
sim_356	20	0.00170495	0	65.9011
sim_357	19	0.00117543	5	76.4914
sim_358	18	-0.000652121	10	113.042
sim_359	20	0.00157986	0	68.4029
sim_360	14	0.000108762	30	97.8248
sim_361	17	-0.000672016	15	113.44
sim_362	20	0.000596585	0	88.0683
sim_363	19	0.00223138	5	55.3725
sim_364	19	0.00229184	5	54.1633
sim_365	19	0.00231751	5	53.6498
sim_366	19	0.00355013	5	28.9974
sim_367	19	0.00204528	5	59.0944
sim_368	19	0.00215318	5	56.9364
sim_369	20	0.00171988	0	65.6024
sim_370	17	-0.00152878	15	130.576
sim_371	11	-0.202161	45	4143.21
sim_372	20	0.00159234	0	68.1531
sim_373	19	0.00135883	5	72.8233
sim_374	18	-0.000639514	10	112.79
sim_375	20	0.000599921	0	88.0016
sim_376	19	0.00216227	5	56.7546
sim_377	20	0.00157689	0	68.4622
sim_378	20	0.00152581	0	69.4839
sim_379	19	0.00245936	5	50.8129
sim_380	20	0.000599541	0	88.0092
sim_381	20	0.00162925	0	67.415
sim_382	19	0.00351955	5	29.6089
sim_383	20	0.00180063	0	63.9875
sim_384	19	0.00366865	5	26.6269
sim_385	20	0.00132406	0	73.5187
sim_386	17	0.00273754	15	45.2492
sim_387	18	0.00207361	10	58.5279
sim_388	19	0.00290141	5	41.9717
sim_389	19	0.0018175	5	63.65
sim_390	19	0.00205771	5	58.8458
sim_391	20	0.00144241	0	71.1518
sim_392	18	0.000684161	10	86.3168
sim_393	19	0.00277464	5	44.5072
sim_394	19	0.0014926	5	70.148
sim_395	20	0.000598998	0	88.02
sim_396	20	0.00060064	0	87.9872
sim_397	19	0.0020853	5	58.294
sim_398	19	0.00306788	5	38.6424
sim_399	20	0.00131501	0	73.6998
sim_400	18	0.00240515	10	51.8969
sim_401	20	0.00143109	0	71.3783
sim_402	18	0.000644084	10	87.1183
sim_403	20	0.000594585	0	88.1083
sim_404	20	0.00134518	0	73.0965
sim_405	20	0.00126135	0	74.7731
sim_406	19	0.00235732	5	52.8537
sim_407	20	0.00153311	0	69.3378
sim_408	18	0.000891813	10	82.1637
sim_409	19	0.0031067	5	37.866
sim_410	20	0.00146075	0	70.7851
sim_411	20	0.00180497	0	63.9007
sim_412	20	0.000598604	0	88.0279
sim_413	18	0.0011202	10	77.5961
sim_414	19	0.00256407	5	48.7186
sim_415	20	0.0015993	0	68.014
sim_416	18	0.00380035	10	23.9929
sim_417	20	0.000598055	0	88.0389
sim_418	18	0.00363985	10	27.203
sim_419	20	0.00153711	0	69.2578
sim_420	18	0.00155109	10	68.9783
sim_421	18	0.00058933	10	88.2134
sim_422	20	0.00117097	0	76.5806
sim_423	19	0.00209972	5	58.0057
sim_424	20	0.00194847	0	61.0307
sim_425	19	0.00172572	5	65.4855
sim_426	19	0.0020959	5	58.0821
sim_427	19	0.00281338	5	43.7324
sim_428	18	0.00153059	10	69.3882
sim_429	17	0.00191677	15	61.6645
sim_430	16	-0.00977242	20	295.448
sim_431	18	0.00148063	10	70.3874
sim_432	19	0.00252512	5	49.4976
sim_433	20	0.00174099	0	65.1802
sim_434	20	0.0019031	0	61.938
sim_435	19	0.00131549	5	73.6901
sim_436	18	0.0037183	10	25.634
sim_437	20	0.00160229	0	67.9541
sim_438	20	0.00128425	0	74.3151
sim_439	20	0.00154334	0	69.1332
sim_440	20	0.00143242	0	71.3516
sim_441	16	-0.0126612	20	353.224
sim_442	20	0.00187147	0	62.5706
sim_443	20	0.00119261	0	76.1478
sim_444	18	0.00456441	10	8.71173
sim_445	20	0.00136251	0	72.7497
sim_446	13	0.0293263	35	486.527
sim_447	20	0.00144855	0	71.0289
sim_448	20	0.000596949	0	88.061
sim_449	19	0.00225403	5	54.9195
sim_450	18	0.00173642	10	65.2716
sim_451	19	0.00256427	5	48.7145
sim_452	20	0.00168308	0	66.3385
sim_453	16	0.00251772	20	49.6455
sim_454	19	0.0037378	5	25.244
sim_455	19	0.00252927	5	49.4147
sim_456	20	0.00155799	0	68.8402
sim_457	19	0.00247753	5	50.4495
sim_458	16	-0.0033199	20	166.398
sim_459	20	0.00160226	0	67.9548
sim_460	20	0.00204075	0	59.1849
sim_461	20	0.00200035	0	59.9931
sim_462	14	0.00201335	30	59.733
sim_463	20	0.000596246	0	88.0751
sim_464	20	0.00171589	0	65.6821
sim_465	19	0.00261395	5	47.7211
sim_466	19	0.00206849	5	58.6301
sim_467	19	0.00185988	5	62.8025
sim_468	17	0.00226417	15	54.7166
sim_469	20	0.00166959	0	66.6083
sim_470	15	0.0188982	25	277.963
sim_471	20	0.00122421	0	75.5158
sim_472	19	0.00142239	5	71.5522
sim_473	20	0.000598051	0	88.039
sim_474	19	0.00108578	5	78.2844
sim_475	19	0.00156097	5	68.7807
sim_476	20	0.00190928	0	61.8145
sim_477	19	0.0020555	5	58.8901
sim_478	19	0.00192953	5	61.4093
sim_479	20	0.00186151	0	62.7698
sim_480	20	0.000600826	0	87.9835
sim_481	20	0.000598069	0	88.0386
sim_482	19	0.00191516	5	61.6967
sim_483	19	0.00206318	5	58.7365
sim_484	18	0.00379074	10	24.1852
sim_485	19	0.00131918	5	73.6164
sim_486	17	0.00158734	15	68.2532
sim_487	20	0.000598287	0	88.0343
sim_488	12	-0.0601884	40	1303.77
sim_489	19	0.00270721	5	45.8558
sim_490	20	0.00059673	0	88.0654
sim_491	20	0.0016175	0	67.6501
sim_492	18	0.00186892	10	62.6215
sim_493	19	0.00175717	5	64.8566
sim_494	18	0.00251694	10	49.6611
sim_495	15	-0.00767807	25	253.561
sim_496	19	0.00299383	5	40.1233
sim_497	20	0.000597395	0	88.0521
sim_498	20	0.00168303	0	66.3393
sim_499	17	0.00731154	15	46.2309
sim_500	17	0.00543361	15	8.67224
sim_501	19	0.00161662	5	67.6676
sim_502	20	0.00170498	0	65.9003
sim_503	16	0.0100181	20	100.362
sim_504	16	0.0034628	20	30.7439
sim_505	16	-0.00129613	20	125.923
sim_506	20	0.00135171	0	72.9658
sim_507	16	-0.00716968	20	243.394
sim_508	20	0.00152004	0	69.5992
sim_509	20	0.000597538	0	88.0492
sim_510	14	-0.0461421	30	1022.84
sim_511	17	-0.00389674	15	177.935
sim_512	19	0.0019355	5	61.29
sim_513	19	0.00233228	5	53.3545
sim_514	20	0.00129496	0	74.1008
sim_515	18	0.00101394	10	79.7211
sim_516	20	0.00163987	0	67.2026
sim_517	18	0.00122609	10	75.4782
sim_518	19	0.00330841	5	33.8319
sim_519	19	0.00153844	5	69.2312
sim_520	18	0.004396	10	12.08
sim_521	17	0.00682705	15	36.541
sim_522	16	-0.00240412	20	148.082
sim_523	19	0.00134313	5	73.1374
sim_524	20	0.00160336	0	67.9329
sim_525	20	0.000598559	0	88.0288
sim_526	20	0.00166937	0	66.6126
sim_527	20	0.00169204	0	66.1591
sim_528	18	0.000953932	10	80.9214
sim_529	20	0.00129512	0	74.0976
sim_530	20	0.0005996	0	88.008
sim_531	13	-0.0767821	35	1635.64
sim_532	20	0.00139341	0	72.1317
sim_533	20	0.00150765	0	69.847
sim_534	20	0.00194311	0	61.1379
sim_535	19	0.00218607	5	56.2786
sim_536	19	0.00153447	5	69.3106
sim_537	20	0.000596476	0	88.0705
sim_538	18	0.000888757	10	82.2249
sim_539	20	0.00189625	0	62.0749
sim_540	18	0.00237288	10	52.5423
sim_541	18	0.00169618	10	66.0763
sim_542	18	0.00165531	10	66.8937
sim_543	19	0.00151493	5	69.7015
sim_544	19	0.000739643	5	85.2071
sim_545	19	0.0017868	5	64.264
sim_546	18	-0.000820117	10	116.402
sim_547	19	0.00212668	5	57.4664
sim_548	20	0.00189837	0	62.0327
sim_549	19	0.00371911	5	25.6178
sim_550	19	0.00262966	5	47.4068
sim_551	19	0.0028142	5	43.716
sim_552	20	0.00173655	0	65.269
sim_553	20	0.00184239	0	63.1522
sim_554	20	0.000596301	0	88.074
sim_555	20	0.00146662	0	70.6675
sim_556	19	0.00143874	5	71.2253
sim_557	17	0.00456491	15	8.70178
sim_558	18	0.00296095	10	40.7811
sim_559	18	0.000314268	10	93.7146
sim_560	17	0.00324981	15	35.0039
sim_561	19	0.00222826	5	55.4347
sim_562	19	0.00380431	5	23.9138
sim_563	15	0.0120503	25	141.007
sim_564	19	0.00268861	5	46.2279
sim_565	20	0.000596207	0	88.0759
sim_566	19	0.00336668	5	32.6665
sim_567	19	0.00226597	5	54.6806
sim_568	19	0.00189386	5	62.1228
sim_569	19	0.00249732	5	50.0537
sim_570	12	0.0069924	40	39.8479
sim_571	20	0.00175581	0	64.8837
sim_572	20	0.00179287	0	64.1426
sim_573	19	0.00147098	5	70.5804
sim_574	20	0.00163083	0	67.3835
sim_575	20	0.000597414	0	88.0517
sim_576	19	0.00165339	5	66.9322
sim_577	18	0.00204291	10	59.1419
sim_578	20	0.0008768	0	82.464
sim_579	19	0.00274249	5	45.1502
sim_580	20	0.0013985	0	72.03
sim_581	19	0.00283663	5	43.2674
sim_582	19	0.00111906	5	77.6188
sim_583	20	0.000599592	0	88.0082
sim_584	20	0.000597477	0	88.0505
sim_585	20	0.00155512	0	68.8976
sim_586	17	-0.000911974	15	118.239
sim_587	18	0.0035182	10	29.6361
sim_588	20	0.00160224	0	67.9551
sim_589	17	0.00050806	15	89.8388
sim_590	19	0.0032364	5	35.272
sim_591	17	-0.00471701	15	194.34
sim_592	20	0.00222102	0	55.5796
sim_593	20	0.00209044	0	58.1913
sim_594	19	0.00250913	5	49.8174
sim_595	18	0.00225461	10	54.9077
sim_596	18	0.00408009	10	18.3982
sim_597	19	0.00257151	5	48.5699
sim_598	18	0.00347456	10	30.5087
sim_599	17	-0.00754968	15	250.994
sim_600	20	0.00150421	0	69.9158
sim_601	19	0.00266704	5	46.6592
sim_602	16	0.000728599	20	85.428
sim_603	19	0.00258967	5	48.2066
sim_604	19	0.0035119	5	29.7619
sim_605	20	0.0005953	0	88.094
sim_606	20	0.000596622	0	88.0676
sim_607	17	0.00600673	15	20.1346
sim_608	20	0.00138302	0	72.3395
sim_609	17	-0.00648113	15	229.623
sim_610	18	0.0016836	10	66.328
sim_611	18	0.00364887	10	27.0226
sim_612	19	0.0040604	5	18.7919
sim_613	20	0.00223076	0	55.3848
sim_614	20	0.00131877	0	73.6246
sim_615	20	0.000596133	0	88.0773
sim_616	15	-0.0171021	25	442.042
sim_617	18	0.000740912	10	85.1818
sim_618	20	0.00154114	0	69.1771
sim_619	19	0.00162843	5	67.4313
sim_620	17	0.00189717	15	62.0565
sim_621	19	0.00237347	5	52.5306
sim_622	20	0.00139211	0	72.1578
sim_623	17	0.00307278	15	38.5445
sim_624	19	0.00306202	5	38.7597
sim_625	20	0.000597923	0	88.0415
sim_626	17	0.000498869	15	90.0226
sim_627	20	0.00115726	0	76.8548
sim_628	15	-0.00455872	25	191.174
sim_629	20	0.00140198	0	71.9604
sim_630	16	0.00814776	20	62.9552
sim_631	20	0.0018519	0	62.962
sim_632	18	-0.000470499	10	109.41
sim_633	20	0.00167586	0	66.4827
sim_634	19	0.00163197	5	67.3606
sim_635	20	0.00172495	0	65.5011
sim_636	20	0.00136549	0	72.6902
sim_637	20	0.00126574	0	74.6851
sim_638	19	0.00205312	5	58.9376
sim_639	20	0.00113115	0	77.377
sim_640	20	0.00146285	0	70.7431
sim_641	14	-0.0256957	30	613.914
sim_642	19	0.00245316	5	50.9367
sim_643	18	-0.000901133	10	118.023
sim_644	15	0.0156242	25	212.484
sim_645	20	0.00196556	0	60.6888
sim_646	19	0.00257375	5	48.525
sim_647	18	0.00178567	10	64.2865
sim_648	20	0.00189305	0	62.1391
sim_649	19	0.00135954	5	72.8092
sim_650	15	-0.00960375	25	292.075
sim_651	16	0.00185632	20	62.8737
sim_652	15	0.014984	25	199.68
sim_653	19	0.003927	5	21.46
sim_654	20	0.00135514	0	72.8972
sim_655	17	-0.00581844	15	216.369
sim_656	20	0.00148945	0	70.2109
sim_657	19	0.00187846	5	62.4307
sim_658	16	0.000749912	20	85.0018
sim_659	20	0.00160652	0	67.8696
sim_660	15	-0.0014639	25	129.278
sim_661	20	0.00139513	0	72.0975
sim_662	20	0.00145464	0	70.9071
sim_663	18	0.00265614	10	46.8773
sim_664	20	0.00197111	0	60.5777
sim_665	20	0.00159589	0	68.0823
sim_666	18	0.00249463	10	50.1074
sim_667	20	0.00183754	0	63.2492
sim_668	20	0.00162323	0	67.5353
sim_669	19	0.00345175	5	30.9649
sim_670	17	0.000800732	15	83.9854
sim_671	19	0.0017714	5	64.5721
sim_672	14	-0.00200533	30	140.107
sim_673	20	0.0014934	0	70.132
sim_674	19	0.00167675	5	66.465
sim_675	19	0.00363436	5	27.3128
sim_676	12	-0.0346418	40	792.837
sim_677	20	0.000599512	0	88.0098
sim_678	20	0.000597706	0	88.0459
sim_679	16	-2.50739e-05	20	100.501
sim_680	20	0.000594776	0	88.1045
sim_681	19	0.00338892	5	32.2216
sim_682	20	0.00146841	0	70.6319
sim_683	20	0.0014557	0	70.8861
sim_684	20	0.00180824	0	63.8352
sim_685	19	0.00190291	5	61.9417
sim_686	19	0.00208953	5	58.2095
sim_687	20	0.000598996	0	88.0201
sim_688	19	0.00293935	5	41.213
sim_689	20	0.000596277	0	88.0745
sim_690	19	0.00247301	5	50.5399
sim_691	20	0.000597449	0	88.051
sim_692	20	0.00140174	0	71.9652
sim_693	20	0.00196428	0	60.7144
sim_694	20	0.000598635	0	88.0273
sim_695	20	0.000597651	0	88.047
sim_696	19	0.00206836	5	58.6328
sim_697	16	-0.00150204	20	130.041
sim_698	16	0.00758857	20	51.7714
sim_699	19	0.00208281	5	58.3439
sim_700	20	0.00151949	0	69.6101
sim_701	18	0.00120543	10	75.8915
sim_702	20	0.00179698	0	64.0604
sim_703	20	0.00133499	0	73.3002
sim_704	20	0.0019087	0	61.826
sim_705	18	-0.00054644	10	110.929
sim_706	20	0.00163717	0	67.2567
sim_707	16	0.0046652	20	6.69603
sim_708	20	0.00127683	0	74.4633
sim_709	20	0.000597271	0	88.0546
sim_710	20	0.000598092	0	88.0382
sim_711	20	0.00168314	0	66.3372
sim_712	20	0.00148616	0	70.2767
sim_713	18	0.00151435	10	69.7131
sim_714	17	-0.00252452	15	150.49
sim_715	18	-0.000393574	10	107.871
sim_716	17	0.00310788	15	37.8424
sim_717	20	0.00059606	0	88.0788
sim_718	20	0.00121593	0	75.6815
sim_719	18	-0.00124204	10	124.841
sim_720	20	0.00169142	0	66.1716
sim_721	20	0.0016782	0	66.436
sim_722	20	0.00157186	0	68.5628
sim_723	19	0.00284575	5	43.0851
sim_724	20	0.00147906	0	70.4189
sim_725	19	0.00252729	5	49.4542
sim_726	17	0.000558327	15	88.8335
sim_727	18	0.000294973	10	94.1005
sim_728	19	0.00401291	5	19.7418
sim_729	20	0.00120607	0	75.8786
sim_730	18	0.000470365	10	90.5927
sim_731	19	0.00210676	5	57.8647
sim_732	19	0.00259582	5	48.0835
sim_733	19	0.00346386	5	30.7228
sim_734	19	0.00178253	5	64.3495
sim_735	19	0.00138378	5	72.3245
sim_736	16	-0.00116037	20	123.207
sim_737	18	0.00463793	10	7.24149
sim_738	19	0.00231381	5	53.7239
sim_739	18	0.00201222	10	59.7557
sim_740	20	0.00164216	0	67.1567
sim_741	18	0.00374891	10	25.0218
sim_742	19	0.00169517	5	66.0966
sim_743	17	0.00566994	15	13.3988
sim_744	20	0.0019614	0	60.7721
sim_745	19	0.00236888	5	52.6225
sim_746	19	0.00230007	5	53.9987
sim_747	18	0.00318979	10	36.2042
sim_748	20	0.0017277	0	65.446
sim_749	20	0.00125411	0	74.9178
sim_750	18	0.00181508	10	63.6984
sim_751	18	0.0025011	10	49.9781
sim_752	20	0.00140518	0	71.8963
sim_753	20	0.00171422	0	65.7156
sim_754	19	0.00288176	5	42.3647
sim_755	18	0.0041242	10	17.5161
sim_756	20	0.000596625	0	88.0675
sim_757	16	-0.00520109	20	204.022
sim_758	17	-0.00186445	15	137.289
sim_759	19	0.00322172	5	35.5656
sim_760	20	0.00137024	0	72.5952
sim_761	17	-0.00444497	15	188.899
sim_762	20	0.000595059	0	88.0988
sim_763	20	0.00192682	0	61.4636
sim_764	19	0.00168898	5	66.2204
sim_765	20	0.000594704	0	88.1059
sim_766	13	-0.019241	35	484.82
sim_767	17	0.000144401	15	97.112
sim_768	20	0.00059629	0	88.0742
sim_769	20	0.00166315	0	66.7371
sim_770	20	0.000599213	0	88.0157
sim_771	20	0.00174732	0	65.0536
sim_772	17	-0.000343307	15	106.866
sim_773	19	0.00171101	5	65.7799
sim_774	20	0.00136357	0	72.7286
sim_775	19	0.00222739	5	55.4521
sim_776	20	0.0005996	0	88.008
sim_777	19	0.00224283	5	55.1433
sim_778	17	-0.00199828	15	139.966
sim_779	20	0.000599662	0	88.0068
sim_780	16	0.00127444	20	74.5113
sim_781	19	0.00221003	5	55.7993
sim_782	20	0.002157	0	56.86
sim_783	13	0.0477106	35	854.212
sim_784	19	0.00249294	5	50.1412
sim_785	19	0.00297255	5	40.5491
sim_786	20	0.000599404	0	88.0119
sim_787	20	0.00169998	0	66.0005
sim_788	20	0.00118984	0	76.2032
sim_789	17	0.00464903	15	7.01935
sim_790	18	0.00387155	10	22.569
sim_791	20	0.000597516	0	88.0497
sim_792	16	0.000748395	20	85.0321
sim_793	20	0.00150675	0	69.865
sim_794	19	0.00133668	5	73.2664
sim_795	19	0.00303645	5	39.271
sim_796	19	0.00266734	5	46.6532
sim_797	20	0.00113506	0	77.2987
sim_798	20	0.00213858	0	57.2284
sim_799	19	0.00241595	5	51.681
sim_800	19	0.003605	5	27.9
sim_801	20	0.00154776	0	69.0448
sim_802	20	0.00166763	0	66.6474
sim_803	16	-0.0083849	20	267.698
sim_804	20	0.00173348	0	65.3304
sim_805	20	0.0005985	0	88.03
sim_806	18	0.00197264	10	60.5471
sim_807	19	0.00382267	5	23.5465
sim_808	20	0.001329	0	73.42
sim_809	19	0.00168014	5	66.3971
sim_810	19	0.00214306	5	57.1388
sim_811	20	0.00175587	0	64.8826
sim_812	20	0.00157311	0	68.5378
sim_813	20	0.000600213	0	87.9957
sim_814	20	0.00125289	0	74.9422
sim_815	20	0.00158973	0	68.2055
sim_816	17	0.00603805	15	20.7611
sim_817	19	0.00160499	5	67.9002
sim_818	20	0.00184128	0	63.1745
sim_819	19	0.00197739	5	60.4522
sim_820	20	0.00105502	0	78.8996
sim_821	16	0.010582	20	111.641
sim_822	20	0.00177072	0	64.5856
sim_823	14	-0.0100468	30	300.935
sim_824	19	0.00227513	5	54.4973
sim_825	18	0.00057503	10	88.4994
sim_826	20	0.00157565	0	68.4871
sim_827	20	0.00173937	0	65.2126
sim_828	20	0.00164846	0	67.0309
sim_829	20	0.00144124	0	71.1751
sim_830	19	0.00295836	5	40.8329
sim_831	20	0.00112203	0	77.5595
sim_832	20	0.000599209	0	88.0158
sim_833	17	0.00178522	15	64.2955
sim_834	19	0.00165321	5	66.9359
sim_835	19	0.00265639	5	46.8722
sim_836	19	0.00304349	5	39.1302
sim_837	20	0.00132812	0	73.4375
sim_838	19	0.00151999	5	69.6002
sim_839	20	0.000599232	0	88.0154
sim_840	20	0.00176703	0	64.6595
sim_841	17	-0.000471868	15	109.437
sim_842	19	0.00213784	5	57.2433
sim_843	20	0.00149853	0	70.0294
sim_844	16	0.0121281	20	142.561
sim_845	19	0.00336377	5	32.7247
sim_846	19	0.0023485	5	53.03
sim_847	20	0.000945373	0	81.0925
sim_848	20	0.00161104	0	67.7793
sim_849	20	0.00132279	0	73.5442
sim_850	20	0.000595588	0	88.0882
sim_851	17	0.00576734	15	15.3468
sim_852	19	0.00324765	5	35.0469
sim_853	17	0.00281485	15	43.703
sim_854	19	0.00229916	5	54.0169
sim_855	20	0.00162462	0	67.5076
sim_856	20	0.00162592	0	67.4817
sim_857	17	0.00209701	15	58.0597
sim_858	20	0.00154501	0	69.0999
sim_859	18	0.00223266	10	55.3469
sim_860	19	0.00283757	5	43.2485
sim_861	19	0.00190796	5	61.8408
sim_862	17	0.00577702	15	15.5404
sim_863	19	0.00314488	5	37.1025
sim_864	17	0.00697142	15	39.4284
sim_865	19	0.00166391	5	66.7219
sim_866	20	0.0015359	0	69.282
sim_867	20	0.000598798	0	88.024
sim_868	20	0.00138878	0	72.2243
sim_869	18	-1.72123e-05	10	100.344
sim_870	20	0.00119821	0	76.0358
sim_871	17	-0.0014126	15	128.252
sim_872	19	0.00321045	5	35.791
sim_873	19	0.00326982	5	34.6035
sim_874	20	0.00149992	0	70.0017
sim_875	20	0.000850881	0	82.9824
sim_876	15	-0.0115058	25	330.115
sim_877	20	0.00059552	0	88.0896
sim_878	19	0.00278386	5	44.3229
sim_879	20	0.0016753	0	66.4941
sim_880	19	0.00298179	5	40.3642
sim_881	19	0.00267808	5	46.4383
sim_882	20	0.00140591	0	71.8819
sim_883	18	0.00151197	10	69.7607
sim_884	18	0.00271402	10	45.7197
sim_885	19	0.0027066	5	45.868
sim_886	19	0.00278414	5	44.3173
sim_887	19	0.00208206	5	58.3587
sim_888	18	0.00172884	10	65.4233
sim_889	20	0.000596651	0	88.067
sim_890	19	0.00154269	5	69.1462
sim_891	20	0.000594501	0	88.11
sim_892	19	0.00335076	5	32.9849
sim_893	16	0.00404572	20	19.0857
sim_894	19	0.00276795	5	44.641
sim_895	19	0.00352488	5	29.5024
sim_896	20	0.000596338	0	88.0732
sim_897	19	0.0014119	5	71.7621
sim_898	20	0.00151513	0	69.6975
sim_899	9	-0.35893	55	7278.6
sim_900	20	0.000598423	0	88.0315
sim_901	18	0.00331858	10	33.6284
sim_902	18	0.0018494	10	63.012
sim_903	19	0.00216253	5	56.7494
sim_904	20	0.000595082	0	88.0984
sim_905	20	0.00163065	0	67.387
sim_906	20	0.00188681	0	62.2637
sim_907	20	0.00145147	0	70.9705
sim_908	19	0.00275259	5	44.9483
sim_909	18	0.00315642	10	36.8717
sim_910	20	0.00153831	0	69.2337
sim_911	19	0.00200679	5	59.8642
sim_912	18	0.00292034	10	41.5932
sim_913	20	0.00166128	0	66.7745
sim_914	20	0.00170558	0	65.8883
sim_915	19	0.00220176	5	55.9647
sim_916	17	-0.00161311	15	132.262
sim_917	20	0.00163276	0	67.3447
sim_918	19	0.00178804	5	64.2392
sim_919	19	0.00246711	5	50.6579
sim_920	18	0.00454781	10	9.04383
sim_921	20	0.00142896	0	71.4208
sim_922	18	0.0034235	10	31.5299
sim_923	18	0.00249579	10	50.0842
sim_924	17	-0.00495808	15	199.162
sim_925	20	0.00123676	0	75.2647
sim_926	20	0.000598466	0	88.0307
sim_927	15	-0.00438892	25	187.778
sim_928	14	0.0396696	30	693.391
sim_929	19	0.00139729	5	72.0543
sim_930	17	-0.00647267	15	229.453
sim_931	16	-0.0112699	20	325.397
sim_932	19	0.00268455	5	46.309
sim_933	20	0.00185167	0	62.9665
sim_934	20	0.00150483	0	69.9034
sim_935	20	0.00137112	0	72.5776
sim_936	19	0.00376754	5	24.6491
sim_937	19	0.00262178	5	47.5644
sim_938	18	0.0018735	10	62.5299
sim_939	19	0.00172473	5	65.5054
sim_940	20	0.00150896	0	69.8208
sim_941	17	-0.00253408	15	150.682
sim_942	19	0.00172231	5	65.5539
sim_943	19	0.00315503	5	36.8994
sim_944	19	0.00290047	5	41.9906
sim_945	20	0.00133513	0	73.2974
sim_946	19	0.00158242	5	68.3516
sim_947	19	0.00289077	5	42.1846
sim_948	19	0.00184469	5	63.1061
sim_949	19	0.00260869	5	47.8262
sim_950	20	0.000599773	0	88.0045
sim_951	20	0.0016226	0	67.5479
sim_952	19	0.0028416	5	43.1681
sim_953	20	0.00161238	0	67.7524
sim_954	20	0.00127782	0	74.4437
sim_955	19	0.0024345	5	51.31
sim_956	19	0.00230875	5	53.8249
sim_957	20	0.00154665	0	69.0669
sim_958	20	0.00160875	0	67.825
sim_959	17	-0.00301009	15	160.202
sim_960	19	0.00204237	5	59.1527
sim_961	19	0.00313295	5	37.341
sim_962	20	0.00187851	0	62.4298
sim_963	20	0.00154677	0	69.0646
sim_964	18	0.00342697	10	31.4605
sim_965	19	0.00266282	5	46.7437
sim_966	20	0.00185841	0	62.8319
sim_967	19	0.00276637	5	44.6725
sim_968	20	0.00124325	0	75.135
sim_969	19	0.00170643	5	65.8714
sim_970	17	0.00199761	15	60.0478
sim_971	19	0.00207607	5	58.4787
sim_972	17	0.00299391	15	40.1217
sim_973	19	0.00130957	5	73.8087
sim_974	19	0.0021752	5	56.496
sim_975	19	0.0036041	5	27.918
sim_976	18	0.00111305	10	77.7391
sim_977	19	0.00187613	5	62.4774
sim_978	20	0.000597428	0	88.0514
sim_979	20	0.0016667	0	66.6659
sim_980	20	0.00156235	0	68.7531
sim_981	19	0.00137099	5	72.5802
sim_982	17	0.000568782	15	88.6244
sim_983	19	0.00241992	5	51.6016
sim_984	20	0.000600498	0	87.99
sim_985	16	0.000586119	20	88.2776
sim_986	20	0.00168353	0	66.3294
sim_987	18	0.000791909	10	84.1618
sim_988	20	0.00174371	0	65.1258
sim_989	18	-7.18512e-05	10	101.437
sim_990	20	0.00178013	0	64.3975
sim_991	18	0.000747537	10	85.0493
sim_992	18	0.000799946	10	84.0011
sim_993	20	0.00135883	0	72.8234
sim_994	18	0.00240789	10	51.8423
sim_995	20	0.00143617	0	71.2766
sim_996	20	0.00121921	0	75.6158
sim_997	20	0.00189743	0	62.0515
sim_998	15	-0.0100575	25	301.149
sim_999	14	-0.0193802	30	487.604
sim_1000	19	0.00362083	5	27.5834
sim_1001	19	0.00141262	5	71.7476
sim_1002	20	0.00171635	0	65.673
sim_1003	16	-2.89668e-05	20	100.579
sim_1004	19	0.00188719	5	62.2562
sim_1005	18	0.0019795	10	60.4101
sim_1006	20	0.00059898	0	88.0204
sim_1007	19	0.00177166	5	64.5667
sim_1008	19	0.0024799	5	50.4019
sim_1009	18	0.00294623	10	41.0755
sim_1010	19	0.00225342	5	54.9316
sim_1011	20	0.0011942	0	76.1161
sim_1012	20	0.000597168	0	88.0566
sim_1013	19	0.00185724	5	62.8552
sim_1014	17	0.0010902	15	78.1959
sim_1015	18	0.000785232	10	84.2954
sim_1016	20	0.000596719	0	88.0656
sim_1017	18	0.00174552	10	65.0895
sim_1018	19	0.00288484	5	42.3032
sim_1019	20	0.000595824	0	88.0835
sim_1020	19	0.00249324	5	50.1353
sim_1021	19	0.00290307	5	41.9387
sim_1022	19	0.00318354	5	36.3292
sim_1023	19	0.00378425	5	24.315
sim_1024	19	0.00276091	5	44.7818
sim_1025	17	0.000905119	15	81.8976
sim_1026	19	0.00211216	5	57.7567
sim_1027	20	0.000594972	0	88.1006
sim_1028	20	0.00144925	0	71.0151
sim_1029	20	0.00059804	0	88.0392
sim_1030	20	0.000598427	0	88.0315
sim_1031	20	0.00059919	0	88.0162
sim_1032	20	0.000596297	0	88.0741
sim_1033	19	0.00304578	5	39.0844
sim_1034	20	0.000597609	0	88.0478
sim_1035	16	0.00616365	20	23.2729
sim_1036	17	-0.000775514	15	115.51
sim_1037	18	0.000981883	10	80.3623
sim_1038	17	0.00294991	15	41.0018
sim_1039	17	0.000512222	15	89.7556
sim_1040	19	0.00166309	5	66.7382
sim_1041	20	0.000596613	0	88.0677
sim_1042	17	0.00229491	15	54.1019
sim_1043	20	0.00158378	0	68.3243
sim_1044	20	0.00185407	0	62.9185
sim_1045	19	0.00179556	5	64.0888
sim_1046	18	-0.000421031	10	108.421
sim_1047	19	0.00373358	5	25.3284
sim_1048	20	0.00146355	0	70.729
sim_1049	20	0.00163312	0	67.3376
sim_1050	18	0.000461833	10	90.7633
sim_1051	19	0.00156314	5	68.7371
sim_1052	20	0.00203355	0	59.3291
sim_1053	20	0.00119951	0	76.0099
sim_1054	18	0.000410696	10	91.7861
sim_1055	20	0.000597271	0	88.0546
sim_1056	17	0.00460508	15	7.89844
sim_1057	20	0.00165268	0	66.9464
sim_1058	19	0.00289253	5	42.1493
sim_1059	20	0.00177057	0	64.5886
sim_1060	19	0.00195069	5	60.9861
sim_1061	19	0.00139466	5	72.1067
sim_1062	19	0.0017392	5	65.216
sim_1063	16	-0.00417863	20	183.573
sim_1064	12	-0.00240628	40	148.126
sim_1065	19	0.00199846	5	60.0308
sim_1066	19	0.00172993	5	65.4014
sim_1067	19	0.00194146	5	61.1708
sim_1068	20	0.00178805	0	64.239
sim_1069	17	0.00527857	15	5.57148
sim_1070	20	0.000596796	0	88.0641
sim_1071	18	0.000509847	10	89.8031
sim_1072	20	0.000599579	0	88.0084
sim_1073	20	0.000597054	0	88.0589
sim_1074	19	0.00230288	5	53.9424
sim_1075	15	0.00321201	25	35.7597
sim_1076	20	0.00122913	0	75.4174
sim_1077	19	0.00238966	5	52.2068
sim_1078	19	0.00185029	5	62.9942
sim_1079	20	0.0019318	0	61.3641
sim_1080	20	0.0011959	0	76.0821
sim_1081	19	0.00198147	5	60.3706
sim_1082	19	0.00236411	5	52.7179
sim_1083	19	0.00229532	5	54.0936
sim_1084	17	-0.00338496	15	167.699
sim_1085	18	0.00137844	10	72.4312
sim_1086	18	0.000317319	10	93.6536
sim_1087	18	-0.00126204	10	125.241
sim_1088	20	0.000597542	0	88.0492
sim_1089	20	0.00153159	0	69.3682
sim_1090	19	0.00197746	5	60.4508
sim_1091	17	-0.00168339	15	133.668
sim_1092	17	0.00046941	15	90.6118
sim_1093	20	0.00162557	0	67.4886
sim_1094	20	0.00177646	0	64.4709
sim_1095	19	0.00410254	5	17.9492
sim_1096	20	0.0018893	0	62.2139
sim_1097	18	0.00171123	10	65.7754
sim_1098	19	0.00255479	5	48.9041
sim_1099	17	-0.000580603	15	111.612
sim_1100	19	0.00276849	5	44.6302
sim_1101	20	0.00183632	0	63.2736
sim_1102	18	0.00156508	10	68.6985
sim_1103	19	0.0021407	5	57.1861
sim_1104	20	0.000598314	0	88.0337
sim_1105	18	-0.00090744	10	118.149
sim_1106	20	0.000597842	0	88.0432
sim_1107	19	0.00260569	5	47.8863
sim_1108	19	0.00252852	5	49.4295
sim_1109	20	0.000599174	0	88.0165
sim_1110	20	0.0014492	0	71.0159
sim_1111	15	-0.00040602	25	108.12
sim_1112	19	0.00293643	5	41.2714
sim_1113	20	0.00150599	0	69.8802
sim_1114	15	0.0253409	25	406.819
sim_1115	14	0.0238181	30	376.363
sim_1116	18	0.000953294	10	80.9341
sim_1117	19	0.0015087	5	69.8261
sim_1118	19	0.00199162	5	60.1676
sim_1119	19	0.00262053	5	47.5894
sim_1120	17	-0.000827755	15	116.555
sim_1121	20	0.00178052	0	64.3896
sim_1122	17	0.0018546	15	62.9079
sim_1123	19	0.00330715	5	33.857
sim_1124	18	0.00218646	10	56.2708
sim_1125	18	0.0019296	10	61.408
sim_1126	18	0.00147467	10	70.5067
sim_1127	20	0.00166356	0	66.7287
sim_1128	19	0.00160114	5	67.9772
sim_1129	19	0.00204845	5	59.031
sim_1130	18	0.00479707	10	4.05864
sim_1131	20	0.00179863	0	64.0274
sim_1132	18	0.000503511	10	89.9298
sim_1133	16	-0.00391469	20	178.294
sim_1134	20	0.00177398	0	64.5204
sim_1135	20	0.00191187	0	61.7627
sim_1136	19	0.00257046	5	48.5907
sim_1137	19	0.00248874	5	50.2251
sim_1138	20	0.00161589	0	67.6823
sim_1139	18	0.00319894	10	36.0212
sim_1140	18	0.00109337	10	78.1326
sim_1141	17	0.00521165	15	4.23306
sim_1142	12	-0.095564	40	2011.28
sim_1143	19	0.00304402	5	39.1197
sim_1144	18	0.000759232	10	84.8154
sim_1145	20	0.00196894	0	60.6213
sim_1146	19	0.00233285	5	53.343
sim_1147	20	0.00163977	0	67.2045
sim_1148	19	0.00143871	5	71.2258
sim_1149	20	0.00172347	0	65.5306
sim_1150	18	0.00165815	10	66.837
sim_1151	18	0.000407559	10	91.8488
sim_1152	20	0.0015694	0	68.6121
sim_1153	20	0.00152951	0	69.4099
sim_1154	19	0.00236354	5	52.7293
sim_1155	20	0.00100059	0	79.9881
sim_1156	20	0.00158455	0	68.309
sim_1157	20	0.00143419	0	71.3162
sim_1158	19	0.00290514	5	41.8972
sim_1159	18	0.00186875	10	62.625
sim_1160	20	0.000597408	0	88.0518
sim_1161	20	0.000599547	0	88.0091
sim_1162	19	0.00203946	5	59.2108
sim_1163	20	0.000599788	0	88.0042
sim_1164	19	0.00208825	5	58.235
sim_1165	17	-0.00035458	15	107.092
sim_1166	19	0.00198495	5	60.301
sim_1167	15	0.00428783	25	14.2434
sim_1168	20	0.00179324	0	64.1352
sim_1169	19	0.00126188	5	74.7624
sim_1170	17	0.00289178	15	42.1644
sim_1171	20	0.000597974	0	88.0405
sim_1172	19	0.00300703	5	39.8594
sim_1173	20	0.00193568	0	61.2864
sim_1174	20	0.000599245	0	88.0151
sim_1175	19	0.0022356	5	55.288
sim_1176	20	0.00161511	0	67.6979
sim_1177	20	0.000596913	0	88.0617
sim_1178	15	-0.0106082	25	312.163
sim_1179	19	0.00251954	5	49.6093
sim_1180	20	0.00157943	0	68.4114
sim_1181	15	-0.0023448	25	146.896
sim_1182	17	0.00248094	15	50.3813
sim_1183	19	0.00339144	5	32.1713
sim_1184	17	0.000780862	15	84.3828
sim_1185	19	0.00279202	5	44.1596
sim_1186	19	0.00256298	5	48.7403
sim_1187	20	0.000597396	0	88.0521
sim_1188	18	0.00385428	10	22.9144
sim_1189	18	0.00118718	10	76.2564
sim_1190	17	-0.00315535	15	163.107
sim_1191	18	0.00182832	10	63.4336
sim_1192	20	0.000599288	0	88.0142
sim_1193	19	0.00299761	5	40.0478
sim_1194	18	0.000964493	10	80.7101
sim_1195	20	0.00124363	0	75.1274
sim_1196	20	0.00140271	0	71.9457
sim_1197	19	0.00226709	5	54.6581
sim_1198	16	-0.00321481	20	164.296
sim_1199	20	0.00176031	0	64.7938
sim_1200	18	0.00119959	10	76.0082
sim_1201	19	0.00182179	5	63.5643
sim_1202	20	0.00176896	0	64.6207
sim_1203	19	0.00256154	5	48.7691
sim_1204	17	0.00110354	15	77.9293
sim_1205	20	0.00112563	0	77.4874
sim_1206	20	0.00150323	0	69.9353
sim_1207	20	0.00180831	0	63.8338
sim_1208	18	0.000805782	10	83.8844
sim_1209	20	0.00165326	0	66.9347
sim_1210	19	0.00142824	5	71.4352
sim_1211	20	0.00133966	0	73.2067
sim_1212	20	0.000597942	0	88.0412
sim_1213	19	0.00198064	5	60.3871
sim_1214	20	0.00059644	0	88.0712
sim_1215	16	1.58368e-05	20	99.6833
sim_1216	20	0.00216149	0	56.7701
sim_1217	17	0.00276945	15	44.6111
sim_1218	19	0.00158441	5	68.3118
sim_1219	19	0.00145123	5	70.9755
sim_1220	17	0.00311248	15	37.7504
sim_1221	18	0.00100211	10	79.9577
sim_1222	20	0.00169164	0	66.1672
sim_1223	19	0.00156022	5	68.7956
sim_1224	20	0.00131699	0	73.6601
sim_1225	19	0.00221804	5	55.6392
sim_1226	20	0.00162593	0	67.4814
sim_1227	19	0.00245083	5	50.9835
sim_1228	20	0.00161876	0	67.6248
sim_1229	18	-0.00190295	10	138.059
sim_1230	17	-0.00397805	15	179.561
sim_1231	17	-0.00244248	15	148.85
sim_1232	19	0.00265894	5	46.8212
sim_1233	16	-0.00455881	20	191.176
sim_1234	19	0.00259404	5	48.1193
sim_1235	20	0.00143038	0	71.3924
sim_1236	20	0.00175287	0	64.9427
sim_1237	20	0.000959902	0	80.802
sim_1238	20	0.00145461	0	70.9078
sim_1239	19	0.00410158	5	17.9683
sim_1240	16	-0.00490791	20	198.158
sim_1241	20	0.00182249	0	63.5503
sim_1242	20	0.000597929	0	88.0414
sim_1243	19	0.00287056	5	42.5888
sim_1244	18	0.00299633	10	40.0734
sim_1245	20	0.000597299	0	88.054
sim_1246	20	0.00146002	0	70.7995
sim_1247	18	0.000877977	10	82.4405
sim_1248	20	0.00194531	0	61.0939
sim_1249	19	0.00307994	5	38.4012
sim_1250	18	-0.000928674	10	118.573
sim_1251	20	0.00185622	0	62.8755
sim_1252	19	0.00348246	5	30.3507
sim_1253	19	0.00320092	5	35.9816
sim_1254	20	0.000595213	0	88.0957
sim_1255	20	0.00180823	0	63.8355
sim_1256	17	0.00435751	15	12.8498
sim_1257	18	0.00171246	10	65.7508
sim_1258	19	0.00162418	5	67.5165
sim_1259	20	0.00164403	0	67.1194
sim_1260	19	0.00235604	5	52.8792
sim_1261	19	0.00252422	5	49.5155
sim_1262	19	0.00207204	5	58.5591
sim_1263	20	0.00151333	0	69.7334
sim_1264	18	7.02114e-05	10	98.5958
sim_1265	20	0.00110242	0	77.9516
sim_1266	20	0.00125834	0	74.8333
sim_1267	20	0.00216074	0	56.7853
sim_1268	20	0.000599954	0	88.0009
sim_1269	18	0.000335546	10	93.2891
sim_1270	19	0.00163498	5	67.3004
sim_1271	20	0.00126698	0	74.6605
sim_1272	18	0.000261307	10	94.7739
sim_1273	20	0.00166334	0	66.7332
sim_1274	19	0.00201019	5	59.7961
sim_1275	20	0.00159544	0	68.0912
sim_1276	18	-0.00105402	10	121.08
sim_1277	19	0.0021788	5	56.4241
sim_1278	20	0.00178337	0	64.3326
sim_1279	19	0.0019138	5	61.724
sim_1280	20	0.00149657	0	70.0685
sim_1281	19	0.00343234	5	31.3531
sim_1282	19	0.00221145	5	55.7709
sim_1283	20	0.00160057	0	67.9887
sim_1284	13	-0.0841326	35	1782.65
sim_1285	20	0.000596638	0	88.0672
sim_1286	20	0.00154195	0	69.161
sim_1287	20	0.0015667	0	68.6661
sim_1288	17	-0.00621533	15	224.307
sim_1289	19	0.00296779	5	40.6441
sim_1290	15	-0.00705759	25	241.152
sim_1291	19	0.00222117	5	55.5767
sim_1292	17	-0.00491363	15	198.273
sim_1293	19	0.00249628	5	50.0744
sim_1294	19	0.00199534	5	60.0932
sim_1295	17	0.00126549	15	74.6902
sim_1296	20	0.00149805	0	70.039
sim_1297	20	0.00170315	0	65.937
sim_1298	16	0.00550384	20	10.0769
sim_1299	19	0.00213255	5	57.349
sim_1300	18	0.000968695	10	80.6261
sim_1301	20	0.00137617	0	72.4766
sim_1302	15	0.0022066	25	55.868
sim_1303	19	0.00259239	5	48.1521
sim_1304	20	0.00160848	0	67.8304
sim_1305	19	0.00349674	5	30.0652
sim_1306	20	0.00164822	0	67.0356
sim_1307	19	0.00200788	5	59.8423
sim_1308	15	0.00506132	25	1.22639
sim_1309	20	0.00168246	0	66.3509
sim_1310	18	0.00355872	10	28.8256
sim_1311	18	0.00204055	10	59.189
sim_1312	20	0.00163719	0	67.2562
sim_1313	20	0.000596918	0	88.0616
sim_1314	20	0.00123715	0	75.257
sim_1315	20	0.00172168	0	65.5665
sim_1316	13	0.0175031	35	250.063
sim_1317	20	0.000599228	0	88.0154
sim_1318	15	0.00370577	25	25.8846
sim_1319	19	0.00199625	5	60.075
sim_1320	20	0.00144615	0	71.077
sim_1321	20	0.00176181	0	64.7638
sim_1322	19	0.00148677	5	70.2646
sim_1323	20	0.00173176	0	65.3649
sim_1324	20	0.000595249	0	88.095
sim_1325	18	0.000541338	10	89.1732
sim_1326	18	0.00305115	10	38.977
sim_1327	20	0.000595032	0	88.0994
sim_1328	20	0.00136529	0	72.6941
sim_1329	19	0.00240268	5	51.9465
sim_1330	20	0.00164281	0	67.1439
sim_1331	20	0.000595909	0	88.0818
sim_1332	19	0.0025164	5	49.672
sim_1333	19	0.00263931	5	47.2138
sim_1334	16	0.00601786	20	20.3572
sim_1335	15	0.0107149	25	114.297
sim_1336	20	0.00155483	0	68.9034
sim_1337	20	0.00197402	0	60.5195
sim_1338	20	0.000599177	0	88.0165
sim_1339	20	0.00195257	0	60.9485
sim_1340	12	-0.0760117	40	1620.23
sim_1341	17	-0.0016544	15	133.088
sim_1342	19	0.00280397	5	43.9205
sim_1343	20	0.00179426	0	64.1147
sim_1344	20	0.00186354	0	62.7292
sim_1345	20	0.00155434	0	68.9131
sim_1346	19	0.0015028	5	69.9439
sim_1347	20	0.0005975	0	88.05
sim_1348	20	0.000595836	0	88.0833
sim_1349	20	0.00151527	0	69.6946
sim_1350	14	0.0198408	30	296.817
sim_1351	18	0.00156426	10	68.7148
sim_1352	20	0.00180498	0	63.9004
sim_1353	19	0.00166233	5	66.7533
sim_1354	17	-0.00258466	15	151.693
sim_1355	20	0.00157399	0	68.5203
sim_1356	20	0.00155871	0	68.8259
sim_1357	18	0.00130034	10	73.9931
sim_1358	19	0.00213534	5	57.2932
sim_1359	20	0.00194488	0	61.1024
sim_1360	20	0.00178877	0	64.2245
sim_1361	20	0.00148778	0	70.2444
sim_1362	20	0.00059591	0	88.0818
sim_1363	20	0.000596999	0	88.06
sim_1364	17	0.00188264	15	62.3472
sim_1365	19	0.00369199	5	26.1603
sim_1366	18	0.0022199	10	55.602
sim_1367	19	0.00144721	5	71.0558
sim_1368	20	0.000596692	0	88.0662
sim_1369	19	0.00234797	5	53.0406
sim_1370	19	0.0028048	5	43.904
sim_1371	19	0.00301669	5	39.6662
sim_1372	19	0.00136601	5	72.6797
sim_1373	19	0.00272137	5	45.5727
sim_1374	18	0.00254494	10	49.1012
sim_1375	20	0.00123154	0	75.3691
sim_1376	19	0.00271826	5	45.6347
sim_1377	19	0.00177167	5	64.5666
sim_1378	20	0.00184494	0	63.1012
sim_1379	20	0.0020082	0	59.836
sim_1380	20	0.00152534	0	69.4931
sim_1381	20	0.00059782	0	88.0436
sim_1382	20	0.0013095	0	73.81
sim_1383	19	0.00273803	5	45.2395
sim_1384	19	0.00222673	5	55.4655
sim_1385	19	0.00164898	5	67.0204
sim_1386	19	0.00133574	5	73.2853
sim_1387	19	0.00162834	5	67.4332
sim_1388	19	0.00318701	5	36.2597
sim_1389	19	0.00212853	5	57.4293
sim_1390	19	0.00242318	5	51.5364
sim_1391	17	0.00224329	15	55.1342
sim_1392	18	0.00117123	10	76.5754
sim_1393	19	0.00178303	5	64.3394
sim_1394	16	-0.00430272	20	186.054
sim_1395	19	0.0025032	5	49.936
sim_1396	19	0.00281633	5	43.6733
sim_1397	17	0.00213076	15	57.3849
sim_1398	15	-0.00626593	25	225.319
sim_1399	20	0.000597803	0	88.0439
sim_1400	20	0.001798	0	64.0399
sim_1401	17	0.00350091	15	29.9819
sim_1402	18	0.000301211	10	93.9758
sim_1403	20	0.00152684	0	69.4631
sim_1404	19	0.00195156	5	60.9687
sim_1405	20	0.00189993	0	62.0014
sim_1406	19	0.00224275	5	55.145
sim_1407	18	0.00295052	10	40.9895
sim_1408	19	0.00177568	5	64.4864
sim_1409	18	0.0028337	10	43.326
sim_1410	20	0.00160666	0	67.8667
sim_1411	19	0.00277194	5	44.5611
sim_1412	19	0.00207162	5	58.5677
sim_1413	17	0.00433203	15	13.3594
sim_1414	18	0.00237681	10	52.4637
sim_1415	15	0.0184702	25	269.405
sim_1416	20	0.00107319	0	78.5362
sim_1417	20	0.000597345	0	88.0531
sim_1418	19	0.00248472	5	50.3056
sim_1419	19	0.00194851	5	61.0298
sim_1420	18	0.000464304	10	90.7139
sim_1421	17	0.00392501	15	21.4998
sim_1422	19	0.0027837	5	44.326
sim_1423	13	0.0473459	35	846.919
sim_1424	20	0.00171912	0	65.6176
sim_1425	20	0.000598469	0	88.0306
sim_1426	20	0.00211738	0	57.6523
sim_1427	19	0.00322484	5	35.5033
sim_1428	17	-0.0038469	15	176.938
sim_1429	19	0.00154531	5	69.0938
sim_1430	19	0.00200814	5	59.8371
sim_1431	19	0.00145324	5	70.9351
sim_1432	20	0.001571	0	68.5799
sim_1433	17	0.000294035	15	94.1193
sim_1434	16	-0.00177788	20	135.558
sim_1435	20	0.00118358	0	76.3284
sim_1436	20	0.000595653	0	88.0869
sim_1437	19	0.00147216	5	70.5567
sim_1438	19	0.00195097	5	60.9806
sim_1439	20	0.00158631	0	68.2737
sim_1440	20	0.00142646	0	71.4709
sim_1441	20	0.0012482	0	75.0359
sim_1442	19	0.00295583	5	40.8835
sim_1443	20	0.000597091	0	88.0582
sim_1444	19	0.00199247	5	60.1505
sim_1445	18	0.00262479	10	47.5041
sim_1446	20	0.00156031	0	68.7939
sim_1447	19	0.00204032	5	59.1935
sim_1448	16	0.00326992	20	34.6017
sim_1449	20	0.00153363	0	69.3274
sim_1450	19	0.00338238	5	32.3525
sim_1451	19	0.00337232	5	32.5536
sim_1452	19	0.00222854	5	55.4293
sim_1453	20	0.0012788	0	74.424
sim_1454	20	0.00130806	0	73.8387
sim_1455	20	0.00149424	0	70.1152
sim_1456	18	0.00102602	10	79.4795
sim_1457	19	0.00355475	5	28.9049
sim_1458	20	0.00197588	0	60.4825
sim_1459	16	-0.00572129	20	214.426
sim_1460	20	0.000598945	0	88.0211
sim_1461	19	0.00248572	5	50.2857
sim_1462	19	0.00289535	5	42.093
sim_1463	19	0.00301401	5	39.7197
sim_1464	20	0.00204414	0	59.1172
sim_1465	20	0.0016112	0	67.7761
sim_1466	20	0.000598509	0	88.0298
sim_1467	20	0.000599687	0	88.0063
sim_1468	19	0.00331846	5	33.6308
sim_1469	20	0.00149887	0	70.0225
sim_1470	19	0.00204111	5	59.1778
sim_1471	18	0.00306828	10	38.6344
sim_1472	20	0.00160608	0	67.8783
sim_1473	17	-0.00302789	15	160.558
sim_1474	18	0.00255587	10	48.8826
sim_1475	16	-0.000481717	20	109.634
sim_1476	18	-0.00176272	10	135.254
sim_1477	20	0.00179348	0	64.1304
sim_1478	17	0.000357149	15	92.857
sim_1479	18	0.000928463	10	81.4307
sim_1480	20	0.00143904	0	71.2193
sim_1481	20	0.00167799	0	66.4403
sim_1482	13	-0.0317117	35	734.234
sim_1483	20	0.000601123	0	87.9775
sim_1484	19	0.003648	5	27.0399
sim_1485	19	0.00206465	5	58.7069
sim_1486	20	0.0018344	0	63.3121
sim_1487	20	0.00166195	0	66.7611
sim_1488	18	0.00437861	10	12.4277
sim_1489	20	0.00159311	0	68.1378
sim_1490	20	0.00151341	0	69.7319
sim_1491	20	0.0016188	0	67.6239
sim_1492	20	0.00173849	0	65.2303
sim_1493	20	0.00149318	0	70.1364
sim_1494	17	0.00731959	15	46.3917
sim_1495	18	0.00339362	10	32.1275
sim_1496	19	0.00167577	5	66.4847
sim_1497	20	0.0016761	0	66.4779
sim_1498	19	0.00233595	5	53.2811
sim_1499	18	0.00337746	10	32.4508
sim_1500	18	0.00179307	10	64.1387
sim_1501	20	0.00162148	0	67.5705
sim_1502	20	0.00133444	0	73.3113
sim_1503	20	0.00188576	0	62.2848
sim_1504	15	-0.00595611	25	219.122
sim_1505	20	0.00142795	0	71.441
sim_1506	20	0.00143118	0	71.3763
sim_1507	20	0.00169712	0	66.0575
sim_1508	19	0.00205189	5	58.9622
sim_1509	20	0.000599468	0	88.0106
sim_1510	20	0.00162126	0	67.5747
sim_1511	19	0.00216514	5	56.6973
sim_1512	20	0.00149456	0	70.1087
sim_1513	20	0.00152475	0	69.505
sim_1514	17	-0.00335388	15	167.078
sim_1515	19	0.0037375	5	25.25
sim_1516	17	0.0026439	15	47.1219
sim_1517	19	0.00232939	5	53.4123
sim_1518	20	0.00181746	0	63.6508
sim_1519	16	-0.0102082	20	304.164
sim_1520	20	0.00146159	0	70.7682
sim_1521	20	0.00137718	0	72.4563
sim_1522	17	0.00134097	15	73.1807
sim_1523	20	0.00162446	0	67.5108
sim_1524	19	0.00275876	5	44.8248
sim_1525	18	0.00209628	10	58.0745
sim_1526	19	0.00324069	5	35.1861
sim_1527	20	0.000597965	0	88.0407
sim_1528	20	0.00059708	0	88.0584
sim_1529	20	0.00211055	0	57.789
sim_1530	19	0.00377092	5	24.5815
sim_1531	20	0.00165702	0	66.8596
sim_1532	19	0.0034624	5	30.7521
sim_1533	19	0.00378978	5	24.2043
sim_1534	20	0.00132169	0	73.5662
sim_1535	18	0.00286362	10	42.7276
sim_1536	20	0.000597284	0	88.0543
sim_1537	19	0.00385501	5	22.8998
sim_1538	19	0.00318977	5	36.2046
sim_1539	20	0.000597242	0	88.0552
sim_1540	16	-0.0110784	20	321.569
sim_1541	16	0.014521	20	190.421
sim_1542	20	0.000599659	0	88.0068
sim_1543	18	0.00265601	10	46.8797
sim_1544	20	0.00142709	0	71.4582
sim_1545	20	0.00174287	0	65.1426
sim_1546	20	0.00127259	0	74.5483
sim_1547	20	0.000595898	0	88.082
sim_1548	19	0.00199836	5	60.0328
sim_1549	17	0.00194106	15	61.1787
sim_1550	19	0.00135134	5	72.9732
sim_1551	20	0.000598089	0	88.0382
sim_1552	17	0.00315393	15	36.9213
sim_1553	20	0.00151571	0	69.6858
sim_1554	20	0.00147561	0	70.4878
sim_1555	19	0.00248692	5	50.2616
sim_1556	20	0.0015874	0	68.252
sim_1557	20	0.00112753	0	77.4494
sim_1558	19	0.00217146	5	56.5708
sim_1559	20	0.00140813	0	71.8373
sim_1560	19	0.00236144	5	52.7711
sim_1561	20	0.000599098	0	88.018
sim_1562	19	0.0027553	5	44.8939
sim_1563	11	-0.110866	45	2317.32
sim_1564	20	0.00102923	0	79.4155
sim_1565	19	0.00181689	5	63.6622
sim_1566	19	0.00313709	5	37.2582
sim_1567	18	0.00335247	10	32.9506
sim_1568	18	0.00370351	10	25.9298
sim_1569	19	0.00316211	5	36.7579
sim_1570	20	0.00153465	0	69.307
sim_1571	18	0.00366202	10	26.7596
sim_1572	20	0.00155036	0	68.9928
sim_1573	15	0.00992106	25	98.4212
sim_1574	20	0.00164193	0	67.1614
sim_1575	19	0.00231417	5	53.7165
sim_1576	19	0.00152817	5	69.4366
sim_1577	19	0.00257668	5	48.4664
sim_1578	16	-0.00494279	20	198.856
sim_1579	19	0.00287775	5	42.445
sim_1580	20	0.000596193	0	88.0761
sim_1581	19	0.00252339	5	49.5323
sim_1582	17	-0.0024392	15	148.784
sim_1583	20	0.001629	0	67.42
sim_1584	18	0.0013927	10	72.146
sim_1585	20	0.00174233	0	65.1533
sim_1586	20	0.00180923	0	63.8155
sim_1587	18	0.00254111	10	49.1777
sim_1588	19	0.00165605	5	66.879
sim_1589	18	0.000769046	10	84.6191
sim_1590	20	0.00163483	0	67.3034
sim_1591	19	0.0042194	5	15.6121
sim_1592	19	0.00300015	5	39.997
sim_1593	19	0.0017089	5	65.8219
sim_1594	16	-0.00370225	20	174.045
sim_1595	19	0.00157237	5	68.5526
sim_1596	19	0.00279744	5	44.0513
sim_1597	20	0.00209151	0	58.1698
sim_1598	20	0.00175108	0	64.9785
sim_1599	19	0.00218628	5	56.2744
sim_1600	16	-0.013999	20	379.98
sim_1601	19	0.00227334	5	54.5332
sim_1602	19	0.0034536	5	30.928
sim_1603	18	0.00028556	10	94.2888
sim_1604	18	0.00271482	10	45.7035
sim_1605	18	0.00391649	10	21.6702
sim_1606	20	0.00059504	0	88.0992
sim_1607	18	0.00193162	10	61.3675
sim_1608	18	0.000885392	10	82.2922
sim_1609	15	-0.000987416	25	119.748
sim_1610	20	0.00159545	0	68.0909
sim_1611	17	0.00401765	15	19.6471
sim_1612	19	0.00176192	5	64.7615
sim_1613	19	0.00177793	5	64.4414
sim_1614	20	0.00205762	0	58.8475
sim_1615	20	0.00128137	0	74.3726
sim_1616	20	0.00196626	0	60.6748
sim_1617	19	0.00224328	5	55.1344
sim_1618	15	-0.0253844	25	607.687
sim_1619	19	0.0026445	5	47.11
sim_1620	20	0.00125817	0	74.8366
sim_1621	20	0.00115364	0	76.9273
sim_1622	19	0.00272775	5	45.445
sim_1623	20	0.00106541	0	78.6919
sim_1624	20	0.00202725	0	59.455
sim_1625	20	0.00130277	0	73.9447
sim_1626	19	0.00254601	5	49.0799
sim_1627	20	0.0014651	0	70.698
sim_1628	18	0.00196691	10	60.6618
sim_1629	20	0.00155611	0	68.8778
sim_1630	18	0.00124452	10	75.1097
sim_1631	17	0.00566879	15	13.3759
sim_1632	18	5.3949e-05	10	98.921
sim_1633	19	0.00277536	5	44.4928
sim_1634	19	0.00267925	5	46.415
sim_1635	16	0.00677082	20	35.4165
sim_1636	19	0.00245095	5	50.981
sim_1637	20	0.00165985	0	66.8029
sim_1638	18	0.00333334	10	33.3331
sim_1639	19	0.00223692	5	55.2615
sim_1640	19	0.00204294	5	59.1411
sim_1641	20	0.0011171	0	77.6579
sim_1642	20	0.00165643	0	66.8713
sim_1643	19	0.00288737	5	42.2526
sim_1644	20	0.000596805	0	88.0639
sim_1645	19	0.00164559	5	67.0883
sim_1646	20	0.0017109	0	65.7819
sim_1647	20	0.00186893	0	62.6213
sim_1648	19	0.00146872	5	70.6256
sim_1649	18	0.00246113	10	50.7774
sim_1650	19	0.00283295	5	43.341
sim_1651	18	0.00204027	10	59.1946
sim_1652	17	-0.00685903	15	237.181
sim_1653	20	0.00124056	0	75.1888
sim_1654	18	0.00124368	10	75.1264
sim_1655	20	0.00125616	0	74.8767
sim_1656	20	0.00178387	0	64.3227
sim_1657	20	0.00166705	0	66.6591
sim_1658	20	0.00059675	0	88.065
sim_1659	20	0.00117275	0	76.545
sim_1660	20	0.000599755	0	88.0049
sim_1661	19	0.00183431	5	63.3137
sim_1662	19	0.00144139	5	71.1722
sim_1663	13	-0.0136916	35	373.833
sim_1664	20	0.00143972	0	71.2056
sim_1665	18	0.00176341	10	64.7318
sim_1666	18	0.00110165	10	77.9669
sim_1667	20	0.000596483	0	88.0703
sim_1668	19	0.00314906	5	37.0188
sim_1669	20	0.00164271	0	67.1457
sim_1670	19	0.00223891	5	55.2218
sim_1671	19	0.00181276	5	63.7447
sim_1672	17	-0.00453646	15	190.729
sim_1673	20	0.00118905	0	76.2189
sim_1674	19	0.00128172	5	74.3656
sim_1675	20	0.00166519	0	66.6962
sim_1676	19	0.00286934	5	42.6132
sim_1677	20	0.000596371	0	88.0726
sim_1678	20	0.00114921	0	77.0158
sim_1679	20	0.00155714	0	68.8572
sim_1680	19	0.00264371	5	47.1259
sim_1681	18	0.000975246	10	80.4951
sim_1682	19	0.00229143	5	54.1714
sim_1683	19	0.00230222	5	53.9556
sim_1684	19	0.00258237	5	48.3526
sim_1685	20	0.00059902	0	88.0196
sim_1686	17	0.00362485	15	27.503
sim_1687	20	0.00151591	0	69.6819
sim_1688	18	0.00212315	10	57.537
sim_1689	20	0.00175386	0	64.9228
sim_1690	19	0.00195074	5	60.9851
sim_1691	16	0.0106171	20	112.342
sim_1692	20	0.00168483	0	66.3034
sim_1693	19	0.00192512	5	61.4975
sim_1694	20	0.0017443	0	65.1139
sim_1695	19	0.0016958	5	66.0841
sim_1696	18	0.00201237	10	59.7525
sim_1697	19	0.00279407	5	44.1185
sim_1698	15	-0.00188868	25	137.774
sim_1699	19	0.00207607	5	58.4786
sim_1700	20	0.00190899	0	61.8202
sim_1701	18	0.00212511	10	57.4977
sim_1702	19	0.00313588	5	37.2823
sim_1703	20	0.000596648	0	88.067
sim_1704	20	0.000598823	0	88.0235
sim_1705	20	0.0012572	0	74.856
sim_1706	20	0.000597161	0	88.0568
sim_1707	20	0.00176523	0	64.6954
sim_1708	18	-0.00183176	10	136.635
sim_1709	19	0.00268027	5	46.3946
sim_1710	20	0.00132659	0	73.4682
sim_1711	20	0.00144961	0	71.0079
sim_1712	20	0.000833916	0	83.3217
sim_1713	19	0.00150442	5	69.9116
sim_1714	20	0.000599139	0	88.0172
sim_1715	20	0.00135853	0	72.8294
sim_1716	17	0.000889551	15	82.209
sim_1717	19	0.00147241	5	70.5517
sim_1718	20	0.00160304	0	67.9392
sim_1719	20	0.000597409	0	88.0518
sim_1720	19	0.00261126	5	47.7748
sim_1721	19	0.00178032	5	64.3936
sim_1722	19	0.00228686	5	54.2629
sim_1723	19	0.00184427	5	63.1146
sim_1724	20	0.00152734	0	69.4533
sim_1725	20	0.00169342	0	66.1317
sim_1726	19	0.0015888	5	68.2241
sim_1727	19	0.0020088	5	59.824
sim_1728	20	0.00180858	0	63.8284
sim_1729	19	0.00190005	5	61.999
sim_1730	19	0.00186642	5	62.6716
sim_1731	17	-0.00412686	15	182.537
sim_1732	19	0.00131677	5	73.6646
sim_1733	20	0.000599432	0	88.0114
sim_1734	19	0.00193889	5	61.2222
sim_1735	15	0.0206495	25	312.989
sim_1736	18	0.00435804	10	12.8393
sim_1737	18	0.000207523	10	95.8495
sim_1738	18	0.00433749	10	13.2501
sim_1739	19	0.00253856	5	49.2288
sim_1740	20	0.00148273	0	70.3455
sim_1741	20	0.001527	0	69.46
sim_1742	19	0.00259125	5	48.175
sim_1743	20	0.00124723	0	75.0555
sim_1744	20	0.00179352	0	64.1297
sim_1745	19	0.00301943	5	39.6115
sim_1746	20	0.00220326	0	55.9349
sim_1747	19	0.00283953	5	43.2094
sim_1748	19	0.00357911	5	28.4177
sim_1749	20	0.00059909	0	88.0182
sim_1750	20	0.00170115	0	65.977
sim_1751	18	0.00275818	10	44.8363
sim_1752	20	0.000599686	0	88.0063
sim_1753	18	0.000323684	10	93.5263
sim_1754	18	0.00251972	10	49.6056
sim_1755	18	-0.00100061	10	120.012
sim_1756	19	0.00231611	5	53.6779
sim_1757	20	0.00176021	0	64.7958
sim_1758	19	0.00168141	5	66.3717
sim_1759	19	0.00299082	5	40.1836
sim_1760	19	0.00195648	5	60.8705
sim_1761	20	0.00171783	0	65.6433
sim_1762	20	0.000596019	0	88.0796
sim_1763	18	0.00422603	10	15.4794
sim_1764	20	0.00169665	0	66.067
sim_1765	20	0.00122992	0	75.4017
sim_1766	18	0.00155045	10	68.9911
sim_1767	19	0.003241	5	35.18
sim_1768	17	-0.0010732	15	121.464
sim_1769	18	0.00026582	10	94.6836
sim_1770	20	0.00130651	0	73.8697
sim_1771	18	0.00224682	10	55.0636
sim_1772	19	0.00338558	5	32.2884
sim_1773	19	0.00283122	5	43.3757
sim_1774	20	0.00133947	0	73.2106
sim_1775	20	0.000599773	0	88.0045
sim_1776	19	0.00226846	5	54.6309
sim_1777	20	0.00156943	0	68.6114
sim_1778	20	0.00142284	0	71.5432
sim_1779	19	0.00268267	5	46.3465
sim_1780	11	-0.043264	45	965.28
sim_1781	20	0.000598245	0	88.0351
sim_1782	19	0.00235562	5	52.8876
sim_1783	20	0.00191668	0	61.6664
sim_1784	17	-0.00599548	15	219.91
sim_1785	20	0.00059747	0	88.0506
sim_1786	20	0.00158773	0	68.2454
sim_1787	20	0.000597546	0	88.0491
sim_1788	18	0.00194921	10	61.0158
sim_1789	20	0.000596899	0	88.062
sim_1790	20	0.00167776	0	66.4447
sim_1791	19	0.00274941	5	45.0118
sim_1792	20	0.00130618	0	73.8764
sim_1793	19	0.00227876	5	54.4248
sim_1794	15	0.000521435	25	89.5713
sim_1795	20	0.00185582	0	62.8836
sim_1796	20	0.00188305	0	62.3389
sim_1797	15	0.00395528	25	20.8943
sim_1798	19	0.0014865	5	70.2701
sim_1799	20	0.000597919	0	88.0416
sim_1800	19	0.00211604	5	57.6792
sim_1801	17	0.00334504	15	33.0992
sim_1802	16	0.0017093	20	65.814
sim_1803	18	0.00317002	10	36.5996
sim_1804	17	0.00476438	15	4.7124
sim_1805	19	0.00226341	5	54.7318
sim_1806	20	0.000594515	0	88.1097
sim_1807	20	0.00127815	0	74.4369
sim_1808	20	0.00163565	0	67.2869
sim_1809	20	0.00059724	0	88.0552
sim_1810	19	0.0021184	5	57.6321
sim_1811	20	0.00183136	0	63.3727
sim_1812	19	0.00335761	5	32.8477
sim_1813	19	0.00210142	5	57.9716
sim_1814	19	0.00272917	5	45.4165
sim_1815	20	0.00167492	0	66.5016
sim_1816	19	0.00205565	5	58.887
sim_1817	16	-0.00503784	20	200.757
sim_1818	15	0.00139157	25	72.1685
sim_1819	19	0.00172876	5	65.4249
sim_1820	16	-0.00971566	20	294.313
sim_1821	19	0.00253351	5	49.3298
sim_1822	18	0.00115363	10	76.9274
sim_1823	16	0.00311031	20	37.7938
sim_1824	17	-0.00184331	15	136.866
sim_1825	20	0.000596855	0	88.0629
sim_1826	20	0.000596247	0	88.0751
sim_1827	16	0.00380781	20	23.8439
sim_1828	20	0.000595298	0	88.094
sim_1829	19	0.00160321	5	67.9358
sim_1830	19	0.00359311	5	28.1378
sim_1831	19	0.00228171	5	54.3658
sim_1832	17	0.000625254	15	87.4949
sim_1833	18	0.00454963	10	9.00742
sim_1834	18	0.000683752	10	86.325
sim_1835	18	0.000993107	10	80.1379
sim_1836	17	0.00330166	15	33.9668
sim_1837	19	0.00291517	5	41.6965
sim_1838	20	0.000600617	0	87.9877
sim_1839	18	0.00426114	10	14.7771
sim_1840	18	0.0025968	10	48.064
sim_1841	20	0.00118797	0	76.2407
sim_1842	16	-0.00026407	20	105.281
sim_1843	18	0.00304638	10	39.0724
sim_1844	20	0.00160858	0	67.8283
sim_1845	19	0.00250154	5	49.9692
sim_1846	20	0.00147227	0	70.5547
sim_1847	20	0.000598368	0	88.0326
sim_1848	20	0.00131018	0	73.7963
sim_1849	19	0.00203376	5	59.3249
sim_1850	19	0.00151399	5	69.7202
sim_1851	19	0.00322632	5	35.4736
sim_1852	14	-0.0130509	30	361.019
sim_1853	20	0.000599475	0	88.0105
sim_1854	20	0.00180293	0	63.9414
sim_1855	17	-0.00207909	15	141.582
sim_1856	20	0.000597591	0	88.0482
sim_1857	20	0.000595334	0	88.0933
sim_1858	17	0.0047152	15	5.69605
sim_1859	20	0.0015204	0	69.5921
sim_1860	18	0.000656136	10	86.8773
sim_1861	16	0.00655128	20	31.0255
sim_1862	19	0.00186455	5	62.7089
sim_1863	20	0.000595697	0	88.0861
sim_1864	18	0.00196812	10	60.6375
sim_1865	19	0.00346335	5	30.7329
sim_1866	17	0.00104906	15	79.0188
sim_1867	20	0.00161138	0	67.7725
sim_1868	19	0.00250947	5	49.8105
sim_1869	20	0.000597981	0	88.0404
sim_1870	20	0.000596191	0	88.0762
sim_1871	20	0.000599269	0	88.0146
sim_1872	20	0.00194293	0	61.1414
sim_1873	20	0.000597641	0	88.0472
sim_1874	19	0.00319835	5	36.0331
sim_1875	20	0.000595628	0	88.0874
sim_1876	18	0.00169607	10	66.0786
sim_1877	20	0.000597163	0	88.0567
sim_1878	20	0.00179659	0	64.0681
sim_1879	18	0.000301586	10	93.9683
sim_1880	20	0.00202192	0	59.5616
sim_1881	19	0.00333026	5	33.3949
sim_1882	20	0.00165079	0	66.9841
sim_1883	20	0.00163298	0	67.3405
sim_1884	19	0.00333711	5	33.2578
sim_1885	19	0.00269999	5	46.0002
sim_1886	19	0.00190532	5	61.8935
sim_1887	16	-0.00532305	20	206.461
sim_1888	13	-0.0275802	35	651.603
sim_1889	19	0.00189956	5	62.0089
sim_1890	20	0.00153919	0	69.2161
sim_1891	20	0.00149984	0	70.0033
sim_1892	20	0.00180573	0	63.8853
sim_1893	18	-0.000568471	10	111.369
sim_1894	18	0.000910368	10	81.7926
sim_1895	19	0.0026495	5	47.01
sim_1896	19	0.0028732	5	42.536
sim_1897	20	0.0013899	0	72.2019
sim_1898	20	0.00168708	0	66.2583
sim_1899	19	0.00201658	5	59.6684
sim_1900	19	0.00388109	5	22.3781
sim_1901	20	0.00208601	0	58.2798
sim_1902	20	0.000595999	0	88.08
sim_1903	19	0.0022044	5	55.912
sim_1904	19	0.00306983	5	38.6035
sim_1905	20	0.00059606	0	88.0788
sim_1906	20	0.0016138	0	67.724
sim_1907	20	0.00127761	0	74.4478
sim_1908	17	-0.00145317	15	129.063
sim_1909	17	0.00395831	15	20.8339
sim_1910	17	-0.00232317	15	146.463
sim_1911	19	0.00360767	5	27.8466
sim_1912	18	-0.00080615	10	116.123
sim_1913	20	0.000598116	0	88.0377
sim_1914	19	0.00184779	5	63.0443
sim_1915	20	0.000597173	0	88.0565
sim_1916	19	0.00217262	5	56.5476
sim_1917	19	0.00164145	5	67.1709
sim_1918	19	0.00339097	5	32.1805
sim_1919	19	0.00256654	5	48.6691
sim_1920	20	0.00158291	0	68.3418
sim_1921	19	0.00287293	5	42.5414
sim_1922	20	0.00119754	0	76.0492
sim_1923	18	0.00191943	10	61.6114
sim_1924	18	0.00182082	10	63.5836
sim_1925	17	0.00384915	15	23.017
sim_1926	20	0.00161202	0	67.7597
sim_1927	18	-0.000435253	10	108.705
sim_1928	19	0.00366	5	26.8
sim_1929	20	0.000594732	0	88.1054
sim_1930	19	0.00173569	5	65.2863
sim_1931	20	0.00120484	0	75.9033
sim_1932	20	0.00059838	0	88.0324
sim_1933	18	0.00234899	10	53.0203
sim_1934	20	0.00176127	0	64.7745
sim_1935	19	0.00269017	5	46.1965
sim_1936	20	0.00131573	0	73.6855
sim_1937	19	0.00174316	5	65.1368
sim_1938	20	0.00166533	0	66.6934
sim_1939	19	0.00217714	5	56.4572
sim_1940	20	0.00123035	0	75.393
sim_1941	20	0.00173381	0	65.3238
sim_1942	19	0.00233157	5	53.3685
sim_1943	20	0.00131233	0	73.7534
sim_1944	19	0.0038056	5	23.888
sim_1945	19	0.00134317	5	73.1366
sim_1946	20	0.00184356	0	63.1288
sim_1947	16	0.00220767	20	55.8465
sim_1948	20	0.00146774	0	70.6451
sim_1949	19	0.00148146	5	70.3709
sim_1950	19	0.00224354	5	55.1293
sim_1951	20	0.000598809	0	88.0238
sim_1952	20	0.00151775	0	69.6449
sim_1953	20	0.00171966	0	65.6068
sim_1954	20	0.00179812	0	64.0377
sim_1955	19	0.00279799	5	44.0402
sim_1956	20	0.0015829	0	68.342
sim_1957	19	0.00334682	5	33.0636
sim_1958	17	0.00181233	15	63.7534
sim_1959	19	0.00211938	5	57.6124
sim_1960	19	0.00284607	5	43.0786
sim_1961	17	-0.0014664	15	129.328
sim_1962	20	0.00172982	0	65.4036
sim_1963	19	0.00274275	5	45.145
sim_1964	17	0.00402572	15	19.4857
sim_1965	20	0.00159953	0	68.0093
sim_1966	17	-0.00152607	15	130.521
sim_1967	20	0.00148172	0	70.3656
sim_1968	19	0.00136667	5	72.6666
sim_1969	20	0.00164602	0	67.0797
sim_1970	16	-0.00354712	20	170.942
sim_1971	18	0.00214902	10	57.0196
sim_1972	18	-0.00176695	10	135.339
sim_1973	20	0.00149453	0	70.1093
sim_1974	20	0.00163865	0	67.2271
sim_1975	20	0.00206895	0	58.6211
sim_1976	20	0.000601	0	87.98
sim_1977	18	0.0032947	10	34.106
sim_1978	20	0.000598546	0	88.0291
sim_1979	20	0.00155421	0	68.9159
sim_1980	17	0.00573199	15	14.6397
sim_1981	16	0.00210259	20	57.9482
sim_1982	19	0.00235044	5	52.9911
sim_1983	20	0.000597295	0	88.0541
sim_1984	17	-0.0015503	15	131.006
sim_1985	17	0.00321774	15	35.6452
sim_1986	18	0.00175086	10	64.9827
sim_1987	19	0.00186752	5	62.6496
sim_1988	20	0.00103992	0	79.2017
sim_1989	20	0.00059578	0	88.0844
sim_1990	19	0.00357883	5	28.4235
sim_1991	20	0.000595643	0	88.0871
sim_1992	19	0.00148759	5	70.2481
sim_1993	20	0.00148362	0	70.3277
sim_1994	19	0.00137038	5	72.5925
sim_1995	18	-0.000894771	10	117.895
sim_1996	20	0.000960161	0	80.7968
sim_1997	19	0.00259047	5	48.1906
sim_1998	19	0.00297904	5	40.4193
[truncated: 2 more rows]
