# Supplementary material for: A novel data processing method CyC* for quantitative real time polymerase chain reaction minimizes cumulative error
Source: PLoS One. 2019 Jun 11;14(6):e0218159. doi: 10.1371/journal.pone.0218159 (PMC6559663; doi:10.1371/journal.pone.0218159)
Supplement: S6 Table — (XLSX) [file pone.0218159.s007.xlsx]

## Sheet: Suppl Table 6
S6 Table. The predicted values and the relative errors for 2 different parameters in each simulation (The true value of first outlier cycle was 25, and the true value of initial fluorescent intensity was 0.0005).
	first outlier	F0	RE_outlier(%)	RE_F0(%)
sim_1	21	0.000121251	16	75.7497
sim_2	22	-1.90619e-05	12	103.812
sim_3	25	5.95248e-05	0	88.095
sim_4	25	5.51553e-05	0	88.9689
sim_5	25	6.3002e-05	0	87.3996
sim_6	25	5.91446e-05	0	88.1711
sim_7	21	-0.000228139	16	145.628
sim_8	20	-0.00115991	20	331.982
sim_9	25	4.75154e-05	0	90.4969
sim_10	25	7.41741e-05	0	85.1652
sim_11	22	-2.2068e-05	12	104.414
sim_12	25	7.06729e-05	0	85.8654
sim_13	24	0.000151926	4	69.6147
sim_14	21	-0.000306332	16	161.266
sim_15	25	4.59945e-05	0	90.8011
sim_16	21	-6.58573e-06	16	101.317
sim_17	22	0.000143557	12	71.2885
sim_18	25	4.9014e-05	0	90.1972
sim_19	24	0.000105324	4	78.9352
sim_20	23	0.00021054	8	57.892
sim_21	23	7.54563e-05	8	84.9087
sim_22	24	0.000146259	4	70.7482
sim_23	20	0.00060633	20	21.266
sim_24	25	5.2595e-05	0	89.481
sim_25	25	5.92196e-05	0	88.1561
sim_26	18	-0.00197154	28	494.307
sim_27	22	-8.51332e-05	12	117.027
sim_28	25	6.08004e-05	0	87.8399
sim_29	25	2.71382e-05	0	94.5724
sim_30	21	-0.000140806	16	128.161
sim_31	24	4.38824e-05	4	91.2235
sim_32	25	7.09621e-05	0	85.8076
sim_33	25	7.5499e-05	0	84.9002
sim_34	25	5.85332e-05	0	88.2934
sim_35	19	-0.00109395	24	318.791
sim_36	25	4.00486e-05	0	91.9903
sim_37	24	4.95573e-05	4	90.0885
sim_38	25	5.579e-05	0	88.842
sim_39	24	0.000115442	4	76.9117
sim_40	23	9.8089e-07	8	99.8038
sim_41	23	8.81505e-05	8	82.3699
sim_42	25	7.82076e-05	0	84.3585
sim_43	24	7.32353e-05	4	85.3529
sim_44	24	0.000144315	4	71.1371
sim_45	23	0.000188989	8	62.2023
sim_46	25	4.0669e-05	0	91.8662
sim_47	18	-0.00298846	28	697.691
sim_48	22	5.3171e-05	12	89.3658
sim_49	25	7.27099e-05	0	85.458
sim_50	24	0.000110066	4	77.9869
sim_51	23	-0.000131613	8	126.323
sim_52	22	-0.000362859	12	172.572
sim_53	20	1.30582e-05	20	97.3884
sim_54	23	-0.000131454	8	126.291
sim_55	25	4.73989e-05	0	90.5202
sim_56	21	0.000585166	16	17.0333
sim_57	24	8.45581e-05	4	83.0884
sim_58	23	0.000262295	8	47.5411
sim_59	18	0.000105076	28	78.9847
sim_60	24	5.15505e-05	4	89.6899
sim_61	24	0.000158541	4	68.2917
sim_62	23	0.000202392	8	59.5216
sim_63	25	6.93328e-05	0	86.1334
sim_64	24	6.64187e-05	4	86.7163
sim_65	22	0.000127094	12	74.5812
sim_66	24	0.000112632	4	77.4735
sim_67	23	3.23434e-05	8	93.5313
sim_68	24	0.000137538	4	72.4924
sim_69	23	0.000214225	8	57.155
sim_70	22	0.000181503	12	63.6993
sim_71	22	-5.56248e-05	12	111.125
sim_72	25	1.0154e-05	0	97.9692
sim_73	21	0.00038289	16	23.422
sim_74	22	0.000338954	12	32.2092
sim_75	24	0.000136665	4	72.667
sim_76	24	0.000116301	4	76.7398
sim_77	21	-0.000569126	16	213.825
sim_78	25	7.60901e-05	0	84.782
sim_79	25	5.46389e-05	0	89.0722
sim_80	19	-0.000804619	24	260.924
sim_81	24	0.000124709	4	75.0582
sim_82	25	7.02949e-05	0	85.941
sim_83	24	9.72794e-05	4	80.5441
sim_84	23	-2.12295e-05	8	104.246
sim_85	24	8.00071e-05	4	83.9986
sim_86	25	1.02293e-05	0	97.9541
sim_87	23	0.000104822	8	79.0356
sim_88	25	7.46214e-05	0	85.0757
sim_89	19	0.000476297	24	4.74051
sim_90	24	0.000142107	4	71.5786
sim_91	18	-0.00229453	28	558.906
sim_92	24	0.000128841	4	74.2318
sim_93	22	6.58301e-05	12	86.834
sim_94	22	0.00026936	12	46.128
sim_95	19	-0.00237639	24	575.278
sim_96	24	0.000157134	4	68.5732
sim_97	22	0.000235655	12	52.869
sim_98	23	6.31465e-05	8	87.3707
sim_99	22	-7.84907e-05	12	115.698
sim_100	23	0.000124731	8	75.0538
sim_101	25	5.54369e-05	0	88.9126
sim_102	23	-1.3132e-06	8	100.263
sim_103	25	4.59964e-05	0	90.8007
sim_104	22	-3.9963e-07	12	100.08
sim_105	25	7.94153e-05	0	84.1169
sim_106	25	5.30911e-05	0	89.3818
sim_107	24	0.000142738	4	71.4523
sim_108	25	4.70326e-05	0	90.5935
sim_109	25	3.24043e-05	0	93.5191
sim_110	20	-0.00141077	20	382.155
sim_111	20	0.000288964	20	42.2071
sim_112	21	-0.000669084	16	233.817
sim_113	19	0.00163033	24	226.065
sim_114	25	7.40054e-05	0	85.1989
sim_115	25	1.01765e-05	0	97.9647
sim_116	22	0.000214189	12	57.1623
sim_117	24	0.00014108	4	71.784
sim_118	25	6.81116e-05	0	86.3777
sim_119	19	0.000690406	24	38.0813
sim_120	24	0.000127834	4	74.4331
sim_121	24	0.00012135	4	75.73
sim_122	25	5.56786e-05	0	88.8643
sim_123	25	7.24514e-05	0	85.5097
sim_124	23	1.61589e-05	8	96.7682
sim_125	23	-3.20775e-05	8	106.416
sim_126	22	-7.31264e-05	12	114.625
sim_127	25	1.0218e-05	0	97.9564
sim_128	22	-0.000170893	12	134.179
sim_129	24	3.12201e-05	4	93.756
sim_130	25	5.62204e-05	0	88.7559
sim_131	18	0.00212706	28	325.412
sim_132	22	0.000254873	12	49.0255
sim_133	25	5.49128e-05	0	89.0174
sim_134	25	1.02862e-05	0	97.9428
sim_135	18	-0.000346515	28	169.303
sim_136	25	6.01862e-05	0	87.9628
sim_137	25	7.32355e-05	0	85.3529
sim_138	21	-0.000322752	16	164.55
sim_139	23	0.000172923	8	65.4153
sim_140	21	-0.000540533	16	208.107
sim_141	21	0.000338566	16	32.2867
sim_142	25	4.79178e-05	0	90.4164
sim_143	22	-8.47431e-05	12	116.949
sim_144	21	-0.000339816	16	167.963
sim_145	25	4.59501e-05	0	90.81
sim_146	25	6.32699e-05	0	87.346
sim_147	23	5.11643e-05	8	89.7671
sim_148	25	5.2635e-05	0	89.473
sim_149	22	-0.0003301	12	166.02
sim_150	24	3.76996e-05	4	92.4601
sim_151	25	1.02402e-05	0	97.952
sim_152	23	-0.000129123	8	125.825
sim_153	25	6.42324e-05	0	87.1535
sim_154	19	-0.000439448	24	187.89
sim_155	18	-0.00357503	28	815.005
sim_156	19	0.00126822	24	153.645
sim_157	25	6.8762e-05	0	86.2476
sim_158	23	4.81075e-05	8	90.3785
sim_159	23	0.000194459	8	61.1082
sim_160	22	1.18515e-05	12	97.6297
sim_161	25	4.40778e-05	0	91.1844
sim_162	24	9.16961e-05	4	81.6608
sim_163	25	6.94495e-05	0	86.1101
sim_164	21	-0.000406593	16	181.319
sim_165	24	0.000124482	4	75.1035
sim_166	22	-1.70554e-05	12	103.411
sim_167	22	0.000126479	12	74.7042
sim_168	22	-8.72199e-05	12	117.444
sim_169	25	5.6566e-05	0	88.6868
sim_170	23	8.44451e-05	8	83.111
sim_171	23	-0.000103829	8	120.766
sim_172	25	8.91824e-05	0	82.1635
sim_173	24	9.81498e-05	4	80.37
sim_174	25	4.84487e-05	0	90.3103
sim_175	25	1.02416e-05	0	97.9517
sim_176	24	5.61679e-05	4	88.7664
sim_177	23	0.000213291	8	57.3418
sim_178	25	7.17178e-05	0	85.6564
sim_179	23	5.4282e-05	8	89.1436
sim_180	24	0.000101511	4	79.6978
sim_181	23	-0.000126509	8	125.302
sim_182	25	6.37147e-05	0	87.2571
sim_183	22	0.000364949	12	27.0101
sim_184	25	8.49649e-05	0	83.007
sim_185	24	0.000116979	4	76.6042
sim_186	25	6.45706e-05	0	87.0859
sim_187	23	0.00015526	8	68.9479
sim_188	21	-0.000382179	16	176.436
sim_189	25	8.05202e-05	0	83.896
sim_190	20	0.000246647	20	50.6706
sim_191	25	4.07392e-05	0	91.8522
sim_192	22	0.00011406	12	77.1879
sim_193	25	6.55419e-05	0	86.8916
sim_194	23	2.80263e-06	8	99.4395
sim_195	24	0.000124976	4	75.0048
sim_196	22	-0.000200789	12	140.158
sim_197	25	6.50785e-05	0	86.9843
sim_198	25	6.56899e-05	0	86.862
sim_199	25	7.07401e-05	0	85.852
sim_200	24	0.000173898	4	65.2203
sim_201	19	0.000736784	24	47.3569
sim_202	24	0.000116583	4	76.6834
sim_203	20	0.000366533	20	26.6934
sim_204	19	-6.40649e-05	24	112.813
sim_205	24	5.4451e-05	4	89.1098
sim_206	22	-0.000291787	12	158.357
sim_207	25	6.10915e-05	0	87.7817
sim_208	22	-0.000138127	12	127.625
sim_209	21	-0.000275091	16	155.018
sim_210	25	4.63971e-05	0	90.7206
sim_211	24	6.1932e-05	4	87.6136
sim_212	23	1.35843e-05	8	97.2831
sim_213	19	0.00203679	24	307.359
sim_214	23	0.000217223	8	56.5554
sim_215	17	-2.83728e-05	32	105.675
sim_216	22	-2.42685e-05	12	104.854
sim_217	20	-0.000314403	20	162.881
sim_218	25	1.0251e-05	0	97.9498
sim_219	25	6.31791e-05	0	87.3642
sim_220	24	0.000122245	4	75.5509
sim_221	21	-4.35938e-05	16	108.719
sim_222	20	-0.000703883	20	240.777
sim_223	24	4.49543e-05	4	91.0091
sim_224	20	-9.6077e-05	20	119.215
sim_225	25	6.66284e-05	0	86.6743
sim_226	24	0.000115611	4	76.8778
sim_227	22	-0.000402759	12	180.552
sim_228	23	7.91313e-06	8	98.4174
sim_229	22	0.000281704	12	43.6591
sim_230	25	5.39748e-05	0	89.205
sim_231	21	-0.00058113	16	216.226
sim_232	22	5.61451e-05	12	88.771
sim_233	25	6.61877e-05	0	86.7625
sim_234	23	-0.000153671	8	130.734
sim_235	25	1.02549e-05	0	97.949
sim_236	21	1.00171e-05	16	97.9966
sim_237	24	0.000121334	4	75.7331
sim_238	21	-8.65448e-05	16	117.309
sim_239	25	8.84943e-05	0	82.3011
sim_240	25	8.2329e-05	0	83.5342
sim_241	23	4.10707e-06	8	99.1786
sim_242	22	0.000388411	12	22.3178
sim_243	24	0.000114057	4	77.1886
sim_244	25	6.15591e-05	0	87.6882
sim_245	18	-0.00531763	28	1163.53
sim_246	24	0.0001073	4	78.5401
sim_247	23	0.000148864	8	70.2272
sim_248	24	0.000101189	4	79.7622
sim_249	20	0.000265796	20	46.8407
sim_250	25	5.55945e-05	0	88.8811
sim_251	21	0.000893687	16	78.7375
sim_252	25	7.78255e-05	0	84.4349
sim_253	20	0.000687237	20	37.4474
sim_254	24	7.11893e-05	4	85.7621
sim_255	25	4.97622e-05	0	90.0476
sim_256	21	-0.000144381	16	128.876
sim_257	23	3.41823e-06	8	99.3164
sim_258	22	-9.24792e-05	12	118.496
sim_259	24	0.00011386	4	77.2279
sim_260	23	4.724e-05	8	90.552
sim_261	25	5.65389e-05	0	88.6922
sim_262	22	-0.000246487	12	149.297
sim_263	25	1.02117e-05	0	97.9577
sim_264	25	6.27451e-05	0	87.451
sim_265	25	6.83618e-05	0	86.3276
sim_266	17	0.00505112	32	910.223
sim_267	23	-1.04791e-05	8	102.096
sim_268	22	7.37258e-05	12	85.2548
sim_269	21	-0.000253599	16	150.72
sim_270	25	5.87441e-05	0	88.2512
sim_271	20	0.00157767	20	215.533
sim_272	25	7.0215e-05	0	85.957
sim_273	22	-0.000226477	12	145.295
sim_274	25	4.22941e-05	0	91.5412
sim_275	21	-0.000252536	16	150.507
sim_276	22	0.0001514	12	69.72
sim_277	22	4.11358e-06	12	99.1773
sim_278	22	0.000123857	12	75.2285
sim_279	21	-0.000252776	16	150.555
sim_280	23	1.18291e-05	8	97.6342
sim_281	22	-0.000210643	12	142.129
sim_282	23	0.000112923	8	77.4153
sim_283	25	1.02547e-05	0	97.9491
sim_284	25	4.46336e-05	0	91.0733
sim_285	20	-0.000372681	20	174.536
sim_286	21	-0.00025491	16	150.982
sim_287	25	5.45012e-05	0	89.0998
sim_288	25	6.87815e-05	0	86.2437
sim_289	25	7.11494e-05	0	85.7701
sim_290	25	5.00171e-05	0	89.9966
sim_291	21	0.000108159	16	78.3682
sim_292	23	-2.59777e-05	8	105.196
sim_293	25	4.92181e-05	0	90.1564
sim_294	25	4.81722e-05	0	90.3656
sim_295	24	0.00010103	4	79.7941
sim_296	17	0.0016465	32	229.3
sim_297	22	8.15796e-05	12	83.6841
sim_298	24	0.000102936	4	79.4129
sim_299	20	-0.000993256	20	298.651
sim_300	25	6.43081e-05	0	87.1384
sim_301	23	0.000209646	8	58.0709
sim_302	25	5.07379e-05	0	89.8524
sim_303	25	6.83003e-05	0	86.3399
sim_304	23	2.11656e-05	8	95.7669
sim_305	23	6.49382e-05	8	87.0124
sim_306	25	1.02895e-05	0	97.9421
sim_307	22	9.61693e-05	12	80.7661
sim_308	23	5.59141e-06	8	98.8817
sim_309	20	-0.000208441	20	141.688
sim_310	23	-0.000183257	8	136.651
sim_311	21	0.000520016	16	4.00318
sim_312	22	-5.64911e-05	12	111.298
sim_313	25	7.48302e-05	0	85.034
sim_314	24	0.000127085	4	74.5829
sim_315	22	-0.000137449	12	127.49
sim_316	25	7.55221e-05	0	84.8956
sim_317	20	0.000167837	20	66.4325
sim_318	22	-0.000177252	12	135.45
sim_319	25	4.79676e-05	0	90.4065
sim_320	25	6.35596e-05	0	87.2881
sim_321	23	0.000157582	8	68.4836
sim_322	25	7.97654e-05	0	84.0469
sim_323	21	0.000130496	16	73.9009
sim_324	22	0.000301757	12	39.6487
sim_325	24	0.000118239	4	76.3522
sim_326	21	0.000678634	16	35.7268
sim_327	25	5.51883e-05	0	88.9623
sim_328	23	0.000172733	8	65.4534
sim_329	25	4.9546e-05	0	90.0908
sim_330	23	1.62549e-05	8	96.749
sim_331	25	6.12351e-05	0	87.753
sim_332	22	0.00026732	12	46.5361
sim_333	23	-4.25058e-05	8	108.501
sim_334	23	7.83225e-05	8	84.3355
sim_335	23	6.41968e-05	8	87.1606
sim_336	25	5.19756e-05	0	89.6049
sim_337	25	5.01816e-05	0	89.9637
sim_338	22	-0.000239392	12	147.878
sim_339	25	4.94377e-05	0	90.1125
sim_340	25	7.62034e-05	0	84.7593
sim_341	18	-0.00176927	28	453.855
sim_342	16	0.00789201	36	1478.4
sim_343	22	0.000364943	12	27.0115
sim_344	24	0.000102482	4	79.5037
sim_345	25	5.2003e-05	0	89.5994
sim_346	21	-0.000476148	16	195.23
sim_347	24	4.01114e-05	4	91.9777
sim_348	23	-1.36904e-05	8	102.738
sim_349	25	6.47218e-05	0	87.0556
sim_350	23	1.06791e-05	8	97.8642
sim_351	22	0.000125122	12	74.9757
sim_352	23	0.000113645	8	77.271
sim_353	22	-0.000364321	12	172.864
sim_354	23	-3.98052e-05	8	107.961
sim_355	22	5.60779e-05	12	88.7844
sim_356	24	0.000100511	4	79.8978
sim_357	25	8.36282e-05	0	83.2744
sim_358	25	6.53043e-05	0	86.9391
sim_359	22	0.000134725	12	73.0549
sim_360	24	6.595e-05	4	86.81
sim_361	23	4.74685e-05	8	90.5063
sim_362	24	9.39826e-05	4	81.2035
sim_363	24	6.7819e-05	4	86.4362
sim_364	20	0.000543417	20	8.6835
sim_365	25	6.32454e-05	0	87.3509
sim_366	22	0.000360825	12	27.8349
sim_367	25	1.02436e-05	0	97.9513
sim_368	25	6.59577e-05	0	86.8085
sim_369	23	-8.2924e-05	8	116.585
sim_370	23	0.000187182	8	62.5637
sim_371	24	0.00013446	4	73.1081
sim_372	20	0.000195024	20	60.9953
sim_373	25	6.09148e-05	0	87.817
sim_374	20	-0.000967137	20	293.427
sim_375	22	0.000316591	12	36.6819
sim_376	19	-0.00227929	24	555.859
sim_377	24	9.84197e-05	4	80.3161
sim_378	25	5.11591e-05	0	89.7682
sim_379	19	0.000366923	24	26.6154
sim_380	23	0.00018368	8	63.264
sim_381	25	9.21047e-05	0	81.5791
sim_382	23	4.55164e-05	8	90.8967
sim_383	22	0.000206935	12	58.613
sim_384	24	0.000139924	4	72.0152
sim_385	25	5.80729e-05	0	88.3854
sim_386	23	0.00014787	8	70.4261
sim_387	25	8.89056e-05	0	82.2189
sim_388	22	-7.06561e-05	12	114.131
sim_389	21	-3.99021e-05	16	107.98
sim_390	22	0.000160189	12	67.9622
sim_391	25	6.6152e-05	0	86.7696
sim_392	18	-0.00301546	28	703.092
sim_393	22	-3.35194e-05	12	106.704
sim_394	25	1.02254e-05	0	97.9549
sim_395	25	5.22701e-05	0	89.546
sim_396	25	1.02163e-05	0	97.9567
sim_397	24	0.000109774	4	78.0452
sim_398	23	0.000258235	8	48.3529
sim_399	24	7.21364e-05	4	85.5727
sim_400	24	7.935e-05	4	84.13
sim_401	15	0.00229216	40	358.433
sim_402	23	8.03922e-05	8	83.9216
sim_403	21	0.000179692	16	64.0617
sim_404	22	-0.000143945	12	128.789
sim_405	25	5.05151e-05	0	89.897
sim_406	25	5.99438e-05	0	88.0112
sim_407	24	0.000147046	4	70.5907
sim_408	25	2.49643e-05	0	95.0071
sim_409	24	5.63386e-05	4	88.7323
sim_410	21	0.000690911	16	38.1822
sim_411	24	4.55702e-05	4	90.886
sim_412	21	0.000476979	16	4.60425
sim_413	19	-0.00125756	24	351.511
sim_414	20	0.00101532	20	103.064
sim_415	25	7.00945e-05	0	85.9811
sim_416	21	-0.000552085	16	210.417
sim_417	24	4.3427e-05	4	91.3146
sim_418	23	0.000119047	8	76.1905
sim_419	24	3.31949e-05	4	93.361
sim_420	25	7.70146e-05	0	84.5971
sim_421	18	-0.00234223	28	568.446
sim_422	25	5.36167e-05	0	89.2767
sim_423	24	0.000102341	4	79.5318
sim_424	25	5.6506e-05	0	88.6988
sim_425	21	3.834e-05	16	92.332
sim_426	25	1.03535e-05	0	97.9293
sim_427	25	1.0248e-05	0	97.9504
sim_428	25	6.17661e-05	0	87.6468
sim_429	25	7.06001e-05	0	85.88
sim_430	24	0.000122403	4	75.5193
sim_431	22	1.0014e-05	12	97.9972
sim_432	25	1.02243e-05	0	97.9551
sim_433	25	6.06195e-05	0	87.8761
sim_434	25	1.02097e-05	0	97.9581
sim_435	25	5.22153e-05	0	89.5569
sim_436	24	0.000147589	4	70.4823
sim_437	22	-2.45534e-05	12	104.911
sim_438	25	1.02279e-05	0	97.9544
sim_439	23	9.15315e-05	8	81.6937
sim_440	23	0.000138552	8	72.2896
sim_441	23	4.10049e-05	8	91.799
sim_442	25	1.01555e-05	0	97.9689
sim_443	23	0.000107937	8	78.4125
sim_444	23	7.6342e-05	8	84.7316
sim_445	24	0.000111208	4	77.7583
sim_446	22	4.33711e-05	12	91.3258
sim_447	17	0.00138181	32	176.362
sim_448	25	4.9679e-05	0	90.0642
sim_449	23	0.00018904	8	62.192
sim_450	18	-0.000935892	28	287.178
sim_451	23	0.000176018	8	64.7963
sim_452	21	-0.000163759	16	132.752
sim_453	25	4.03993e-05	0	91.9201
sim_454	24	0.000180009	4	63.9983
sim_455	20	0.00105171	20	110.341
sim_456	25	4.93683e-05	0	90.1263
sim_457	24	3.22624e-05	4	93.5475
sim_458	24	3.30336e-05	4	93.3933
sim_459	21	2.572e-05	16	94.856
sim_460	24	0.000136271	4	72.7457
sim_461	25	5.30416e-05	0	89.3917
sim_462	21	8.42313e-05	16	83.1537
sim_463	25	1.01721e-05	0	97.9656
sim_464	20	-0.000784723	20	256.945
sim_465	21	-0.0001377	16	127.54
sim_466	23	6.77901e-05	8	86.442
sim_467	21	-0.000287105	16	157.421
sim_468	23	0.000181041	8	63.7917
sim_469	22	8.88087e-05	12	82.2383
sim_470	20	-0.00103711	20	307.423
sim_471	25	5.31175e-05	0	89.3765
sim_472	17	-0.0073089	32	1561.78
sim_473	24	6.36988e-05	4	87.2602
sim_474	21	0.000281896	16	43.6208
sim_475	23	0.000152005	8	69.5991
sim_476	23	3.56518e-05	8	92.8696
sim_477	24	0.000128257	4	74.3485
sim_478	25	1.02217e-05	0	97.9557
sim_479	21	0.000123522	16	75.2955
sim_480	25	8.12846e-05	0	83.7431
sim_481	25	6.6587e-05	0	86.6826
sim_482	24	8.42391e-05	4	83.1522
sim_483	21	0.000832679	16	66.5359
sim_484	25	8.10316e-05	0	83.7937
sim_485	22	0.000281224	12	43.7553
sim_486	24	0.000106286	4	78.7427
sim_487	24	0.000144234	4	71.1532
sim_488	23	-0.000152871	8	130.574
sim_489	24	0.000142907	4	71.4186
sim_490	23	2.23593e-05	8	95.5281
sim_491	25	5.09642e-05	0	89.8072
sim_492	22	0.000154891	12	69.0218
sim_493	21	0.000251029	16	49.7943
sim_494	24	0.000100233	4	79.9535
sim_495	25	3.5076e-05	0	92.9848
sim_496	22	0.000125723	12	74.8555
sim_497	17	0.000329348	32	34.1304
sim_498	23	0.000257536	8	48.4928
sim_499	22	-0.000281371	12	156.274
sim_500	25	1.02444e-05	0	97.9511
sim_501	24	9.25199e-05	4	81.496
sim_502	22	6.74784e-05	12	86.5043
sim_503	24	4.16476e-05	4	91.6705
sim_504	23	9.99982e-05	8	80.0004
sim_505	24	0.000111531	4	77.6938
sim_506	25	6.43219e-05	0	87.1356
sim_507	24	8.46129e-05	4	83.0774
sim_508	21	0.000443626	16	11.2748
sim_509	25	4.52951e-05	0	90.941
sim_510	24	0.000139139	4	72.1722
sim_511	23	1.86414e-05	8	96.2717
sim_512	22	0.000117724	12	76.4552
sim_513	24	0.000174843	4	65.0314
sim_514	23	9.9452e-05	8	80.1096
sim_515	24	2.63151e-05	4	94.737
sim_516	25	6.19399e-05	0	87.612
sim_517	24	0.000106225	4	78.755
sim_518	25	6.46744e-05	0	87.0651
sim_519	21	0.000215013	16	56.9975
sim_520	22	0.000148416	12	70.3168
sim_521	23	0.000171039	8	65.7922
sim_522	25	7.5811e-05	0	84.8378
sim_523	24	8.90131e-05	4	82.1974
sim_524	15	-0.00138357	40	376.713
sim_525	25	5.81288e-05	0	88.3742
sim_526	25	5.90492e-05	0	88.1902
sim_527	16	0.0017987	36	259.74
sim_528	22	0.000200433	12	59.9133
sim_529	25	5.04136e-05	0	89.9173
sim_530	25	1.02375e-05	0	97.9525
sim_531	25	7.04911e-05	0	85.9018
sim_532	19	-0.000982636	24	296.527
sim_533	23	6.85725e-05	8	86.2855
sim_534	25	6.53609e-05	0	86.9278
sim_535	25	5.38095e-05	0	89.2381
sim_536	24	9.52488e-05	4	80.9502
sim_537	24	7.37843e-05	4	85.2431
sim_538	25	6.84613e-05	0	86.3077
sim_539	24	0.000160103	4	67.9795
sim_540	25	4.49842e-05	0	91.0032
sim_541	25	5.95576e-05	0	88.0885
sim_542	19	-0.00124637	24	349.274
sim_543	24	0.00015999	4	68.002
sim_544	20	0.00103821	20	107.642
sim_545	24	0.000176428	4	64.7144
sim_546	20	-3.13003e-05	20	106.26
sim_547	25	6.23456e-05	0	87.5309
sim_548	23	0.00014332	8	71.3359
sim_549	25	7.29215e-05	0	85.4157
sim_550	25	7.03703e-05	0	85.9259
sim_551	25	5.62034e-05	0	88.7593
sim_552	24	7.78739e-05	4	84.4252
sim_553	25	3.41932e-05	0	93.1614
sim_554	24	0.000123734	4	75.2531
sim_555	22	-0.000308632	12	161.726
sim_556	25	1.0279e-05	0	97.9442
sim_557	22	8.88219e-05	12	82.2356
sim_558	23	0.000136326	8	72.7348
sim_559	24	5.27283e-05	4	89.4543
sim_560	25	7.42297e-05	0	85.1541
sim_561	22	0.000352283	12	29.5435
sim_562	22	-0.000366568	12	173.314
sim_563	21	-0.000507117	16	201.423
sim_564	22	0.000284529	12	43.0941
sim_565	23	3.31047e-05	8	93.3791
sim_566	24	8.07563e-05	4	83.8487
sim_567	22	0.000275721	12	44.8557
sim_568	25	1.01617e-05	0	97.9677
sim_569	23	8.28089e-05	8	83.4382
sim_570	24	0.000128313	4	74.3374
sim_571	21	-0.000443326	16	188.665
sim_572	25	1.03539e-05	0	97.9292
sim_573	22	0.000237675	12	52.4651
sim_574	24	0.000116547	4	76.6907
sim_575	23	0.000132493	8	73.5014
sim_576	21	0.000252944	16	49.4113
sim_577	21	0.000558628	16	11.7256
sim_578	25	4.91901e-05	0	90.162
sim_579	24	4.65458e-05	4	90.6908
sim_580	21	0.000531351	16	6.27023
sim_581	25	1.01968e-05	0	97.9606
sim_582	22	0.000434223	12	13.1554
sim_583	23	-2.51194e-05	8	105.024
sim_584	23	5.6501e-05	8	88.6998
sim_585	25	3.69096e-05	0	92.6181
sim_586	22	-0.000170399	12	134.08
sim_587	23	8.16186e-05	8	83.6763
sim_588	16	0.00589685	36	1079.37
sim_589	23	6.95708e-05	8	86.0858
sim_590	25	3.70762e-05	0	92.5848
sim_591	25	1.0295e-05	0	97.941
sim_592	25	4.72454e-05	0	90.5509
sim_593	25	5.72066e-05	0	88.5587
sim_594	20	7.48257e-05	20	85.0349
sim_595	23	0.000120438	8	75.9124
sim_596	23	-2.50051e-05	8	105.001
sim_597	24	5.3055e-05	4	89.389
sim_598	21	0.000440196	16	11.9608
sim_599	24	7.45851e-05	4	85.083
sim_600	23	5.4156e-05	8	89.1688
sim_601	25	1.03349e-05	0	97.933
sim_602	25	2.40595e-05	0	95.1881
sim_603	25	6.99912e-05	0	86.0018
sim_604	25	7.88024e-05	0	84.2395
sim_605	20	-0.000200201	20	140.04
sim_606	25	5.29356e-05	0	89.4129
sim_607	25	1.01491e-05	0	97.9702
sim_608	20	-0.000139199	20	127.84
sim_609	21	0.000332013	16	33.5974
sim_610	24	0.000121383	4	75.7234
sim_611	22	0.000196741	12	60.6518
sim_612	25	5.98505e-05	0	88.0299
sim_613	24	3.28623e-05	4	93.4275
sim_614	25	7.05139e-05	0	85.8972
sim_615	24	0.000154135	4	69.173
sim_616	17	0.00857273	32	1614.55
sim_617	25	6.51876e-05	0	86.9625
sim_618	25	6.77611e-05	0	86.4478
sim_619	23	0.000169076	8	66.1849
sim_620	25	5.43276e-05	0	89.1345
sim_621	20	-0.000831958	20	266.392
sim_622	21	0.000298235	16	40.353
sim_623	25	3.77454e-05	0	92.4509
sim_624	23	0.000266739	8	46.6522
sim_625	22	0.000274303	12	45.1394
sim_626	23	-0.000113809	8	122.762
sim_627	23	2.24796e-05	8	95.5041
sim_628	24	6.10083e-05	4	87.7983
sim_629	23	0.000152274	8	69.5453
sim_630	23	-0.000109045	8	121.809
sim_631	23	1.50791e-05	8	96.9842
sim_632	25	3.86332e-05	0	92.2734
sim_633	21	-0.000107039	16	121.408
sim_634	24	9.85978e-05	4	80.2804
sim_635	24	0.000141013	4	71.7973
sim_636	22	-4.45343e-05	12	108.907
sim_637	21	-0.00015804	16	131.608
sim_638	22	3.47384e-05	12	93.0523
sim_639	25	6.2314e-05	0	87.5372
sim_640	21	-0.00022357	16	144.714
sim_641	22	0.000314678	12	37.0644
sim_642	19	-0.000328506	24	165.701
sim_643	25	6.60608e-05	0	86.7878
sim_644	24	0.00012075	4	75.85
sim_645	21	0.000624024	16	24.8048
sim_646	25	6.41909e-05	0	87.1618
sim_647	25	5.34977e-05	0	89.3005
sim_648	21	-0.000401637	16	180.327
sim_649	25	8.09583e-05	0	83.8083
sim_650	25	6.79099e-05	0	86.418
sim_651	23	2.00116e-05	8	95.9977
sim_652	24	0.000116298	4	76.7403
sim_653	21	0.000403592	16	19.2816
sim_654	25	8.21802e-05	0	83.564
sim_655	23	0.000194918	8	61.0165
sim_656	25	1.03163e-05	0	97.9367
sim_657	20	-0.000477458	20	195.492
sim_658	24	0.000158657	4	68.2687
sim_659	21	0.00041214	16	17.572
sim_660	22	-0.000274131	12	154.826
sim_661	25	7.63782e-05	0	84.7244
sim_662	25	4.51291e-05	0	90.9742
sim_663	22	-0.000185535	12	137.107
sim_664	23	-8.24814e-07	8	100.165
sim_665	23	-6.40688e-05	8	112.814
sim_666	22	-0.000203852	12	140.77
sim_667	17	0.00145046	32	190.091
sim_668	25	5.7125e-05	0	88.575
sim_669	25	7.00463e-05	0	85.9907
sim_670	24	0.000150731	4	69.8537
sim_671	22	0.000331718	12	33.6563
sim_672	22	-0.000109276	12	121.855
sim_673	22	0.000187965	12	62.4071
sim_674	24	7.31564e-05	4	85.3687
sim_675	25	1.03083e-05	0	97.9383
sim_676	24	0.00015976	4	68.048
sim_677	24	0.000121348	4	75.7304
sim_678	25	5.7302e-05	0	88.5396
sim_679	24	7.7149e-05	4	84.5702
sim_680	24	9.73058e-05	4	80.5388
sim_681	21	-0.000514491	16	202.898
sim_682	24	0.000106893	4	78.6213
sim_683	24	0.000131045	4	73.791
sim_684	24	4.72678e-05	4	90.5464
sim_685	22	-1.05364e-05	12	102.107
sim_686	24	5.43162e-05	4	89.1368
sim_687	21	0.000410894	16	17.8211
sim_688	24	6.79978e-05	4	86.4004
sim_689	22	0.000101642	12	79.6715
sim_690	25	5.86695e-05	0	88.2661
sim_691	25	4.83462e-05	0	90.3308
sim_692	21	0.000670618	16	34.1237
sim_693	25	5.07334e-05	0	89.8533
sim_694	20	0.000162226	20	67.5549
sim_695	22	6.54084e-05	12	86.9183
sim_696	20	-0.00143695	20	387.39
sim_697	20	-0.000209961	20	141.992
sim_698	23	0.000126972	8	74.6055
sim_699	21	-0.00060629	16	221.258
sim_700	25	6.98906e-05	0	86.0219
sim_701	25	6.60987e-05	0	86.7803
sim_702	23	2.63617e-05	8	94.7277
sim_703	21	-0.000331188	16	166.238
sim_704	25	6.73978e-05	0	86.5204
sim_705	23	-3.40248e-05	8	106.805
sim_706	25	4.6148e-05	0	90.7704
sim_707	25	6.6262e-05	0	86.7476
sim_708	24	0.000114685	4	77.063
sim_709	24	7.63638e-05	4	84.7272
sim_710	16	0.00423928	36	747.856
sim_711	22	0.000310952	12	37.8097
sim_712	24	0.000107822	4	78.4357
sim_713	25	6.36474e-05	0	87.2705
sim_714	22	0.000289014	12	42.1972
sim_715	25	6.74127e-05	0	86.5175
sim_716	25	5.77553e-05	0	88.4489
sim_717	24	8.12915e-05	4	83.7417
sim_718	25	8.25555e-05	0	83.4889
sim_719	24	0.000134979	4	73.0043
sim_720	21	-0.000554487	16	210.897
sim_721	22	-0.000148083	12	129.617
sim_722	23	4.89747e-05	8	90.2051
sim_723	25	7.16648e-05	0	85.667
sim_724	17	-0.00115552	32	331.104
sim_725	19	0.000154429	24	69.1142
sim_726	25	1.03553e-05	0	97.9289
sim_727	23	-3.46569e-06	8	100.693
sim_728	25	8.43677e-05	0	83.1265
sim_729	23	0.000166384	8	66.7232
sim_730	21	0.000287183	16	42.5634
sim_731	24	0.000138103	4	72.3793
sim_732	24	5.41315e-05	4	89.1737
sim_733	21	-0.000239133	16	147.827
sim_734	25	6.48104e-05	0	87.0379
sim_735	23	5.5733e-05	8	88.8534
sim_736	23	-2.96466e-05	8	105.929
sim_737	22	0.000224771	12	55.0459
sim_738	21	0.000488097	16	2.38052
sim_739	18	-0.00137305	28	374.609
sim_740	24	0.000145227	4	70.9546
sim_741	25	4.77384e-05	0	90.4523
sim_742	22	-0.000116588	12	123.318
sim_743	24	5.75264e-05	4	88.4947
sim_744	24	0.000145512	4	70.8976
sim_745	24	5.23559e-05	4	89.5288
sim_746	22	6.75481e-05	12	86.4904
sim_747	21	-0.000146291	16	129.258
sim_748	25	7.04099e-05	0	85.918
sim_749	23	-0.000131388	8	126.278
sim_750	22	-0.000330097	12	166.019
sim_751	23	0.00019875	8	60.25
sim_752	25	3.94114e-05	0	92.1177
sim_753	21	3.31804e-05	16	93.3639
sim_754	20	-0.000301226	20	160.245
sim_755	18	-0.00175847	28	451.695
sim_756	22	0.000243965	12	51.2071
sim_757	23	7.78951e-05	8	84.421
sim_758	22	0.000243002	12	51.3997
sim_759	22	0.000364903	12	27.0194
sim_760	24	9.41422e-05	4	81.1716
sim_761	22	0.00042654	12	14.6919
sim_762	25	1.02442e-05	0	97.9512
sim_763	25	1.0275e-05	0	97.945
sim_764	25	6.65013e-05	0	86.6997
sim_765	23	-0.000177965	8	135.593
sim_766	24	0.000106631	4	78.6738
sim_767	24	8.11443e-05	4	83.7711
sim_768	23	0.000155044	8	68.9913
sim_769	22	4.87388e-05	12	90.2522
sim_770	25	7.31683e-05	0	85.3663
sim_771	25	8.00985e-05	0	83.9803
sim_772	19	0.00034404	24	31.1919
sim_773	22	0.000227325	12	54.5349
sim_774	21	9.41595e-05	16	81.1681
sim_775	25	4.36967e-05	0	91.2607
sim_776	24	0.000122359	4	75.5281
sim_777	24	0.000129114	4	74.1773
sim_778	25	5.64776e-05	0	88.7045
sim_779	25	7.57807e-05	0	84.8439
sim_780	24	0.000118724	4	76.2551
sim_781	24	0.000110552	4	77.8897
sim_782	21	0.000120136	16	75.9728
sim_783	24	0.000101627	4	79.6746
sim_784	24	4.13544e-05	4	91.7291
sim_785	22	-0.000170004	12	134.001
sim_786	23	0.000150012	8	69.9977
sim_787	25	1.02528e-05	0	97.9494
sim_788	24	6.95213e-05	4	86.0957
sim_789	19	0.000579114	24	15.8229
sim_790	25	4.49921e-05	0	91.0016
sim_791	21	-0.000283422	16	156.684
sim_792	23	0.000155571	8	68.8857
sim_793	25	5.44182e-05	0	89.1164
sim_794	23	0.00023077	8	53.846
sim_795	25	7.53536e-05	0	84.9293
sim_796	25	1.02125e-05	0	97.9575
sim_797	22	-0.000342581	12	168.516
sim_798	24	0.000135689	4	72.8622
sim_799	20	4.65158e-05	20	90.6968
sim_800	25	6.55857e-05	0	86.8829
sim_801	23	0.000112527	8	77.4945
sim_802	23	3.23729e-05	8	93.5254
sim_803	25	7.10832e-05	0	85.7834
sim_804	21	-0.00030665	16	161.33
sim_805	24	0.000154738	4	69.0524
sim_806	25	7.11949e-05	0	85.761
sim_807	22	0.000422146	12	15.5709
sim_808	22	0.000487985	12	2.40301
sim_809	25	5.93998e-05	0	88.12
sim_810	24	9.99596e-05	4	80.0081
sim_811	23	5.80407e-05	8	88.3919
sim_812	25	5.73504e-05	0	88.5299
sim_813	20	-0.000685303	20	237.061
sim_814	22	0.000110575	12	77.8849
sim_815	21	-0.000282822	16	156.564
sim_816	25	6.54261e-05	0	86.9148
sim_817	20	-0.00128879	20	357.758
sim_818	25	3.97795e-05	0	92.0441
sim_819	23	-3.52046e-05	8	107.041
sim_820	21	-0.000462328	16	192.466
sim_821	19	0.00160706	24	221.412
sim_822	25	1.03118e-05	0	97.9376
sim_823	25	5.15507e-05	0	89.6899
sim_824	22	0.000139098	12	72.1804
sim_825	19	-0.000641898	24	228.38
sim_826	25	6.20936e-05	0	87.5813
sim_827	25	8.97692e-05	0	82.0462
sim_828	24	6.27267e-05	4	87.4547
sim_829	22	0.000409679	12	18.0642
sim_830	23	-9.56652e-05	8	119.133
sim_831	22	7.0421e-05	12	85.9158
sim_832	23	7.14189e-05	8	85.7162
sim_833	18	-0.00407982	28	915.965
sim_834	23	0.000165292	8	66.9416
sim_835	25	7.14763e-05	0	85.7047
sim_836	24	0.000154546	4	69.0908
sim_837	23	7.78948e-05	8	84.421
sim_838	20	6.31122e-05	20	87.3776
sim_839	24	8.36865e-05	4	83.2627
sim_840	25	1.02452e-05	0	97.951
sim_841	25	1.03487e-05	0	97.9303
sim_842	23	-0.0001547	8	130.94
sim_843	22	-0.000168227	12	133.645
sim_844	24	8.64685e-05	4	82.7063
sim_845	22	-0.000251543	12	150.309
sim_846	25	4.55336e-05	0	90.8933
sim_847	24	0.000124849	4	75.0303
sim_848	24	6.24229e-05	4	87.5154
sim_849	24	8.6673e-05	4	82.6654
sim_850	21	0.000106009	16	78.7982
sim_851	25	1.01962e-05	0	97.9608
sim_852	22	0.000422415	12	15.517
sim_853	24	0.000135617	4	72.8765
sim_854	22	0.000247292	12	50.5415
sim_855	24	0.000115983	4	76.8033
sim_856	21	0.000202475	16	59.5049
sim_857	22	0.000108001	12	78.3998
sim_858	23	0.00013905	8	72.1901
sim_859	23	5.48674e-05	8	89.0265
sim_860	25	5.21945e-05	0	89.5611
sim_861	25	7.25908e-05	0	85.4818
sim_862	25	7.80305e-05	0	84.3939
sim_863	20	-0.00018766	20	137.532
sim_864	20	-0.000432387	20	186.477
sim_865	23	-3.09169e-05	8	106.183
sim_866	25	7.063e-05	0	85.874
sim_867	20	0.000969224	20	93.8449
sim_868	21	0.000357408	16	28.5185
sim_869	25	7.25372e-05	0	85.4926
sim_870	22	-0.000248492	12	149.698
sim_871	18	0.000344843	28	31.0315
sim_872	24	7.08085e-05	4	85.8383
sim_873	22	0.000102854	12	79.4292
sim_874	25	7.08591e-05	0	85.8282
sim_875	18	0.00164636	28	229.272
sim_876	23	-0.000100302	8	120.06
sim_877	25	4.95202e-05	0	90.096
sim_878	22	4.97051e-05	12	90.059
sim_879	20	-0.000281504	20	156.301
sim_880	23	0.00012601	8	74.7979
sim_881	18	-0.000297233	28	159.447
sim_882	24	3.36216e-05	4	93.2757
sim_883	20	-0.00111344	20	322.688
sim_884	23	0.000112176	8	77.5648
sim_885	20	-0.000186669	20	137.334
sim_886	25	6.27761e-05	0	87.4448
sim_887	24	9.04163e-05	4	81.9167
sim_888	24	0.000135375	4	72.925
sim_889	21	-0.000562133	16	212.427
sim_890	24	5.42179e-05	4	89.1564
sim_891	25	1.0229e-05	0	97.9542
sim_892	25	7.76291e-05	0	84.4742
sim_893	21	0.000618036	16	23.6072
sim_894	24	7.42221e-05	4	85.1556
sim_895	23	0.000133774	8	73.2452
sim_896	25	6.1873e-05	0	87.6254
sim_897	23	0.00014493	8	71.0141
sim_898	23	3.3111e-05	8	93.3778
sim_899	22	-0.000365278	12	173.056
sim_900	25	6.57039e-05	0	86.8592
sim_901	25	5.29153e-05	0	89.4169
sim_902	24	0.000137397	4	72.5206
sim_903	25	1.01834e-05	0	97.9633
sim_904	22	-6.42422e-05	12	112.848
sim_905	23	-8.52367e-05	8	117.047
sim_906	25	6.89772e-05	0	86.2046
sim_907	25	3.20824e-05	0	93.5835
sim_908	23	5.71743e-06	8	98.8565
sim_909	21	0.000703621	16	40.7243
sim_910	23	-3.86529e-05	8	107.731
sim_911	21	0.000207081	16	58.5838
sim_912	21	-0.000310535	16	162.107
sim_913	20	0.000143592	20	71.2816
sim_914	25	5.34746e-05	0	89.3051
sim_915	23	-6.04088e-05	8	112.082
sim_916	20	0.00055605	20	11.2101
sim_917	23	0.000281081	8	43.7837
sim_918	21	0.000168732	16	66.2537
sim_919	21	8.06291e-05	16	83.8742
sim_920	25	6.85507e-05	0	86.2899
sim_921	25	7.18462e-05	0	85.6308
sim_922	25	7.11453e-05	0	85.7709
sim_923	24	0.000136929	4	72.6142
sim_924	25	6.37178e-05	0	87.2564
sim_925	24	7.77019e-05	4	84.4596
sim_926	22	-0.00012854	12	125.708
sim_927	25	4.65757e-05	0	90.6849
sim_928	24	0.000121644	4	75.6712
sim_929	16	0.00816788	36	1533.58
sim_930	24	4.50401e-05	4	90.992
sim_931	24	4.40364e-05	4	91.1927
sim_932	25	6.06343e-05	0	87.8731
sim_933	22	-0.000385401	12	177.08
sim_934	24	7.34072e-05	4	85.3186
sim_935	24	0.000122129	4	75.5742
sim_936	22	-1.0893e-05	12	102.179
sim_937	24	6.16913e-05	4	87.6617
sim_938	24	0.00013219	4	73.5619
sim_939	22	2.58857e-05	12	94.8229
sim_940	21	-0.000399858	16	179.972
sim_941	22	2.75059e-08	12	99.9945
sim_942	23	0.000120369	8	75.9261
sim_943	25	7.16858e-05	0	85.6628
sim_944	25	5.47436e-05	0	89.0513
sim_945	24	0.000151678	4	69.6644
sim_946	23	-0.000143676	8	128.735
sim_947	25	4.84003e-05	0	90.3199
sim_948	24	0.000167866	4	66.4268
sim_949	22	0.000353643	12	29.2713
sim_950	24	5.31198e-05	4	89.376
sim_951	23	-0.000102322	8	120.464
sim_952	22	-7.19139e-05	12	114.383
sim_953	21	0.000149001	16	70.1998
sim_954	24	3.39685e-05	4	93.2063
sim_955	24	6.07512e-05	4	87.8498
sim_956	22	-0.000267371	12	153.474
sim_957	19	0.00226359	24	352.717
sim_958	25	6.31445e-05	0	87.3711
sim_959	24	9.99889e-05	4	80.0022
sim_960	19	0.00125945	24	151.889
sim_961	20	0.000521181	20	4.23617
sim_962	24	4.51064e-05	4	90.9787
sim_963	21	-3.89818e-05	16	107.796
sim_964	21	0.000402746	16	19.4508
sim_965	23	4.59955e-05	8	90.8009
sim_966	24	0.000152968	4	69.4063
sim_967	23	-0.000166975	8	133.395
sim_968	23	0.000159057	8	68.1886
sim_969	19	0.00159484	24	218.968
sim_970	21	-1.09704e-05	16	102.194
sim_971	25	7.14452e-05	0	85.711
sim_972	22	0.000253461	12	49.3079
sim_973	22	0.00019998	12	60.004
sim_974	25	1.02316e-05	0	97.9537
sim_975	25	5.3502e-05	0	89.2996
sim_976	23	6.78703e-05	8	86.4259
sim_977	23	-5.15766e-06	8	101.032
sim_978	25	7.28733e-05	0	85.4253
sim_979	25	3.30449e-05	0	93.391
sim_980	21	-0.000201169	16	140.234
sim_981	23	0.00020036	8	59.928
sim_982	25	1.02535e-05	0	97.9493
sim_983	25	1.02082e-05	0	97.9584
sim_984	23	6.9371e-06	8	98.6126
sim_985	25	6.20568e-05	0	87.5886
sim_986	25	4.94598e-05	0	90.108
sim_987	20	-0.000199095	20	139.819
sim_988	24	0.000113862	4	77.2277
sim_989	20	0.000744314	20	48.8628
sim_990	25	5.83659e-05	0	88.3268
sim_991	24	5.3496e-05	4	89.3008
sim_992	22	-9.19156e-05	12	118.383
sim_993	25	7.03921e-05	0	85.9216
sim_994	23	-7.03588e-05	8	114.072
sim_995	23	8.1152e-05	8	83.7696
sim_996	20	0.000881401	20	76.2803
sim_997	20	0.00057953	20	15.9059
sim_998	24	0.000116201	4	76.7598
sim_999	25	7.34424e-05	0	85.3115
sim_1000	23	8.42784e-05	8	83.1443
sim_1001	23	9.48625e-05	8	81.0275
sim_1002	22	5.97776e-07	12	99.8804
sim_1003	25	1.02776e-05	0	97.9445
sim_1004	24	8.92866e-05	4	82.1427
sim_1005	24	0.000101839	4	79.6322
sim_1006	19	0.00135298	24	170.596
sim_1007	25	7.33675e-05	0	85.3265
sim_1008	25	1.02357e-05	0	97.9529
sim_1009	19	0.00175308	24	250.615
sim_1010	21	-0.000224291	16	144.858
sim_1011	24	6.07949e-05	4	87.841
sim_1012	21	-0.000574485	16	214.897
sim_1013	25	4.44821e-05	0	91.1036
sim_1014	24	0.000180266	4	63.9468
sim_1015	22	0.000143464	12	71.3073
sim_1016	24	7.19111e-05	4	85.6178
sim_1017	20	0.000849191	20	69.8381
sim_1018	24	0.000137321	4	72.5359
sim_1019	25	1.02821e-05	0	97.9436
sim_1020	25	1.02774e-05	0	97.9445
sim_1021	22	0.000297355	12	40.529
sim_1022	22	-0.000449326	12	189.865
sim_1023	25	7.66569e-05	0	84.6686
sim_1024	25	6.38318e-05	0	87.2336
sim_1025	20	-0.000154069	20	130.814
sim_1026	19	0.00151216	24	202.433
sim_1027	21	0.000496799	16	0.640184
sim_1028	25	6.69678e-05	0	86.6064
sim_1029	24	0.00012131	4	75.738
sim_1030	25	6.49872e-05	0	87.0026
sim_1031	25	4.33662e-05	0	91.3268
sim_1032	25	1.02559e-05	0	97.9488
sim_1033	16	-0.00231414	36	562.827
sim_1034	23	0.000182592	8	63.4816
sim_1035	23	2.06465e-06	8	99.5871
sim_1036	25	5.27576e-05	0	89.4485
sim_1037	25	1.02872e-05	0	97.9426
sim_1038	24	8.83424e-05	4	82.3315
sim_1039	24	5.89807e-05	4	88.2039
sim_1040	25	5.88049e-05	0	88.239
sim_1041	22	-0.000142181	12	128.436
sim_1042	22	6.78585e-05	12	86.4283
sim_1043	23	-9.1171e-07	8	100.182
sim_1044	20	4.33758e-05	20	91.3248
sim_1045	25	3.77833e-05	0	92.4433
sim_1046	24	3.73991e-05	4	92.5202
sim_1047	24	0.000107309	4	78.5383
sim_1048	23	-8.96129e-05	8	117.923
sim_1049	24	0.000156475	4	68.705
sim_1050	23	-0.000175466	8	135.093
sim_1051	24	8.06807e-05	4	83.8639
sim_1052	25	5.46889e-05	0	89.0622
sim_1053	23	0.000106399	8	78.7202
sim_1054	20	0.000210635	20	57.8729
sim_1055	23	-7.23594e-05	8	114.472
sim_1056	24	9.35962e-05	4	81.2808
sim_1057	25	7.40524e-05	0	85.1895
sim_1058	25	5.21849e-05	0	89.563
sim_1059	25	5.02298e-05	0	89.954
sim_1060	24	8.91379e-05	4	82.1724
sim_1061	25	5.84318e-05	0	88.3136
sim_1062	25	5.84867e-05	0	88.3027
sim_1063	25	5.33989e-05	0	89.3202
sim_1064	25	5.06894e-05	0	89.8621
sim_1065	25	4.19866e-05	0	91.6027
sim_1066	25	1.01749e-05	0	97.965
sim_1067	25	1.02681e-05	0	97.9464
sim_1068	25	6.53094e-05	0	86.9381
sim_1069	22	-7.16034e-05	12	114.321
sim_1070	25	6.11692e-05	0	87.7662
sim_1071	23	8.90935e-05	8	82.1813
sim_1072	25	5.90293e-05	0	88.1941
sim_1073	20	-0.000905008	20	281.002
sim_1074	23	0.00014832	8	70.336
sim_1075	22	0.000201553	12	59.6894
sim_1076	25	4.80758e-05	0	90.3848
sim_1077	25	4.80607e-05	0	90.3879
sim_1078	25	2.80147e-05	0	94.3971
sim_1079	24	0.000124895	4	75.0211
sim_1080	23	0.000152039	8	69.5923
sim_1081	21	0.000838348	16	67.6695
sim_1082	22	0.000318736	12	36.2528
sim_1083	25	6.62837e-05	0	86.7433
sim_1084	19	0.000822153	24	64.4307
sim_1085	25	5.45345e-05	0	89.0931
sim_1086	14	0.0440134	44	8702.69
sim_1087	25	5.73089e-05	0	88.5382
sim_1088	22	0.000133637	12	73.2726
sim_1089	25	6.59454e-05	0	86.8109
sim_1090	22	2.74544e-05	12	94.5091
sim_1091	25	4.35562e-05	0	91.2888
sim_1092	22	-0.000127095	12	125.419
sim_1093	21	8.53831e-05	16	82.9234
sim_1094	25	6.5724e-05	0	86.8552
sim_1095	21	0.000192406	16	61.5189
sim_1096	23	4.20185e-05	8	91.5963
sim_1097	25	7.49668e-05	0	85.0066
sim_1098	24	8.91326e-05	4	82.1735
sim_1099	24	9.6382e-05	4	80.7236
sim_1100	21	-8.85154e-05	16	117.703
sim_1101	23	-9.03829e-05	8	118.077
sim_1102	25	5.76773e-05	0	88.4645
sim_1103	25	6.19203e-05	0	87.6159
sim_1104	17	0.00224864	32	349.727
sim_1105	25	7.71918e-05	0	84.5616
sim_1106	23	4.88833e-05	8	90.2233
sim_1107	24	6.45283e-05	4	87.0943
sim_1108	22	9.39753e-05	12	81.2049
sim_1109	25	7.35653e-05	0	85.2869
sim_1110	22	0.000412116	12	17.5768
sim_1111	25	4.17789e-05	0	91.6442
sim_1112	25	1.02933e-05	0	97.9413
sim_1113	25	4.67514e-05	0	90.6497
sim_1114	24	4.88459e-05	4	90.2308
sim_1115	23	0.000131461	8	73.7078
sim_1116	21	-0.000151601	16	130.32
sim_1117	24	9.73392e-05	4	80.5322
sim_1118	25	6.60217e-05	0	86.7957
sim_1119	24	9.23243e-05	4	81.5351
sim_1120	20	-0.00042249	20	184.498
sim_1121	21	-0.000202343	16	140.469
sim_1122	21	0.00016769	16	66.4619
sim_1123	25	3.88214e-05	0	92.2357
sim_1124	22	2.26407e-05	12	95.4719
sim_1125	25	5.02112e-05	0	89.9578
sim_1126	24	4.10571e-05	4	91.7886
sim_1127	22	0.000274996	12	45.0007
sim_1128	21	0.000553227	16	10.6453
sim_1129	21	-0.000676421	16	235.284
sim_1130	24	0.000124808	4	75.0384
sim_1131	23	0.000180953	8	63.8094
sim_1132	22	0.000405468	12	18.9064
sim_1133	20	-0.000233382	20	146.676
sim_1134	20	-0.000870344	20	274.069
sim_1135	23	0.00013522	8	72.956
sim_1136	24	0.00011542	4	76.916
sim_1137	25	4.75541e-05	0	90.4892
sim_1138	22	0.000336789	12	32.6421
sim_1139	22	0.000230034	12	53.9932
sim_1140	22	0.000240706	12	51.8588
sim_1141	24	8.21123e-05	4	83.5775
sim_1142	22	0.000364818	12	27.0363
sim_1143	25	1.02116e-05	0	97.9577
sim_1144	23	-5.59876e-05	8	111.198
sim_1145	21	-0.000302347	16	160.469
sim_1146	24	0.000143932	4	71.2136
sim_1147	25	6.29392e-05	0	87.4122
sim_1148	24	0.000172932	4	65.4136
sim_1149	25	6.06002e-05	0	87.88
sim_1150	24	7.38353e-05	4	85.2329
sim_1151	25	7.62405e-05	0	84.7519
sim_1152	25	5.87084e-05	0	88.2583
sim_1153	25	5.79394e-05	0	88.4121
sim_1154	25	1.02297e-05	0	97.9541
sim_1155	20	-0.000565549	20	213.11
sim_1156	24	4.47199e-05	4	91.056
sim_1157	25	7.72321e-05	0	84.5536
sim_1158	22	0.000391584	12	21.6833
sim_1159	21	-0.000755556	16	251.111
sim_1160	24	0.000101947	4	79.6106
sim_1161	25	4.56334e-05	0	90.8733
sim_1162	21	-0.000466799	16	193.36
sim_1163	23	0.000207786	8	58.4428
sim_1164	15	0.00450369	40	800.738
sim_1165	18	0.00165577	28	231.154
sim_1166	23	0.000212946	8	57.4108
sim_1167	22	0.000333156	12	33.3689
sim_1168	23	2.05457e-05	8	95.8909
sim_1169	24	0.00010668	4	78.6639
sim_1170	25	5.34317e-05	0	89.3137
sim_1171	25	5.0443e-05	0	89.9114
sim_1172	25	5.00878e-05	0	89.9824
sim_1173	21	-4.89675e-06	16	100.979
sim_1174	25	1.01964e-05	0	97.9607
sim_1175	24	6.13315e-05	4	87.7337
sim_1176	21	-6.00285e-05	16	112.006
sim_1177	22	-0.000223685	12	144.737
sim_1178	25	4.2343e-05	0	91.5314
sim_1179	24	0.00012923	4	74.154
sim_1180	22	6.99853e-06	12	98.6003
sim_1181	25	6.66595e-05	0	86.6681
sim_1182	20	0.000275083	20	44.9833
sim_1183	23	0.00017349	8	65.302
sim_1184	24	5.51332e-05	4	88.9734
sim_1185	24	3.73183e-05	4	92.5363
sim_1186	19	-0.00216231	24	532.462
sim_1187	25	1.02419e-05	0	97.9516
sim_1188	25	4.7911e-05	0	90.4178
sim_1189	25	6.99219e-05	0	86.0156
sim_1190	23	0.000182985	8	63.403
sim_1191	22	0.000251014	12	49.7972
sim_1192	25	6.95779e-05	0	86.0844
sim_1193	24	7.54007e-05	4	84.9199
sim_1194	25	5.46883e-05	0	89.0623
sim_1195	25	1.02189e-05	0	97.9562
sim_1196	23	0.000111354	8	77.7291
sim_1197	25	6.21793e-05	0	87.5641
sim_1198	21	-0.000280363	16	156.073
sim_1199	20	-0.000210606	20	142.121
sim_1200	24	7.689e-05	4	84.622
sim_1201	25	1.01715e-05	0	97.9657
sim_1202	24	0.000107642	4	78.4715
sim_1203	19	-0.00126134	24	352.268
sim_1204	24	4.68018e-05	4	90.6396
sim_1205	24	0.000100071	4	79.9858
sim_1206	23	-9.09943e-05	8	118.199
sim_1207	22	-2.36401e-05	12	104.728
sim_1208	23	2.3467e-06	8	99.5307
sim_1209	24	4.68641e-05	4	90.6272
sim_1210	24	0.000159069	4	68.1863
sim_1211	20	-0.00101384	20	302.768
sim_1212	24	7.41686e-05	4	85.1663
sim_1213	25	8.44987e-05	0	83.1003
sim_1214	25	1.02728e-05	0	97.9454
sim_1215	25	6.94431e-05	0	86.1114
sim_1216	23	0.00015761	8	68.4779
sim_1217	25	6.99133e-05	0	86.0173
sim_1218	20	-0.000231129	20	146.226
sim_1219	21	8.2987e-05	16	83.4026
sim_1220	25	6.19896e-05	0	87.6021
sim_1221	21	-0.000428989	16	185.798
sim_1222	21	-0.00011588	16	123.176
sim_1223	25	4.9982e-05	0	90.0036
sim_1224	25	4.33388e-05	0	91.3322
sim_1225	21	0.000616919	16	23.3839
sim_1226	24	0.000169616	4	66.0768
sim_1227	21	-5.38771e-05	16	110.775
sim_1228	25	1.02458e-05	0	97.9508
sim_1229	20	-0.000793472	20	258.694
sim_1230	25	7.71066e-05	0	84.5787
sim_1231	23	-3.28948e-05	8	106.579
sim_1232	17	-0.00418825	32	937.651
sim_1233	25	4.23194e-05	0	91.5361
sim_1234	24	0.000142977	4	71.4046
sim_1235	23	9.1522e-05	8	81.6956
sim_1236	25	4.70575e-05	0	90.5885
sim_1237	19	0.000376994	24	24.6012
sim_1238	20	8.99875e-05	20	82.0025
sim_1239	22	-8.45771e-05	12	116.915
sim_1240	21	-0.000428897	16	185.779
sim_1241	25	1.02549e-05	0	97.949
sim_1242	22	-0.000110269	12	122.054
sim_1243	25	6.27772e-05	0	87.4446
sim_1244	25	5.06499e-05	0	89.87
sim_1245	24	5.50875e-05	4	88.9825
sim_1246	24	8.96959e-05	4	82.0608
sim_1247	22	0.000366144	12	26.7711
sim_1248	23	2.08036e-05	8	95.8393
sim_1249	22	-0.000265331	12	153.066
sim_1250	23	0.000120881	8	75.8237
sim_1251	22	0.00030986	12	38.028
sim_1252	19	0.000417116	24	16.5768
sim_1253	24	0.00010123	4	79.754
sim_1254	23	8.35103e-05	8	83.2979
sim_1255	25	1.03294e-05	0	97.9341
sim_1256	22	0.000178146	12	64.3708
sim_1257	20	-0.000541462	20	208.292
sim_1258	21	0.000786882	16	57.3765
sim_1259	21	1.10663e-05	16	97.7867
sim_1260	23	2.01595e-05	8	95.9681
sim_1261	23	-1.89891e-05	8	103.798
sim_1262	25	5.43775e-05	0	89.1245
sim_1263	16	-0.00116425	36	332.851
sim_1264	25	7.18773e-05	0	85.6245
sim_1265	19	-0.000205801	24	141.16
sim_1266	18	-0.000787304	28	257.461
sim_1267	25	4.67308e-05	0	90.6538
sim_1268	24	0.000150339	4	69.9322
sim_1269	22	-7.17361e-05	12	114.347
sim_1270	24	7.30682e-05	4	85.3864
sim_1271	22	-0.000191224	12	138.245
sim_1272	20	-0.000593411	20	218.682
sim_1273	24	0.000131317	4	73.7366
sim_1274	23	1.46376e-06	8	99.7072
sim_1275	25	6.8729e-05	0	86.2542
sim_1276	21	0.000138921	16	72.2158
sim_1277	22	0.000446235	12	10.753
sim_1278	24	0.000153814	4	69.2372
sim_1279	22	0.000255313	12	48.9375
sim_1280	22	5.18121e-05	12	89.6376
sim_1281	25	3.8046e-05	0	92.3908
sim_1282	16	0.00928899	36	1757.8
sim_1283	25	8.84305e-05	0	82.3139
sim_1284	21	-0.000177504	16	135.501
sim_1285	21	-0.000201565	16	140.313
sim_1286	24	8.41558e-05	4	83.1688
sim_1287	25	5.16325e-05	0	89.6735
sim_1288	24	0.000168609	4	66.2783
sim_1289	19	0.000761507	24	52.3013
sim_1290	15	-0.0340309	40	6906.17
sim_1291	23	0.00010331	8	79.3381
sim_1292	25	4.42842e-05	0	91.1432
sim_1293	20	-0.00129245	20	358.49
sim_1294	20	-0.00119425	20	338.85
sim_1295	24	0.000116695	4	76.6611
sim_1296	22	4.99062e-05	12	90.0188
sim_1297	18	-0.00174548	28	449.095
sim_1298	24	0.000161064	4	67.7871
sim_1299	24	0.000110056	4	77.9889
sim_1300	21	0.00020244	16	59.5121
sim_1301	22	-2.4929e-05	12	104.986
sim_1302	24	5.17285e-05	4	89.6543
sim_1303	23	0.00011951	8	76.0981
sim_1304	25	1.02321e-05	0	97.9536
sim_1305	24	5.52272e-05	4	88.9546
sim_1306	25	7.51504e-05	0	84.9699
sim_1307	25	6.24847e-05	0	87.5031
sim_1308	21	0.000239693	16	52.0615
sim_1309	22	-6.88239e-05	12	113.765
sim_1310	25	6.86126e-05	0	86.2775
sim_1311	18	0.0017544	28	250.881
sim_1312	20	0.000561467	20	12.2935
sim_1313	23	8.66795e-05	8	82.6641
sim_1314	23	0.000138315	8	72.337
sim_1315	25	1.02813e-05	0	97.9437
sim_1316	25	3.75509e-05	0	92.4898
sim_1317	24	9.53112e-05	4	80.9378
sim_1318	21	0.000151366	16	69.7268
sim_1319	24	0.000133833	4	73.2333
sim_1320	23	0.000230581	8	53.8837
sim_1321	24	7.99092e-05	4	84.0182
sim_1322	24	0.000143676	4	71.2649
sim_1323	19	9.70499e-05	24	80.59
sim_1324	21	-0.000118146	16	123.629
sim_1325	20	7.40029e-06	20	98.5199
sim_1326	23	8.79999e-05	8	82.4
sim_1327	25	6.49009e-05	0	87.0198
sim_1328	25	3.87543e-05	0	92.2491
sim_1329	24	7.62708e-05	4	84.7458
sim_1330	25	4.24951e-05	0	91.501
sim_1331	24	0.00017032	4	65.936
sim_1332	23	-0.000139587	8	127.917
sim_1333	23	0.00010497	8	79.006
sim_1334	22	-8.61525e-05	12	117.23
sim_1335	24	5.35694e-05	4	89.2861
sim_1336	21	-6.40912e-05	16	112.818
sim_1337	25	7.23837e-05	0	85.5233
sim_1338	24	6.87209e-05	4	86.2558
sim_1339	25	1.01674e-05	0	97.9665
sim_1340	21	0.000541861	16	8.37218
sim_1341	24	3.30252e-05	4	93.395
sim_1342	25	7.67039e-05	0	84.6592
sim_1343	24	0.000165074	4	66.9851
sim_1344	25	4.84136e-05	0	90.3173
sim_1345	23	9.61934e-05	8	80.7613
sim_1346	24	0.000152589	4	69.4822
sim_1347	25	4.12849e-05	0	91.743
sim_1348	25	5.78214e-05	0	88.4357
sim_1349	24	7.55526e-05	4	84.8895
sim_1350	22	0.000249641	12	50.0719
sim_1351	25	5.2305e-05	0	89.539
sim_1352	22	-0.000280855	12	156.171
sim_1353	21	0.000221507	16	55.6987
sim_1354	24	0.000147994	4	70.4012
sim_1355	25	4.4493e-05	0	91.1014
sim_1356	25	3.31452e-05	0	93.371
sim_1357	25	5.46105e-05	0	89.0779
sim_1358	24	4.59941e-05	4	90.8012
sim_1359	24	0.000170804	4	65.8391
sim_1360	22	3.6314e-05	12	92.7372
sim_1361	25	1.02214e-05	0	97.9557
sim_1362	24	3.82667e-05	4	92.3467
sim_1363	21	0.000236406	16	52.7188
sim_1364	21	-0.000591501	16	218.3
sim_1365	24	0.000120488	4	75.9024
sim_1366	25	5.89394e-05	0	88.2121
sim_1367	21	-0.000459957	16	191.991
sim_1368	24	0.000111368	4	77.7264
sim_1369	23	0.000162934	8	67.4131
sim_1370	21	-0.000339438	16	167.888
sim_1371	23	2.55318e-06	8	99.4894
sim_1372	25	6.50283e-05	0	86.9943
sim_1373	24	0.000146336	4	70.7328
sim_1374	21	0.000397952	16	20.4096
sim_1375	19	-0.000663262	24	232.652
sim_1376	25	6.97347e-05	0	86.0531
sim_1377	21	-0.000635669	16	227.134
sim_1378	25	6.09814e-05	0	87.8037
sim_1379	16	-0.00597134	36	1294.27
sim_1380	19	-0.00256377	24	612.754
sim_1381	20	0.000472163	20	5.56737
sim_1382	22	-6.45314e-05	12	112.906
sim_1383	20	-0.000456664	20	191.333
sim_1384	24	8.19724e-05	4	83.6055
sim_1385	23	-2.23975e-05	8	104.48
sim_1386	21	0.000223134	16	55.3731
sim_1387	24	0.000110759	4	77.8482
sim_1388	23	5.0206e-05	8	89.9588
sim_1389	25	7.95157e-05	0	84.0969
sim_1390	20	0.000579186	20	15.8371
sim_1391	25	5.97353e-05	0	88.0529
sim_1392	24	4.98861e-05	4	90.0228
sim_1393	20	0.000716444	20	43.2888
sim_1394	24	0.000189022	4	62.1956
sim_1395	24	5.96364e-05	4	88.0727
sim_1396	21	4.12207e-05	16	91.7559
sim_1397	25	4.97792e-05	0	90.0442
sim_1398	24	0.000117364	4	76.5271
sim_1399	25	6.01384e-05	0	87.9723
sim_1400	23	0.000200863	8	59.8275
sim_1401	22	-0.0001856	12	137.12
sim_1402	24	9.1459e-05	4	81.7082
sim_1403	22	-0.000276947	12	155.389
sim_1404	22	9.30382e-05	12	81.3924
sim_1405	24	9.28113e-05	4	81.4377
sim_1406	22	1.92358e-05	12	96.1528
sim_1407	19	-0.00195401	24	490.801
sim_1408	19	-0.000769636	24	253.927
sim_1409	25	1.02864e-05	0	97.9427
sim_1410	23	3.87957e-05	8	92.2409
sim_1411	25	6.26949e-05	0	87.461
sim_1412	25	5.55728e-05	0	88.8854
sim_1413	21	-0.000100917	16	120.183
sim_1414	15	0.0095273	40	1805.46
sim_1415	25	3.57008e-05	0	92.8598
sim_1416	23	0.000192007	8	61.5985
sim_1417	23	0.000179536	8	64.0927
sim_1418	23	0.000202288	8	59.5424
sim_1419	23	5.68682e-05	8	88.6264
sim_1420	25	6.9713e-05	0	86.0574
sim_1421	24	4.53055e-05	4	90.9389
sim_1422	25	5.21239e-05	0	89.5752
sim_1423	25	5.87881e-05	0	88.2424
sim_1424	25	3.9039e-05	0	92.1922
sim_1425	23	-8.3759e-06	8	101.675
sim_1426	25	7.4431e-05	0	85.1138
sim_1427	21	-0.000238548	16	147.71
sim_1428	23	0.000163536	8	67.2927
sim_1429	25	1.02786e-05	0	97.9443
sim_1430	22	0.000312653	12	37.4694
sim_1431	24	8.05655e-05	4	83.8869
sim_1432	22	0.000261707	12	47.6585
sim_1433	19	-0.0025306	24	606.119
sim_1434	25	7.10638e-05	0	85.7872
sim_1435	25	5.20509e-05	0	89.5898
sim_1436	23	-4.0113e-05	8	108.023
sim_1437	23	3.09224e-05	8	93.8155
sim_1438	24	0.000100554	4	79.8892
sim_1439	23	0.000106206	8	78.7587
sim_1440	25	5.5218e-05	0	88.9564
sim_1441	25	7.4703e-05	0	85.0594
sim_1442	22	-0.000100565	12	120.113
sim_1443	22	1.73509e-05	12	96.5298
sim_1444	23	0.000276795	8	44.6409
sim_1445	17	-0.00486409	32	1072.82
sim_1446	25	5.55849e-05	0	88.883
sim_1447	21	-0.000144376	16	128.875
sim_1448	23	-1.79984e-06	8	100.36
sim_1449	18	0.00270225	28	440.451
sim_1450	21	-0.000330832	16	166.166
sim_1451	24	9.20744e-05	4	81.5851
sim_1452	24	8.76775e-05	4	82.4645
sim_1453	23	-0.000120786	8	124.157
sim_1454	25	8.0968e-05	0	83.8064
sim_1455	25	2.99031e-05	0	94.0194
sim_1456	20	0.00125654	20	151.308
sim_1457	24	8.50645e-05	4	82.9871
sim_1458	25	8.3771e-05	0	83.2458
sim_1459	22	0.000183484	12	63.3032
sim_1460	20	-0.000781899	20	256.38
sim_1461	21	-0.000139494	16	127.899
sim_1462	23	0.000113986	8	77.2028
sim_1463	24	9.50748e-05	4	80.985
sim_1464	25	4.82124e-05	0	90.3575
sim_1465	23	9.63926e-05	8	80.7215
sim_1466	25	4.95056e-05	0	90.0989
sim_1467	24	0.000133535	4	73.293
sim_1468	24	3.5236e-05	4	92.9528
sim_1469	22	0.000166667	12	66.6666
sim_1470	22	-5.64961e-05	12	111.299
sim_1471	25	2.06411e-05	0	95.8718
sim_1472	22	0.000151817	12	69.6366
sim_1473	22	-0.000212444	12	142.489
sim_1474	21	0.000661549	16	32.3098
sim_1475	25	4.44065e-05	0	91.1187
sim_1476	19	-0.00015025	24	130.05
sim_1477	25	4.63882e-05	0	90.7224
sim_1478	19	-0.00064557	24	229.114
sim_1479	25	5.44941e-05	0	89.1012
sim_1480	21	0.000128899	16	74.2201
sim_1481	24	6.9813e-05	4	86.0374
sim_1482	25	5.03585e-05	0	89.9283
sim_1483	25	5.00177e-05	0	89.9965
sim_1484	24	7.14621e-05	4	85.7076
sim_1485	25	5.93461e-05	0	88.1308
sim_1486	25	7.98291e-05	0	84.0342
sim_1487	24	6.65708e-05	4	86.6858
sim_1488	19	0.000610442	24	22.0883
sim_1489	22	0.000149561	12	70.0877
sim_1490	24	9.73375e-05	4	80.5325
sim_1491	24	0.000107369	4	78.5263
sim_1492	25	1.018e-05	0	97.964
sim_1493	22	-0.000192163	12	138.433
sim_1494	24	4.941e-05	4	90.118
sim_1495	23	0.000123868	8	75.2263
sim_1496	22	0.000211615	12	57.6769
sim_1497	22	-9.92002e-06	12	101.984
sim_1498	24	0.000119588	4	76.0825
sim_1499	24	6.19276e-05	4	87.6145
sim_1500	21	5.68793e-05	16	88.6241
sim_1501	24	5.97301e-05	4	88.054
sim_1502	25	5.768e-05	0	88.464
sim_1503	25	6.73822e-05	0	86.5236
sim_1504	24	3.43453e-05	4	93.1309
sim_1505	25	5.93184e-05	0	88.1363
sim_1506	24	9.99387e-05	4	80.0123
sim_1507	23	0.000104327	8	79.1346
sim_1508	25	6.92096e-05	0	86.1581
sim_1509	22	-0.000124344	12	124.869
sim_1510	21	0.000184547	16	63.0905
sim_1511	25	5.83353e-05	0	88.3329
sim_1512	24	0.000174885	4	65.0231
sim_1513	21	0.000387089	16	22.5822
sim_1514	25	5.6832e-05	0	88.6336
sim_1515	24	0.000137273	4	72.5453
sim_1516	20	-0.000968233	20	293.647
sim_1517	21	3.50202e-05	16	92.996
sim_1518	23	9.57062e-05	8	80.8588
sim_1519	22	2.11655e-05	12	95.7669
sim_1520	25	8.62358e-05	0	82.7528
sim_1521	20	0.000663134	20	32.6268
sim_1522	18	0.00103836	28	107.671
sim_1523	25	1.0257e-05	0	97.9486
sim_1524	22	-3.3079e-05	12	106.616
sim_1525	22	-2.7006e-05	12	105.401
sim_1526	22	0.000344078	12	31.1844
sim_1527	21	0.000622037	16	24.4074
sim_1528	25	7.0128e-05	0	85.9744
sim_1529	25	1.02943e-05	0	97.9411
sim_1530	23	-0.000149391	8	129.878
sim_1531	24	5.89798e-05	4	88.204
sim_1532	25	8.10844e-05	0	83.7831
sim_1533	24	4.85717e-05	4	90.2857
sim_1534	25	4.27804e-05	0	91.4439
sim_1535	24	3.56096e-05	4	92.8781
sim_1536	24	8.46631e-05	4	83.0674
sim_1537	25	6.65569e-05	0	86.6886
sim_1538	25	6.78189e-05	0	86.4362
sim_1539	22	-0.00017448	12	134.896
sim_1540	24	0.000117713	4	76.4575
sim_1541	25	6.21002e-05	0	87.58
sim_1542	25	6.50937e-05	0	86.9813
sim_1543	22	4.55268e-05	12	90.8946
sim_1544	25	7.35442e-05	0	85.2912
sim_1545	21	0.000489575	16	2.0851
sim_1546	25	7.34906e-05	0	85.3019
sim_1547	23	4.6676e-05	8	90.6648
sim_1548	23	-3.99469e-05	8	107.989
sim_1549	23	0.000105606	8	78.8787
sim_1550	23	-9.67278e-05	8	119.346
sim_1551	21	-1.06768e-05	16	102.135
sim_1552	25	5.69044e-05	0	88.6191
sim_1553	23	0.000186555	8	62.689
sim_1554	25	6.32398e-05	0	87.352
sim_1555	25	5.43907e-05	0	89.1219
sim_1556	23	7.66677e-05	8	84.6665
sim_1557	25	4.40596e-05	0	91.1881
sim_1558	24	0.000103822	4	79.2356
sim_1559	24	9.7758e-05	4	80.4484
sim_1560	25	1.02947e-05	0	97.9411
sim_1561	25	5.93481e-05	0	88.1304
sim_1562	22	8.07552e-05	12	83.849
sim_1563	23	0.000102176	8	79.5647
sim_1564	25	5.29028e-05	0	89.4194
sim_1565	25	4.43361e-05	0	91.1328
sim_1566	24	0.000131777	4	73.6447
sim_1567	20	9.04446e-05	20	81.9111
sim_1568	19	0.000100792	24	79.8415
sim_1569	22	1.45954e-05	12	97.0809
sim_1570	25	5.84068e-05	0	88.3186
sim_1571	24	0.000108857	4	78.2287
sim_1572	25	7.25275e-05	0	85.4945
sim_1573	21	1.94578e-05	16	96.1084
sim_1574	25	2.61596e-05	0	94.7681
sim_1575	24	0.000130616	4	73.8767
sim_1576	25	6.06682e-05	0	87.8664
sim_1577	24	0.000134038	4	73.1924
sim_1578	22	2.06944e-05	12	95.8611
sim_1579	22	0.000150234	12	69.9531
sim_1580	25	1.0225e-05	0	97.955
sim_1581	19	-0.000169258	24	133.852
sim_1582	22	-0.000341158	12	168.232
sim_1583	21	-0.000103845	16	120.769
sim_1584	23	3.10681e-05	8	93.7864
sim_1585	24	0.000130907	4	73.8185
sim_1586	23	0.0001698	8	66.0399
sim_1587	23	7.47197e-05	8	85.0561
sim_1588	23	0.000115389	8	76.9222
sim_1589	25	6.18555e-05	0	87.6289
sim_1590	20	-0.000322228	20	164.446
sim_1591	25	1.02856e-05	0	97.9429
sim_1592	17	0.00111731	32	123.462
sim_1593	23	-0.000109835	8	121.967
sim_1594	24	0.000111733	4	77.6534
sim_1595	22	9.11753e-05	12	81.7649
sim_1596	20	-0.000253327	20	150.665
sim_1597	25	4.42611e-05	0	91.1478
sim_1598	24	7.67684e-05	4	84.6463
sim_1599	22	0.000205956	12	58.8089
sim_1600	23	2.34148e-06	8	99.5317
sim_1601	24	0.000107136	4	78.5729
sim_1602	21	0.000902618	16	80.5237
sim_1603	24	4.56478e-05	4	90.8704
sim_1604	21	-0.000382051	16	176.41
sim_1605	25	5.55346e-05	0	88.8931
sim_1606	25	8.98929e-05	0	82.0214
sim_1607	21	0.000646112	16	29.2223
sim_1608	24	0.000133278	4	73.3445
sim_1609	22	-0.000316178	12	163.236
sim_1610	23	1.87409e-05	8	96.2518
sim_1611	25	4.32251e-05	0	91.355
sim_1612	25	4.94233e-05	0	90.1153
sim_1613	25	1.02142e-05	0	97.9572
sim_1614	24	0.00014995	4	70.0101
sim_1615	23	-7.23828e-05	8	114.477
sim_1616	24	0.000124098	4	75.1805
sim_1617	20	0.000434155	20	13.1689
sim_1618	25	6.1914e-05	0	87.6172
sim_1619	24	0.000131488	4	73.7024
sim_1620	22	0.000438277	12	12.3447
sim_1621	25	5.94567e-05	0	88.1087
sim_1622	25	6.76568e-05	0	86.4686
sim_1623	25	7.09051e-05	0	85.819
sim_1624	21	-0.000439281	16	187.856
sim_1625	24	9.72735e-05	4	80.5453
sim_1626	22	0.00013821	12	72.3579
sim_1627	25	8.12796e-05	0	83.7441
sim_1628	23	0.000139438	8	72.1124
sim_1629	25	4.95915e-05	0	90.0817
sim_1630	25	6.66593e-05	0	86.6681
sim_1631	22	-3.00573e-05	12	106.011
sim_1632	24	0.00016004	4	67.9921
sim_1633	22	0.000137727	12	72.4547
sim_1634	22	4.01149e-05	12	91.977
sim_1635	21	-0.000414517	16	182.903
sim_1636	24	7.12611e-05	4	85.7478
sim_1637	24	6.149e-05	4	87.702
sim_1638	23	3.03314e-05	8	93.9337
sim_1639	24	4.72232e-05	4	90.5554
sim_1640	21	-0.000736376	16	247.275
sim_1641	19	0.000353185	24	29.3631
sim_1642	24	5.01425e-05	4	89.9715
sim_1643	23	0.000136772	8	72.6455
sim_1644	23	4.49705e-05	8	91.0059
sim_1645	21	-0.000361607	16	172.321
sim_1646	24	0.000163194	4	67.3612
sim_1647	24	7.07008e-05	4	85.8598
sim_1648	19	-0.000754509	24	250.902
sim_1649	23	0.000132015	8	73.5971
sim_1650	25	5.99298e-05	0	88.014
sim_1651	25	4.98103e-05	0	90.0379
sim_1652	20	-0.000166546	20	133.309
sim_1653	21	-0.000369162	16	173.832
sim_1654	24	0.00011148	4	77.704
sim_1655	25	1.02512e-05	0	97.9498
sim_1656	25	8.73419e-05	0	82.5316
sim_1657	21	-0.000211646	16	142.329
sim_1658	25	6.08074e-05	0	87.8385
sim_1659	25	1.02954e-05	0	97.9409
sim_1660	25	1.02145e-05	0	97.9571
sim_1661	25	6.09742e-05	0	87.8052
sim_1662	21	0.000479009	16	4.19813
sim_1663	24	0.000135527	4	72.8947
sim_1664	24	6.59016e-05	4	86.8197
sim_1665	24	0.00010779	4	78.4419
sim_1666	20	0.000551098	20	10.2195
sim_1667	21	-0.000243566	16	148.713
sim_1668	24	5.49409e-05	4	89.0118
sim_1669	21	2.06773e-05	16	95.8645
sim_1670	25	7.03179e-05	0	85.9364
sim_1671	24	8.78256e-05	4	82.4349
sim_1672	24	0.000121115	4	75.777
sim_1673	17	0.00151658	32	203.316
sim_1674	22	0.000198694	12	60.2611
sim_1675	25	4.73407e-05	0	90.5319
sim_1676	19	0.00223518	24	347.035
sim_1677	23	0.00022792	8	54.4159
sim_1678	24	5.52622e-05	4	88.9476
sim_1679	24	9.70659e-05	4	80.5868
sim_1680	23	-1.61993e-05	8	103.24
sim_1681	23	0.000177712	8	64.4577
sim_1682	20	-0.000774985	20	254.997
sim_1683	24	8.82743e-05	4	82.3451
sim_1684	24	3.26878e-05	4	93.4624
sim_1685	22	-0.000293497	12	158.699
sim_1686	24	0.000103653	4	79.2694
sim_1687	25	7.82145e-05	0	84.3571
sim_1688	23	8.53867e-05	8	82.9227
sim_1689	24	0.000112545	4	77.4909
sim_1690	22	0.000304626	12	39.0748
sim_1691	21	0.000491331	16	1.7338
sim_1692	23	7.42903e-05	8	85.1419
sim_1693	24	0.000156216	4	68.7567
sim_1694	24	4.67982e-05	4	90.6404
sim_1695	25	6.78513e-05	0	86.4297
sim_1696	23	7.91936e-05	8	84.1613
sim_1697	22	-0.000118471	12	123.694
sim_1698	18	0.00183144	28	266.287
sim_1699	24	7.15216e-05	4	85.6957
sim_1700	24	8.65428e-05	4	82.6914
sim_1701	24	0.000169751	4	66.0499
sim_1702	21	0.000276962	16	44.6075
sim_1703	25	6.91017e-05	0	86.1797
sim_1704	24	5.7132e-05	4	88.5736
sim_1705	25	6.4489e-05	0	87.1022
sim_1706	24	0.000135352	4	72.9295
sim_1707	24	8.13096e-05	4	83.7381
sim_1708	22	0.000105803	12	78.8395
sim_1709	18	0.00133387	28	166.775
sim_1710	24	0.000117523	4	76.4953
sim_1711	21	0.000153944	16	69.2113
sim_1712	24	4.49937e-05	4	91.0013
sim_1713	22	0.000345881	12	30.8237
sim_1714	25	6.24015e-05	0	87.5197
sim_1715	24	0.000137238	4	72.5523
sim_1716	23	2.88781e-05	8	94.2244
sim_1717	25	1.0209e-05	0	97.9582
sim_1718	24	0.000108044	4	78.3911
sim_1719	21	-0.000301712	16	160.342
sim_1720	22	0.000280858	12	43.8283
sim_1721	20	-0.000353868	20	170.774
sim_1722	24	0.000165432	4	66.9136
sim_1723	24	0.000112016	4	77.5969
sim_1724	24	5.13015e-05	4	89.7397
sim_1725	22	0.000242397	12	51.5207
sim_1726	23	-3.02649e-05	8	106.053
sim_1727	25	1.02626e-05	0	97.9475
sim_1728	21	6.59137e-05	16	86.8173
sim_1729	21	8.94851e-05	16	82.103
sim_1730	22	-7.7951e-05	12	115.59
sim_1731	23	-7.41684e-05	8	114.834
sim_1732	24	0.000142886	4	71.4228
sim_1733	25	5.70972e-05	0	88.5806
sim_1734	22	0.000343272	12	31.3456
sim_1735	23	-8.13966e-05	8	116.279
sim_1736	23	-7.8322e-06	8	101.566
sim_1737	21	-2.97617e-05	16	105.952
sim_1738	23	-0.000133898	8	126.78
sim_1739	25	6.295e-05	0	87.41
sim_1740	25	6.1171e-05	0	87.7658
sim_1741	23	0.000158313	8	68.3373
sim_1742	23	-7.67069e-05	8	115.341
sim_1743	25	4.00964e-05	0	91.9807
sim_1744	25	4.11589e-05	0	91.7682
sim_1745	21	-0.000105212	16	121.042
sim_1746	23	-5.23841e-06	8	101.048
sim_1747	23	6.06101e-05	8	87.878
sim_1748	25	5.46e-05	0	89.08
sim_1749	25	5.80046e-05	0	88.3991
sim_1750	21	-0.000295608	16	159.122
sim_1751	25	5.22848e-05	0	89.543
sim_1752	24	5.58419e-05	4	88.8316
sim_1753	23	0.000179283	8	64.1435
sim_1754	22	0.000199101	12	60.1798
sim_1755	24	8.44169e-05	4	83.1166
sim_1756	25	7.64373e-05	0	84.7125
sim_1757	22	-0.000101891	12	120.378
sim_1758	25	1.02978e-05	0	97.9404
sim_1759	25	5.00108e-05	0	89.9978
sim_1760	25	5.84909e-05	0	88.3018
sim_1761	25	5.84543e-05	0	88.3091
sim_1762	22	5.49415e-05	12	89.0117
sim_1763	22	0.00035996	12	28.008
sim_1764	24	9.28294e-05	4	81.4341
sim_1765	25	4.02886e-05	0	91.9423
sim_1766	24	0.000113804	4	77.2391
sim_1767	22	1.37298e-07	12	99.9725
sim_1768	24	0.000139625	4	72.075
sim_1769	23	3.25324e-05	8	93.4935
sim_1770	25	1.0188e-05	0	97.9624
sim_1771	25	5.50908e-05	0	88.9818
sim_1772	16	0.0138532	36	2670.65
sim_1773	24	0.000125984	4	74.8033
sim_1774	23	5.80793e-05	8	88.3841
sim_1775	22	0.000350441	12	29.9118
sim_1776	19	0.00155656	24	211.311
sim_1777	25	5.20111e-05	0	89.5978
sim_1778	21	-0.000276351	16	155.27
sim_1779	24	0.000109727	4	78.0546
sim_1780	21	0.000361354	16	27.7291
sim_1781	24	4.77608e-05	4	90.4478
sim_1782	24	9.39492e-05	4	81.2102
sim_1783	24	0.000147804	4	70.4391
sim_1784	20	0.000445785	20	10.8431
sim_1785	25	6.00408e-05	0	87.9918
sim_1786	21	0.000468963	16	6.20732
sim_1787	24	6.03746e-05	4	87.9251
sim_1788	25	4.9956e-05	0	90.0088
sim_1789	22	0.000149334	12	70.1333
sim_1790	24	0.000122961	4	75.4078
sim_1791	25	5.98109e-05	0	88.0378
sim_1792	25	4.65806e-05	0	90.6839
sim_1793	25	5.70316e-05	0	88.5937
sim_1794	25	6.87455e-05	0	86.2509
sim_1795	23	0.000205197	8	58.9607
sim_1796	24	4.13718e-05	4	91.7256
sim_1797	25	4.79711e-05	0	90.4058
sim_1798	24	4.4053e-05	4	91.1894
sim_1799	24	0.000132025	4	73.595
sim_1800	24	0.000156357	4	68.7286
sim_1801	20	-0.000515606	20	203.121
sim_1802	23	0.000169384	8	66.1232
sim_1803	21	8.0538e-05	16	83.8924
sim_1804	23	3.73123e-06	8	99.2538
sim_1805	21	0.000633458	16	26.6917
sim_1806	21	0.000862797	16	72.5594
sim_1807	24	0.000133497	4	73.3007
sim_1808	25	7.38594e-05	0	85.2281
sim_1809	19	0.000106541	24	78.6918
sim_1810	23	0.000197928	8	60.4144
sim_1811	21	0.00014837	16	70.3261
sim_1812	25	7.82008e-05	0	84.3598
sim_1813	18	-0.00216222	28	532.444
sim_1814	25	7.85897e-05	0	84.2821
sim_1815	22	-0.000415956	12	183.191
sim_1816	20	0.000163537	20	67.2926
sim_1817	25	8.38854e-05	0	83.2229
sim_1818	25	6.63198e-05	0	86.736
sim_1819	24	6.74452e-05	4	86.511
sim_1820	22	1.18837e-05	12	97.6233
sim_1821	22	0.000250147	12	49.9706
sim_1822	24	6.08329e-05	4	87.8334
sim_1823	23	0.000217118	8	56.5765
sim_1824	24	6.05964e-05	4	87.8807
sim_1825	21	0.000190682	16	61.8637
sim_1826	24	3.69936e-05	4	92.6013
sim_1827	18	0.00390963	28	681.926
sim_1828	25	4.72233e-05	0	90.5553
sim_1829	20	-0.000270664	20	154.133
sim_1830	21	0.000653282	16	30.6565
sim_1831	25	8.32385e-05	0	83.3523
sim_1832	20	-0.00122661	20	345.322
sim_1833	19	0.00053451	24	6.902
sim_1834	24	0.000166577	4	66.6846
sim_1835	21	0.000168568	16	66.2865
sim_1836	25	5.42133e-05	0	89.1573
sim_1837	25	5.75866e-05	0	88.4827
sim_1838	24	0.000168652	4	66.2697
sim_1839	18	-0.00112787	28	325.574
sim_1840	25	5.0718e-05	0	89.8564
sim_1841	24	0.000154635	4	69.0731
sim_1842	21	-0.000163953	16	132.791
sim_1843	25	7.19346e-05	0	85.6131
sim_1844	22	0.000237717	12	52.4566
sim_1845	25	1.0249e-05	0	97.9502
sim_1846	25	6.74925e-05	0	86.5015
sim_1847	25	5.74054e-05	0	88.5189
sim_1848	23	0.000114183	8	77.1635
sim_1849	24	3.82437e-05	4	92.3513
sim_1850	25	5.11958e-05	0	89.7608
sim_1851	22	0.000131333	12	73.7334
sim_1852	24	6.87895e-05	4	86.2421
sim_1853	23	5.36886e-05	8	89.2623
sim_1854	25	1.02175e-05	0	97.9565
sim_1855	22	0.000176346	12	64.7308
sim_1856	21	-7.4916e-05	16	114.983
sim_1857	21	0.00030819	16	38.3619
sim_1858	25	1.02375e-05	0	97.9525
sim_1859	21	0.000550559	16	10.1119
sim_1860	19	0.000493351	24	1.32985
sim_1861	18	0.00147127	28	194.255
sim_1862	25	6.40732e-05	0	87.1854
sim_1863	25	1.03294e-05	0	97.9341
sim_1864	24	3.59171e-05	4	92.8166
sim_1865	24	0.000132548	4	73.4905
sim_1866	25	8.6173e-05	0	82.7654
sim_1867	21	0.000704338	16	40.8677
sim_1868	17	0.00814699	32	1529.4
sim_1869	23	0.000113336	8	77.3329
sim_1870	24	7.34237e-05	4	85.3153
sim_1871	25	7.71348e-05	0	84.573
sim_1872	25	6.47588e-05	0	87.0482
sim_1873	22	0.000112178	12	77.5643
sim_1874	25	7.63489e-05	0	84.7302
sim_1875	22	-0.000295976	12	159.195
sim_1876	23	4.81469e-05	8	90.3706
sim_1877	21	-0.000114943	16	122.989
sim_1878	22	-0.00032708	12	165.416
sim_1879	25	1.0156e-05	0	97.9688
sim_1880	24	9.35028e-05	4	81.2994
sim_1881	21	2.46803e-05	16	95.0639
sim_1882	25	5.8425e-05	0	88.315
sim_1883	24	7.16201e-05	4	85.676
sim_1884	24	0.000143499	4	71.3003
sim_1885	24	6.22698e-05	4	87.546
sim_1886	21	0.000140504	16	71.8991
sim_1887	24	9.37103e-05	4	81.2579
sim_1888	23	4.92001e-05	8	90.16
sim_1889	23	6.02867e-05	8	87.9427
sim_1890	21	-0.000101761	16	120.352
sim_1891	23	2.70543e-05	8	94.5891
sim_1892	20	-0.000144272	20	128.854
sim_1893	25	5.76121e-05	0	88.4776
sim_1894	25	5.01548e-05	0	89.969
sim_1895	21	0.000526414	16	5.28289
sim_1896	21	-0.000515327	16	203.065
sim_1897	21	8.77968e-05	16	82.4406
sim_1898	22	0.00010772	12	78.4561
sim_1899	25	1.0237e-05	0	97.9526
sim_1900	22	0.000368386	12	26.3227
sim_1901	23	0.000222969	8	55.4061
sim_1902	21	0.000100326	16	79.9348
sim_1903	20	-0.000902891	20	280.578
sim_1904	22	-9.6002e-05	12	119.2
sim_1905	18	-0.000608829	28	221.766
sim_1906	24	4.99828e-05	4	90.0034
sim_1907	23	5.90704e-05	8	88.1859
sim_1908	22	3.6946e-05	12	92.6108
sim_1909	25	5.62373e-05	0	88.7525
sim_1910	25	5.7436e-05	0	88.5128
sim_1911	19	-0.00252737	24	605.473
sim_1912	25	7.09241e-05	0	85.8152
sim_1913	25	4.9533e-05	0	90.0934
sim_1914	21	-0.00026179	16	152.358
sim_1915	22	0.00011444	12	77.112
sim_1916	19	0.00048582	24	2.83608
sim_1917	25	7.42353e-05	0	85.1529
sim_1918	22	-2.41025e-05	12	104.821
sim_1919	20	0.000190224	20	61.9552
sim_1920	19	0.0011192	24	123.84
sim_1921	25	5.90284e-05	0	88.1943
sim_1922	25	6.39975e-05	0	87.2005
sim_1923	24	6.60314e-05	4	86.7937
sim_1924	20	-0.000666318	20	233.264
sim_1925	20	-5.77618e-05	20	111.552
sim_1926	23	-2.60141e-05	8	105.203
sim_1927	21	0.000135085	16	72.983
sim_1928	24	7.74098e-05	4	84.518
sim_1929	25	1.01951e-05	0	97.961
sim_1930	25	6.28706e-05	0	87.4259
sim_1931	23	0.000102499	8	79.5002
sim_1932	25	5.41406e-05	0	89.1719
sim_1933	24	7.75383e-05	4	84.4923
sim_1934	24	5.79472e-05	4	88.4106
sim_1935	20	0.000821606	20	64.3213
sim_1936	23	4.69552e-05	8	90.609
sim_1937	25	6.49902e-05	0	87.002
sim_1938	22	-2.91493e-05	12	105.83
sim_1939	20	0.000135229	20	72.9541
sim_1940	24	0.000108267	4	78.3467
sim_1941	25	1.02081e-05	0	97.9584
sim_1942	25	5.95698e-05	0	88.086
sim_1943	25	7.34672e-05	0	85.3066
sim_1944	25	1.02727e-05	0	97.9455
sim_1945	20	0.00132882	20	165.764
sim_1946	24	0.000120301	4	75.9399
sim_1947	20	0.00130871	20	161.743
sim_1948	23	3.35657e-05	8	93.2869
sim_1949	24	0.000118032	4	76.3937
sim_1950	19	-0.000411743	24	182.349
sim_1951	25	4.34e-05	0	91.32
sim_1952	23	5.34948e-06	8	98.9301
sim_1953	23	0.000230767	8	53.8466
sim_1954	22	0.000201557	12	59.6887
sim_1955	24	7.58064e-05	4	84.8387
sim_1956	25	7.20064e-05	0	85.5987
sim_1957	24	8.52561e-05	4	82.9488
sim_1958	25	6.62802e-05	0	86.744
sim_1959	18	0.00206818	28	313.635
sim_1960	25	1.01465e-05	0	97.9707
sim_1961	16	0.00178429	36	256.859
sim_1962	23	8.86744e-05	8	82.2651
sim_1963	25	4.64834e-05	0	90.7033
sim_1964	20	-0.000455811	20	191.162
sim_1965	21	-0.00016167	16	132.334
sim_1966	25	5.6531e-05	0	88.6938
sim_1967	24	9.3093e-05	4	81.3814
sim_1968	17	0.00438799	32	777.599
sim_1969	25	1.02419e-05	0	97.9516
sim_1970	21	3.62027e-05	16	92.7595
sim_1971	24	0.000122162	4	75.5677
sim_1972	24	9.22229e-05	4	81.5554
sim_1973	25	3.80249e-05	0	92.395
sim_1974	20	-1.96456e-05	20	103.929
sim_1975	21	-8.56093e-05	16	117.122
sim_1976	24	0.000101201	4	79.7599
sim_1977	22	-2.51571e-05	12	105.031
sim_1978	25	5.49765e-05	0	89.0047
sim_1979	25	6.37153e-05	0	87.2569
sim_1980	24	8.02932e-05	4	83.9414
sim_1981	21	-0.000132759	16	126.552
sim_1982	25	2.23933e-05	0	95.5213
sim_1983	25	3.48367e-05	0	93.0327
sim_1984	19	-0.000507162	24	201.432
sim_1985	25	6.75327e-05	0	86.4935
sim_1986	24	0.000122745	4	75.4511
sim_1987	24	0.000154631	4	69.0738
sim_1988	24	0.000128229	4	74.3543
sim_1989	25	1.02128e-05	0	97.9574
sim_1990	24	8.297e-05	4	83.406
sim_1991	23	-0.0001693	8	133.86
sim_1992	24	0.000148343	4	70.3314
sim_1993	25	7.94232e-05	0	84.1154
sim_1994	23	6.49822e-05	8	87.0036
sim_1995	25	5.26499e-05	0	89.47
sim_1996	24	7.94747e-05	4	84.1051
sim_1997	25	5.37913e-05	0	89.2417
sim_1998	23	0.000121511	8	75.6977
[truncated: 2 more rows]
