# Supplementary material for: A novel data processing method CyC* for quantitative real time polymerase chain reaction minimizes cumulative error
Source: PLoS One. 2019 Jun 11;14(6):e0218159. doi: 10.1371/journal.pone.0218159 (PMC6559663; doi:10.1371/journal.pone.0218159)
Supplement: S7 Table — (XLS) [file pone.0218159.s008.xls]

## Sheet: Eastimate F0 per methods
		S7 Table. Estimate values of F0 using CyC* and other 13 published methods with publicly available data.
CYC*		AHCY	AKR1C1	ARHGEF7	BIRC5	CAMTA1	CAMTA2	CD44	CDCA5	CDH5	CDKN3	CLSTN1	CPSG3	DDC	DPYSL3	ECEL1	ELAVL4	EPB41L3	EPHA5	EPN2	FYN	GNB1	HIVEP2	HMBS	HPRT1	IGSF4	INPP1	MAP2K4	MAP7	MAPT	MCM2	MRPL3	MTSS1	MYCN(4)	NHLH2	NM23A	NRCAM	NTRK1	ODC1	PAICS	PDE4DIP	PIK3R1	PLAGL1	PLAT	PMP22	PRAME	PRDM2	PRKACB	PRKCZ
	STD-15	1.08506e-10	7.0843e-11	2.05668e-10	2.00155e-11	3.10998e-11	1.06375e-10	4.60454e-11	7.91637e-11	1.569e-10	3.39474e-11	2.76908e-10	1.44001e-10	1.46786e-10	7.22668e-11	1.64829e-10	1.18349e-10	1.05273e-10	8.37004e-11	1.28639e-10	1.21833e-10	8.36145e-11	1.41626e-10	1.87589e-10	1.0867e-10	2.18927e-10	1.45066e-10	6.73039e-11	2.126e-10	2.48231e-10	5.30791e-11	9.83829e-11	5.93364e-11	3.1007e-10	5.75497e-11	5.1457e-10	9.82297e-11	6.29064e-11	8.28706e-11	6.73509e-11	1.8875e-10	2.96873e-10	1.74576e-10	5.17359e-11	4.77795e-11	2.46259e-10	1.76888e-10	2.5423e-10	1.35934e-10
	STD-15	2.10174e-10	9.50024e-11	1.05756e-10	1.46542e-10	5.88828e-11	1.30083e-10	1.90691e-11	1.14537e-10	1.07077e-10	4.53257e-11	3.30762e-10	2.30428e-10	1.30609e-10	8.29712e-11	1.81054e-10	1.20116e-10	1.61925e-10	1.45606e-10	1.17734e-10	1.70295e-10	1.41365e-10	1.65816e-10	1.27308e-10	2.34106e-10	2.65098e-10	1.34813e-10	1.27971e-10	2.24589e-10	1.20645e-10	8.50586e-11	6.41244e-11	5.64016e-11	4.09518e-10	5.92018e-11	1.99289e-10	1.25822e-10	3.61878e-11	1.63065e-10	5.19733e-11	1.86308e-10	2.11422e-10	8.72487e-11	5.46422e-11	7.51511e-11	2.15026e-10	1.72148e-10	1.64048e-10	1.14076e-10
	STD-15	2.54856e-10	7.72853e-11	1.70592e-10	4.96685e-11	5.1011e-11	1.37483e-10	8.26807e-11	1.43887e-10	1.99766e-10	6.7198e-11	1.14483e-10	2.21718e-10	1.19199e-10	1.08735e-10	1.60665e-10	1.12594e-10	2.74043e-10	7.54568e-11	1.32987e-10	9.10658e-11	1.03743e-10	1.01668e-10	1.69836e-10	1.85799e-10	2.1165e-10	1.64838e-10	1.77632e-10	1.56656e-10	2.52638e-10	2.41354e-11	9.72051e-11	4.44006e-11	3.33565e-10	4.84139e-11	1.43633e-10	1.71373e-10	6.20141e-11	1.08155e-10	1.10652e-10	7.16455e-11	2.02601e-10	9.01055e-11	4.60224e-11	3.82147e-11	1.60773e-10	3.09627e-11	2.97062e-10	1.3547e-10
	STD-150	1.42583e-09	8.37669e-10	1.65491e-09	5.55473e-10	3.03498e-10	1.61452e-09	6.59016e-10	1.05793e-09	2.49187e-09	5.41903e-10	2.1828e-09	2.02001e-09	1.12663e-09	1.10235e-09	1.96091e-09	1.07093e-09	1.87251e-09	9.59895e-10	1.45885e-09	1.48062e-09	1.05289e-09	1.53203e-09	1.77756e-09	1.40101e-09	2.2147e-09	1.36411e-09	1.0032e-09	1.37713e-09	2.02523e-09	3.49731e-10	8.55603e-10	6.37987e-10	2.29989e-09	5.416e-10	1.5784e-09	1.72754e-09	6.23111e-10	1.46948e-09	7.56394e-10	1.21097e-09	2.5329e-09	1.36087e-09	3.32565e-10	8.5043e-10	1.72108e-09	7.46642e-10	1.84337e-09	1.45058e-09
	STD-150	1.82849e-09	1.03243e-09	1.59185e-09	7.06082e-10	6.32761e-10	1.54606e-09	5.70638e-10	1.29835e-09	2.30875e-09	5.06991e-10	2.12787e-09	1.86966e-09	1.46251e-09	1.21196e-09	1.826e-09	1.2839e-09	1.79129e-09	1.01295e-09	1.16517e-09	1.06357e-09	8.5274e-10	1.20346e-09	1.65512e-09	1.33514e-09	1.93961e-09	1.16994e-09	1.14742e-09	1.83193e-09	1.79996e-09	5.05032e-10	1.00558e-09	7.35843e-10	2.19229e-09	5.26849e-10	1.3258e-09	1.56907e-09	6.9207e-10	1.79069e-09	5.12569e-10	1.31719e-09	2.42661e-09	1.27513e-09	4.01549e-10	9.94425e-10	1.70115e-09	7.04604e-10	2.05422e-09	1.61455e-09
	STD-150	1.58233e-09	9.27615e-10	1.34554e-09	6.25641e-10	5.58888e-10	1.12136e-09	5.66749e-10	1.23789e-09	1.91383e-09	4.61838e-10	2.14404e-09	1.78575e-09	1.16925e-09	9.81441e-10	1.71856e-09	1.29962e-09	1.64883e-09	8.20757e-10	1.19361e-09	1.26511e-09	9.75079e-10	1.51981e-09	1.75903e-09	1.14975e-09	1.88161e-09	1.01398e-09	1.2591e-09	1.59237e-09	1.63792e-09	4.54523e-10	7.7361e-10	5.58078e-10	2.20544e-09	3.89922e-10	1.36288e-09	1.48861e-09	5.52426e-10	1.73877e-09	6.71052e-10	1.10133e-09	2.25714e-09	1.32318e-09	4.20578e-10	4.89216e-10	1.44687e-09	6.61081e-10	1.7774e-09	1.55562e-09
	STD-1500	2.00476e-08	1.1992e-08	1.74576e-08	9.35974e-09	8.39288e-09	1.72032e-08	6.63089e-09	1.40659e-08	2.58054e-08	6.99681e-09	2.57575e-08	2.37802e-08	1.51066e-08	1.45573e-08	1.82335e-08	1.54167e-08	2.12592e-08	1.33787e-08	1.58874e-08	1.46775e-08	1.52057e-08	1.80328e-08	2.13244e-08	1.69578e-08	2.2627e-08	1.65409e-08	1.46205e-08	1.88541e-08	2.02117e-08	7.8431e-09	9.9937e-09	8.37517e-09	2.76414e-08	6.32147e-09	1.88445e-08	2.05188e-08	1.0395e-08	1.99356e-08	8.37409e-09	1.50273e-08	3.00241e-08	1.60768e-08	6.24412e-09	1.04936e-08	2.55626e-08	1.12913e-08	2.40984e-08	1.76059e-08
	STD-1500	1.73574e-08	1.06834e-08	1.54811e-08	8.97398e-09	5.85532e-09	1.83642e-08	6.44604e-09	1.27918e-08	2.40179e-08	6.72169e-09	2.21825e-08	2.30226e-08	1.49176e-08	1.18939e-08	2.01672e-08	1.24244e-08	1.97341e-08	1.0664e-08	1.26774e-08	1.503e-08	1.31113e-08	1.85708e-08	1.80198e-08	1.597e-08	2.06384e-08	1.47909e-08	1.33011e-08	1.76494e-08	2.00482e-08	7.13499e-09	9.69585e-09	7.97234e-09	2.39172e-08	6.28487e-09	1.80417e-08	1.8154e-08	8.02822e-09	1.85934e-08	8.2606e-09	1.42214e-08	2.71921e-08	1.61279e-08	5.28404e-09	7.98608e-09	2.38129e-08	9.78542e-09	2.18946e-08	1.48148e-08
	STD-1500	1.91719e-08	8.7614e-09	1.77955e-08	9.13498e-09	8.0446e-09	1.85343e-08	6.46174e-09	1.27713e-08	2.55957e-08	8.153e-09	2.06868e-08	2.09893e-08	1.56668e-08	1.33996e-08	2.12418e-08	1.31814e-08	2.10569e-08	1.26662e-08	1.56499e-08	1.15605e-08	1.39181e-08	1.69343e-08	1.9551e-08	1.66528e-08	2.30123e-08	1.6182e-08	1.20936e-08	1.82735e-08	2.02515e-08	6.22878e-09	9.90315e-09	8.71948e-09	2.73921e-08	6.57158e-09	1.75802e-08	1.79855e-08	8.73345e-09	1.9248e-08	8.78133e-09	1.53314e-08	2.70974e-08	1.44097e-08	5.41489e-09	1.0028e-08	2.14099e-08	8.67207e-09	2.25382e-08	1.7071e-08
	STD-15000	1.80311e-07	1.2423e-07	1.68326e-07	9.63406e-08	8.75347e-08	1.7785e-07	7.06136e-08	1.24689e-07	2.30968e-07	8.18124e-08	2.36282e-07	1.97653e-07	1.38372e-07	1.14278e-07	1.93753e-07	1.40898e-07	1.64645e-07	1.21562e-07	1.36195e-07	1.46689e-07	1.39469e-07	1.60584e-07	1.82367e-07	1.52477e-07	2.31152e-07	1.45301e-07	1.44849e-07	1.59975e-07	1.83662e-07	7.00677e-08	1.13906e-07	9.07448e-08	2.62976e-07	6.43111e-08	1.64095e-07	1.91815e-07	9.52815e-08	1.84889e-07	8.86649e-08	1.53256e-07	2.48473e-07	1.57336e-07	4.99915e-08	1.03655e-07	2.25491e-07	9.66569e-08	1.79438e-07	1.57353e-07
	STD-15000	1.80149e-07	1.31461e-07	1.68713e-07	9.28946e-08	8.84019e-08	1.62919e-07	7.01686e-08	1.24941e-07	2.53904e-07	8.32827e-08	2.38777e-07	2.00765e-07	1.3429e-07	1.27417e-07	1.97811e-07	1.5168e-07	1.93865e-07	1.35661e-07	1.35064e-07	1.51238e-07	1.39476e-07	1.38036e-07	1.90373e-07	1.57339e-07	2.36852e-07	1.55307e-07	1.40531e-07	1.64912e-07	1.89956e-07	7.93029e-08	1.16188e-07	7.97488e-08	2.62904e-07	6.61078e-08	1.806e-07	1.78659e-07	8.74978e-08	1.88941e-07	9.59564e-08	1.43077e-07	2.45393e-07	1.5292e-07	5.36147e-08	1.04617e-07	2.3728e-07	9.05728e-08	2.38878e-07	1.59984e-07
	STD-15000	1.84074e-07	1.29877e-07	1.82168e-07	9.22659e-08	9.6528e-08	1.74416e-07	7.0452e-08	1.3651e-07	2.40493e-07	8.50716e-08	2.62287e-07	2.09474e-07	1.33211e-07	1.34654e-07	1.88e-07	1.4922e-07	2.16456e-07	1.23889e-07	9.08692e-08	1.36611e-07	1.47666e-07	1.8472e-07	2.00744e-07	1.62472e-07	2.36149e-07	1.54546e-07	1.48752e-07	1.63583e-07	2.02297e-07	7.19205e-08	1.2201e-07	1.00067e-07	2.58975e-07	6.72406e-08	1.7821e-07	2.14725e-07	9.66598e-08	2.02508e-07	9.92012e-08	1.51342e-07	2.55741e-07	1.65865e-07	5.04568e-08	1.17085e-07	2.2808e-07	9.07324e-08	2.54552e-07	1.55726e-07
	STD-150000	1.85503e-06	1.47873e-06	1.78458e-06	9.69065e-07	1.10762e-06	2.05965e-06	7.97095e-07	1.31708e-06	2.65485e-06	1.06497e-06	2.50651e-06	2.44514e-06	1.73701e-06	1.59985e-06	2.20253e-06	1.93026e-06	2.13257e-06	1.3846e-06	1.64411e-06	1.78424e-06	1.60659e-06	1.73903e-06	2.1217e-06	1.81667e-06	2.73504e-06	1.48217e-06	1.75405e-06	1.82374e-06	1.79159e-06	9.34666e-07	1.39859e-06	1.07482e-06	3.11338e-06	6.82449e-07	1.78307e-06	1.95864e-06	1.15401e-06	2.19811e-06	1.11929e-06	1.66139e-06	2.8733e-06	1.83231e-06	7.12392e-07	1.19025e-06	2.58068e-06	1.07465e-06	2.84571e-06	1.838e-06
	STD-150000	2.17213e-06	1.50868e-06	2.11782e-06	1.33307e-06	1.1467e-06	2.20758e-06	8.20062e-07	1.58076e-06	3.10552e-06	1.15226e-06	2.72082e-06	2.53e-06	1.22309e-06	1.65389e-06	1.93039e-06	1.94613e-06	2.45397e-06	1.55451e-06	1.7506e-06	1.82696e-06	1.79376e-06	2.00463e-06	2.27226e-06	1.93214e-06	2.81289e-06	1.75733e-06	1.92754e-06	1.96754e-06	2.35205e-06	9.87196e-07	1.55795e-06	9.6488e-07	3.19635e-06	7.68339e-07	2.07444e-06	2.05832e-06	1.24534e-06	2.33394e-06	1.16763e-06	2.03808e-06	3.21609e-06	2.04297e-06	7.34e-07	1.30325e-06	2.9209e-06	1.27248e-06	2.99505e-06	1.88978e-06
	STD-150000	2.16808e-06	1.33873e-06	1.93271e-06	1.10862e-06	1.01822e-06	2.20104e-06	7.95312e-07	1.63218e-06	3.07246e-06	1.13756e-06	2.93269e-06	2.47148e-06	1.7454e-06	1.58001e-06	2.50644e-06	1.90232e-06	2.31819e-06	1.71174e-06	1.53904e-06	1.79527e-06	1.40263e-06	1.76702e-06	2.15815e-06	1.87736e-06	2.63564e-06	1.53257e-06	1.8303e-06	1.77374e-06	1.9827e-06	9.57612e-07	1.54349e-06	1.04701e-06	3.04432e-06	6.68525e-07	2.03104e-06	2.34476e-06	1.18312e-06	2.25066e-06	1.12585e-06	1.91194e-06	3.04134e-06	1.91802e-06	7.0921e-07	1.24819e-06	2.77159e-06	1.26233e-06	2.5403e-06	1.6905e-06
LinRegPCR		AHCY	AKR1C1	ARHGEF7	BIRC5	CAMTA1	CAMTA2	CD44	CDCA5	CDH5	CDKN3	CLSTN1	CPSG3	DDC	DPYSL3	ECEL1	ELAVL4	EPB41L3	EPHA5	EPN2	FYN	GNB1	HIVEP2	HMBS	HPRT1	IGSF4	INPP1	MAP2K4	MAP7	MAPT	MCM2	MRPL3	MTSS1	MYCN(4)	NHLH2	NM23A	NRCAM	NTRK1	ODC1	PAICS	PDE4DIP	PIK3R1	PLAGL1	PLAT	PMP22	PRAME	PRDM2	PRKACB	PRKCZ
	STD_15	1.11055e-10	7.48728e-11	2.11347e-10	2.09929e-11	3.16305e-11	1.07121e-10	4.85222e-11	8.13439e-11	1.64438e-10	3.50256e-11	2.83217e-10	1.45954e-10	1.50695e-10	7.45854e-11	1.68362e-10	1.22043e-10	1.04568e-10	8.60402e-11	1.30523e-10	1.25313e-10	8.55717e-11	1.44997e-10	1.94273e-10	1.0999e-10	2.22959e-10	1.49507e-10	6.93783e-11	2.17103e-10	2.53511e-10	5.54667e-11	1.01226e-10	6.06464e-11	3.13563e-10	5.86757e-11	5.34297e-10	1.00395e-10	6.5353e-11	8.65668e-11	6.94757e-11	1.97755e-10	2.98202e-10	1.7879e-10	5.36499e-11	4.89363e-11	2.55739e-10	1.81264e-10	2.62952e-10	1.41107e-10
	STD_15	2.15296e-10	9.95484e-11	1.08865e-10	1.50698e-10	6.06478e-11	1.32818e-10	2.03562e-11	1.16915e-10	1.11271e-10	4.68263e-11	3.40326e-10	2.34442e-10	1.35816e-10	8.7507e-11	1.88464e-10	1.24314e-10	1.66645e-10	1.50119e-10	1.20799e-10	1.77513e-10	1.44703e-10	1.69642e-10	1.299e-10	2.35482e-10	2.70761e-10	1.39407e-10	1.32318e-10	2.24586e-10	1.24111e-10	8.84368e-11	6.60542e-11	5.59845e-11	4.2172e-10	6.00791e-11	2.05321e-10	1.30279e-10	3.70151e-11	1.67911e-10	5.42122e-11	1.94411e-10	2.15581e-10	9.04483e-11	5.71604e-11	7.77865e-11	2.17926e-10	1.73701e-10	1.70541e-10	1.1684e-10
	STD_15	2.58746e-10	7.9467e-11	1.75275e-10	5.16229e-11	5.29867e-11	1.39769e-10	8.75107e-11	1.48045e-10	2.06604e-10	6.9901e-11	1.16676e-10	2.26219e-10	1.25032e-10	1.12827e-10	1.65672e-10	1.16932e-10	2.7894e-10	7.71938e-11	1.35543e-10	9.33429e-11	1.04373e-10	1.05851e-10	1.75828e-10	1.89913e-10	2.16926e-10	1.67488e-10	1.8002e-10	1.55045e-10	2.55265e-10	2.46746e-11	1.00278e-10	4.52742e-11	3.42121e-10	4.99458e-11	1.44975e-10	1.77954e-10	6.45822e-11	1.12035e-10	1.1396e-10	7.33835e-11	2.10898e-10	9.26881e-11	4.82601e-11	3.99813e-11	1.64387e-10	3.14496e-11	3.07499e-10	1.40839e-10
	STD_150	1.47122e-09	8.67218e-10	1.72279e-09	5.8347e-10	3.18e-10	1.64761e-09	7.16318e-10	1.08667e-09	2.60502e-09	5.54701e-10	2.26234e-09	2.05511e-09	1.17161e-09	1.13205e-09	2.07692e-09	1.09751e-09	1.92006e-09	9.77381e-10	1.4756e-09	1.51457e-09	1.07785e-09	1.58996e-09	1.83604e-09	1.44906e-09	2.28183e-09	1.39732e-09	1.05174e-09	1.39566e-09	2.06517e-09	3.68656e-10	8.74411e-10	6.57167e-10	2.37832e-09	5.55537e-10	1.6391e-09	1.77278e-09	6.53795e-10	1.52241e-09	7.73154e-10	1.27429e-09	2.60464e-09	1.41106e-09	3.47424e-10	8.76705e-10	1.77402e-09	7.62375e-10	1.9361e-09	1.45011e-09
	STD_150	1.88591e-09	1.08187e-09	1.63123e-09	7.37384e-10	6.55854e-10	1.59571e-09	6.11131e-10	1.32633e-09	2.40634e-09	5.2423e-10	2.21603e-09	1.90727e-09	1.49195e-09	1.27434e-09	1.92847e-09	1.33565e-09	1.81394e-09	1.04577e-09	1.1833e-09	1.10843e-09	8.56582e-10	1.23967e-09	1.71673e-09	1.40569e-09	2.0179e-09	1.21069e-09	1.17714e-09	1.87441e-09	1.85072e-09	5.2683e-10	1.05648e-09	7.47387e-10	2.28287e-09	5.4877e-10	1.37578e-09	1.62806e-09	7.20174e-10	1.84477e-09	5.26581e-10	1.35482e-09	2.49289e-09	1.30594e-09	4.22152e-10	1.03218e-09	1.73809e-09	7.25032e-10	2.15655e-09	1.64188e-09
	STD_150	1.60735e-09	9.75346e-10	1.32795e-09	6.40321e-10	5.7655e-10	1.10442e-09	6.04512e-10	1.23032e-09	1.97352e-09	4.80942e-10	2.21505e-09	1.82635e-09	1.21277e-09	1.00492e-09	1.75737e-09	1.35078e-09	1.67461e-09	8.50612e-10	1.23376e-09	1.30334e-09	1.00254e-09	1.55726e-09	1.82442e-09	1.18148e-09	1.90647e-09	1.03777e-09	1.2881e-09	1.62853e-09	1.69863e-09	4.6314e-10	7.98002e-10	5.58809e-10	2.26077e-09	3.96202e-10	1.37877e-09	1.54634e-09	5.755e-10	1.79197e-09	6.9116e-10	1.13529e-09	2.32776e-09	1.35975e-09	4.42522e-10	5.07296e-10	1.50128e-09	6.74736e-10	1.84358e-09	1.61193e-09
	STD_1500	2.04663e-08	1.26815e-08	1.79444e-08	9.77321e-09	8.71715e-09	1.7457e-08	6.25041e-09	1.43066e-08	2.73237e-08	7.5234e-09	2.65416e-08	2.38986e-08	1.61106e-08	1.50872e-08	1.91359e-08	1.62728e-08	2.21338e-08	1.3859e-08	1.66886e-08	1.54208e-08	1.57663e-08	1.85443e-08	2.22425e-08	1.75062e-08	2.3525e-08	1.74339e-08	1.52561e-08	1.93723e-08	2.05965e-08	8.26047e-09	1.04391e-08	8.6478e-09	2.90601e-08	6.59747e-09	1.9242e-08	2.12615e-08	1.10422e-08	2.04305e-08	8.8294e-09	1.55665e-08	3.10757e-08	1.68332e-08	6.62586e-09	1.08371e-08	2.68321e-08	1.16482e-08	2.5637e-08	1.84831e-08
	STD_1500	1.77711e-08	1.13896e-08	1.60892e-08	9.45263e-09	6.10494e-09	1.88228e-08	6.08058e-09	1.29392e-08	2.53135e-08	6.91065e-09	2.31228e-08	2.36881e-08	1.5609e-08	1.24036e-08	2.10875e-08	1.31756e-08	2.00699e-08	1.0915e-08	1.3052e-08	1.54427e-08	1.36085e-08	1.93239e-08	1.8555e-08	1.66456e-08	2.11117e-08	1.53738e-08	1.38983e-08	1.75828e-08	2.03382e-08	7.41781e-09	1.01465e-08	8.1842e-09	2.46434e-08	6.42317e-09	1.86328e-08	1.83934e-08	8.37604e-09	1.88182e-08	8.70853e-09	1.47259e-08	2.77034e-08	1.64223e-08	5.56141e-09	8.19173e-09	2.43284e-08	1.00124e-08	2.2805e-08	1.5482e-08
	STD_1500	2.01662e-08	9.29471e-09	1.77758e-08	9.59626e-09	8.38553e-09	1.89932e-08	6.03813e-09	1.32872e-08	2.67467e-08	8.34917e-09	2.14213e-08	2.15946e-08	1.64932e-08	1.38782e-08	2.20384e-08	1.40522e-08	2.10218e-08	1.25488e-08	1.62284e-08	1.18305e-08	1.42404e-08	1.72322e-08	2.05299e-08	1.74681e-08	2.35391e-08	1.6522e-08	1.2557e-08	1.87636e-08	2.0702e-08	6.38769e-09	1.0387e-08	8.67631e-09	2.80622e-08	6.73205e-09	1.80333e-08	1.84729e-08	9.21002e-09	1.98808e-08	9.00862e-09	1.58361e-08	2.83542e-08	1.48183e-08	5.69099e-09	1.03767e-08	2.2003e-08	8.8514e-09	2.38102e-08	1.80501e-08
	STD_15000	1.83907e-07	1.32558e-07	1.7425e-07	9.8051e-08	9.22141e-08	1.81919e-07	7.63208e-08	1.26725e-07	2.37197e-07	8.67782e-08	2.44694e-07	2.02515e-07	1.44803e-07	1.18391e-07	2.04422e-07	1.47954e-07	1.67321e-07	1.21413e-07	1.43856e-07	1.51161e-07	1.42441e-07	1.63776e-07	1.89054e-07	1.54718e-07	2.40868e-07	1.49592e-07	1.52204e-07	1.64865e-07	1.86188e-07	6.95539e-08	1.18071e-07	9.3053e-08	2.71714e-07	6.5764e-08	1.69351e-07	2.00808e-07	1.01752e-07	1.88336e-07	9.26602e-08	1.57289e-07	2.59717e-07	1.62332e-07	5.36676e-08	1.07212e-07	2.36611e-07	9.89023e-08	1.99556e-07	1.62686e-07
	STD_15000	1.83521e-07	1.38128e-07	1.74945e-07	9.79646e-08	9.03185e-08	1.65369e-07	7.58466e-08	1.28034e-07	2.61602e-07	8.81338e-08	2.49704e-07	2.04253e-07	1.41079e-07	1.33075e-07	2.04442e-07	1.5969e-07	1.98237e-07	1.37119e-07	1.36439e-07	1.55341e-07	1.40766e-07	1.42766e-07	1.97868e-07	1.62931e-07	2.41899e-07	1.60541e-07	1.45851e-07	1.69821e-07	1.93419e-07	8.22402e-08	1.21163e-07	8.23372e-08	2.75675e-07	6.63512e-08	1.86887e-07	1.81126e-07	9.25626e-08	1.95683e-07	1.01071e-07	1.48451e-07	2.53055e-07	1.5948e-07	5.65736e-08	1.08852e-07	2.46875e-07	9.24222e-08	2.52841e-07	1.62046e-07
	STD_15000	1.88244e-07	1.32959e-07	1.91356e-07	9.71807e-08	1.02333e-07	1.81445e-07	7.62024e-08	1.39878e-07	2.5482e-07	9.084e-08	2.69295e-07	2.14594e-07	1.41952e-07	1.42981e-07	1.96542e-07	1.5728e-07	2.26101e-07	1.27428e-07	9.18805e-08	1.44168e-07	1.54627e-07	1.93784e-07	2.13233e-07	1.68843e-07	2.43871e-07	1.60648e-07	1.56357e-07	1.70184e-07	2.05895e-07	7.55695e-08	1.26449e-07	1.04937e-07	2.75451e-07	6.95841e-08	1.87663e-07	2.25551e-07	1.03071e-07	2.14393e-07	1.06138e-07	1.5671e-07	2.6543e-07	1.77248e-07	5.43649e-08	1.22516e-07	2.3763e-07	9.33095e-08	2.69123e-07	1.60443e-07
	STD_150000	1.88312e-06	1.5619e-06	1.87008e-06	1.02134e-06	1.17171e-06	2.10037e-06	7.56942e-07	1.3734e-06	2.80515e-06	1.13942e-06	2.61678e-06	2.47926e-06	1.81531e-06	1.65186e-06	2.30083e-06	2.04791e-06	2.28856e-06	1.42681e-06	1.69204e-06	1.88204e-06	1.64376e-06	1.80505e-06	2.23362e-06	1.86613e-06	2.8345e-06	1.51149e-06	1.83931e-06	1.87374e-06	1.84699e-06	9.81599e-07	1.48193e-06	1.06583e-06	3.23649e-06	7.07441e-07	1.86842e-06	2.03345e-06	1.21903e-06	2.26226e-06	1.17286e-06	1.73254e-06	2.94336e-06	1.91174e-06	7.64219e-07	1.24802e-06	2.63315e-06	1.12889e-06	3.02707e-06	1.87793e-06
	STD_150000	2.2806e-06	1.56582e-06	2.21403e-06	1.40465e-06	1.21704e-06	2.30194e-06	7.89119e-07	1.63728e-06	3.31027e-06	1.23844e-06	2.86118e-06	2.57652e-06	1.31847e-06	1.73857e-06	2.04562e-06	2.07954e-06	2.55229e-06	1.59828e-06	1.81198e-06	1.94865e-06	1.89999e-06	2.10572e-06	2.39986e-06	2.02288e-06	2.91259e-06	1.81359e-06	2.03265e-06	2.00328e-06	2.45284e-06	1.06914e-06	1.62557e-06	9.92634e-07	3.34381e-06	7.98125e-07	2.19018e-06	2.15968e-06	1.33359e-06	2.45403e-06	1.23472e-06	2.1454e-06	3.36686e-06	2.11994e-06	7.91457e-07	1.38288e-06	3.08405e-06	1.29477e-06	3.17844e-06	1.98839e-06
	STD_150000	2.2256e-06	1.405e-06	2.04493e-06	1.17629e-06	1.06265e-06	2.28206e-06	7.63595e-07	1.66116e-06	3.21401e-06	1.19679e-06	3.03215e-06	2.50785e-06	1.84766e-06	1.67125e-06	2.58862e-06	2.01356e-06	2.42185e-06	1.78567e-06	1.62436e-06	1.87488e-06	1.46699e-06	1.81717e-06	2.2762e-06	1.9532e-06	2.79805e-06	1.59064e-06	1.95348e-06	1.81464e-06	2.02928e-06	1.01674e-06	1.61594e-06	1.11319e-06	3.18365e-06	6.96416e-07	2.14556e-06	2.4368e-06	1.26677e-06	2.34781e-06	1.18727e-06	1.99593e-06	3.12073e-06	2.02946e-06	7.54709e-07	1.30196e-06	2.85533e-06	1.26912e-06	2.71236e-06	1.76389e-06
5PSM		AHCY	AKR1C1	ARHGEF7	BIRC5	CAMTA1	CAMTA2	CD44	CDCA5	CDH5	CDKN3	CLSTN1	CPSG3	DDC	DPYSL3	ECEL1	ELAVL4	EPB41L3	EPHA5	EPN2	FYN	GNB1	HIVEP2	HMBS	HPRT1	IGSF4	INPP1	MAP2K4	MAP7	MAPT	MCM2	MRPL3	MTSS1	MYCN(4)	NHLH2	NM23A	NRCAM	NTRK1	ODC1	PAICS	PDE4DIP	PIK3R1	PLAGL1	PLAT	PMP22	PRAME	PRDM2	PRKACB	PRKCZ
	STD_15	5.9242e-09	5.40987e-09	7.62192e-09	5.99446e-09	3.492e-09	3.70844e-09	3.51997e-09	2.36111e-09	1.68191e-08	6.02996e-10	2.44929e-08	3.86752e-09	6.25225e-09	2.35962e-08	1.52345e-08	1.66892e-08	4.2933e-09	1.5442e-09	3.44859e-10	1.17768e-08	2.42389e-09	1.02842e-08	1.06469e-08	3.96427e-10	2.30693e-09	2.54696e-09	7.16436e-09	6.14657e-09	3.75908e-10	1.55141e-09	1.18379e-08	1.05161e-09	1.5307e-08	1.1775e-09	7.15273e-08	1.21597e-08	9.84982e-09	5.05292e-09	6.30296e-09	1.8723e-08	1.11363e-08	1.16608e-08	5.94166e-09	3.07476e-09	1.34519e-08	2.04368e-09	2.53521e-08	3.8112e-09
	STD_15	1.00774e-08	7.86488e-09	5.04531e-09	1.95528e-08	7.02618e-09	4.28933e-09	1.11936e-09	3.11143e-09	1.36721e-08	6.59622e-10	2.22543e-08	1.10356e-08	4.70125e-09	3.21897e-08	1.61471e-08	1.8548e-08	9.85446e-09	1.87577e-09	1.77163e-10	1.76885e-08	2.35839e-09	9.57879e-09	3.64031e-09	9.55169e-10	2.68393e-09	2.62709e-09	1.6299e-08	9.96747e-09	2.55994e-10	3.44656e-09	8.74906e-09	9.59144e-10	2.14382e-08	1.01891e-09	2.17479e-08	1.94137e-08	6.07988e-09	1.66168e-08	2.02526e-09	1.3495e-08	1.48997e-08	7.97665e-09	3.05217e-09	4.01978e-09	1.02071e-08	1.89101e-09	2.1406e-08	3.59699e-09
	STD_15	1.16282e-08	5.60393e-09	7.97523e-09	1.00205e-08	4.63126e-09	3.60968e-09	3.99522e-09	4.19132e-09	2.13006e-08	1.20351e-09	1.0563e-08	8.5694e-09	4.5126e-09	4.82592e-08	1.66999e-08	1.82622e-08	1.0129e-08	1.03286e-09	3.29344e-10	1.24238e-08	2.10743e-09	6.45607e-09	7.87087e-09	1.23602e-09	2.78817e-09	3.01698e-09	1.64022e-08	7.83552e-09	4.7294e-10	6.93109e-10	1.22104e-08	8.84641e-10	2.15452e-08	1.03409e-09	1.32596e-08	2.11175e-08	1.02269e-08	8.46878e-09	1.26562e-08	5.19635e-09	1.33851e-08	6.99307e-09	2.76192e-09	2.64612e-09	8.62222e-09	3.77021e-10	3.23177e-08	3.83895e-09
	STD_150	5.52536e-08	3.13885e-08	6.02591e-08	7.18712e-08	3.01491e-08	3.12411e-08	3.22587e-08	2.48237e-08	1.73946e-07	6.63006e-09	1.0621e-07	4.64237e-08	3.35035e-08	1.59107e-07	9.14156e-08	9.04226e-08	4.50289e-08	1.0574e-08	3.47904e-09	1.03839e-07	1.35731e-08	6.36786e-08	5.63507e-08	8.28339e-09	2.09886e-08	2.18863e-08	6.94078e-08	3.55782e-08	3.45874e-09	7.19166e-09	7.1038e-08	8.53342e-09	9.99034e-08	8.35413e-09	9.05977e-08	1.53141e-07	7.02753e-08	1.04726e-07	2.38697e-08	8.4647e-08	1.29835e-07	7.67926e-08	2.70143e-08	3.93814e-08	5.7336e-08	7.02893e-09	1.01917e-07	3.01668e-08
	STD_150	6.9475e-08	3.09638e-08	5.25835e-08	9.17242e-08	4.75257e-08	3.63203e-08	1.93566e-08	2.8266e-08	1.42097e-07	7.48995e-09	1.20552e-07	4.49483e-08	4.63069e-08	1.6852e-07	1.4537e-07	1.0831e-07	4.25185e-08	1.21502e-08	2.66166e-09	8.43711e-08	1.23389e-08	4.91658e-08	5.94405e-08	2.02349e-08	1.65557e-08	1.93909e-08	8.01607e-08	5.18552e-08	3.08476e-09	1.20945e-08	8.34646e-08	1.06704e-08	9.96139e-08	8.75951e-09	8.49523e-08	1.38581e-07	7.48608e-08	9.88703e-08	1.69721e-08	6.96905e-08	1.24052e-07	7.49902e-08	2.382e-08	4.12818e-08	5.81263e-08	6.24219e-09	1.32397e-07	3.41361e-08
	STD_150	6.29665e-08	2.92789e-08	4.8163e-08	5.08396e-08	4.02544e-08	2.69515e-08	2.22458e-08	2.64983e-08	1.05441e-07	6.67556e-09	1.19005e-07	5.09163e-08	3.67428e-08	1.7063e-07	1.18695e-07	9.50707e-08	4.0666e-08	6.13993e-09	3.20805e-09	9.98775e-08	1.29205e-08	6.96259e-08	5.62829e-08	4.7662e-09	1.07226e-08	1.73581e-08	8.30809e-08	3.86307e-08	3.30639e-09	1.24724e-08	6.43171e-08	7.21836e-09	9.30248e-08	6.85658e-09	8.56035e-08	1.33093e-07	5.0929e-08	1.22098e-07	2.40821e-08	7.2612e-08	1.23141e-07	7.5378e-08	3.18834e-08	2.11777e-08	5.44503e-08	5.53463e-09	9.92164e-08	3.86961e-08
	STD_1500	5.4731e-07	1.86579e-07	3.7697e-07	7.05618e-07	3.47035e-07	2.43042e-07	1.31804e-07	2.19222e-07	1.06008e-06	6.40279e-08	9.58148e-07	3.82429e-07	2.9014e-07	8.3446e-07	9.34397e-07	9.64275e-07	4.19619e-07	1.08443e-07	2.91446e-08	7.08642e-07	1.53808e-07	5.45011e-07	7.07131e-07	5.56054e-08	1.62887e-07	1.88361e-07	6.62357e-07	3.33167e-07	2.45319e-08	8.04017e-08	5.50969e-07	9.00043e-08	8.00071e-07	7.42238e-08	7.09431e-07	1.3442e-06	6.2004e-07	8.84367e-07	1.5541e-07	5.07434e-07	9.12675e-07	5.91242e-07	2.69426e-07	2.71356e-07	6.69976e-07	6.34295e-08	1.08385e-06	2.78925e-07
	STD_1500	4.64979e-07	2.43463e-07	4.44596e-07	7.43933e-07	3.10917e-07	3.11136e-07	1.48483e-07	1.80883e-07	1.04733e-06	6.81156e-08	7.87224e-07	3.54705e-07	3.03436e-07	7.61391e-07	1.09626e-06	8.33488e-07	3.45675e-07	7.2846e-08	1.96463e-08	6.44781e-07	1.33471e-07	5.39154e-07	6.53565e-07	6.59499e-08	1.61722e-07	1.55993e-07	5.73878e-07	3.33165e-07	2.60974e-08	6.61494e-08	5.06104e-07	8.78125e-08	6.77139e-07	8.58844e-08	6.81185e-07	1.06417e-06	5.52612e-07	8.94835e-07	1.70684e-07	5.45015e-07	1.00043e-06	5.50189e-07	2.47854e-07	2.11643e-07	6.24739e-07	6.34911e-08	8.67961e-07	2.43506e-07
	STD_1500	5.2447e-07	2.23084e-07	3.21367e-07	7.75412e-07	4.2157e-07	3.18872e-07	1.49754e-07	2.08636e-07	1.04702e-06	8.31249e-08	9.04115e-07	3.85961e-07	3.49924e-07	8.97759e-07	9.65752e-07	9.87689e-07	4.30865e-07	7.06245e-08	2.52291e-08	5.63451e-07	1.31417e-07	4.83425e-07	5.27852e-07	5.64126e-08	1.73099e-07	1.67835e-07	5.13032e-07	3.26256e-07	2.91156e-08	7.66346e-08	5.56869e-07	9.18873e-08	7.73507e-07	6.67276e-08	6.37104e-07	1.33818e-06	5.57845e-07	8.31633e-07	1.73235e-07	6.02107e-07	9.5541e-07	5.48288e-07	2.17607e-07	2.62291e-07	6.29553e-07	5.75917e-08	9.69521e-07	2.83591e-07
	STD_15000	3.07057e-06	1.32327e-06	3.12251e-06	4.19097e-06	2.54776e-06	2.10633e-06	9.17699e-07	1.65193e-06	8.40257e-06	6.40905e-07	6.19804e-06	2.89141e-06	2.47481e-06	7.34301e-06	6.17018e-06	5.48259e-06	2.73232e-06	6.78893e-07	2.26566e-07	4.55298e-06	1.26063e-06	3.09634e-06	3.23899e-06	3.56558e-07	1.66469e-06	1.17878e-06	4.00354e-06	2.66337e-06	1.92511e-07	9.02337e-07	4.18819e-06	6.43475e-07	8.44052e-07	5.89708e-07	4.09562e-06	8.01773e-06	4.23436e-06	5.49835e-06	1.28155e-06	4.05322e-06	5.82329e-06	4.00822e-06	1.97054e-06	1.85751e-06	3.98154e-06	5.17761e-07	1.31632e-05	1.88642e-06
	STD_15000	2.76435e-06	1.87731e-06	3.11582e-06	6.31986e-06	2.9079e-06	1.50842e-06	8.96183e-07	1.70363e-06	7.07805e-06	7.15575e-07	5.97926e-06	2.74173e-06	2.52577e-06	8.17435e-06	6.90326e-06	5.86979e-06	2.57659e-06	7.71534e-07	3.0315e-07	5.03136e-06	1.32283e-06	4.02685e-06	3.35801e-06	5.38721e-07	1.67446e-06	1.52398e-06	3.33355e-06	2.65311e-06	2.17738e-07	6.95376e-07	4.80098e-06	7.72718e-07	5.90236e-06	5.05814e-07	5.5854e-06	7.37661e-06	4.06476e-06	5.98803e-06	1.53667e-06	4.29567e-06	6.24364e-06	3.82329e-06	2.01781e-06	2.22925e-06	4.75864e-06	4.12471e-07	5.9577e-06	1.86624e-06
	STD_15000	3.17206e-06	1.54468e-06	3.47456e-06	4.77656e-06	2.65106e-06	2.60277e-06	8.49768e-07	1.63591e-06	8.0554e-06	7.63889e-07	6.02587e-06	3.0086e-06	2.68413e-06	8.31661e-06	5.53017e-06	6.0741e-06	3.03884e-06	7.12108e-07	5.1637e-08	4.78812e-06	1.3438e-06	4.44393e-06	4.48128e-06	5.10825e-07	1.80363e-06	1.61529e-06	4.25667e-06	2.47968e-06	2.17492e-07	6.17827e-07	4.60822e-06	8.7539e-07	5.14096e-06	5.36088e-07	5.01083e-06	9.28984e-06	4.05543e-06	6.96672e-06	1.74251e-06	4.47339e-06	6.67177e-06	3.99888e-06	2.16245e-06	2.21648e-06	4.18311e-06	4.07483e-07	6.47912e-06	2.23291e-06
	STD_150000	2.62814e-05	1.61677e-05	3.16064e-05	4.12786e-05	2.17159e-05	1.80565e-05	9.01568e-06	1.77529e-05	6.9593e-05	6.83712e-06	4.56013e-05	2.13453e-05	2.10007e-05	5.52818e-05	5.47508e-05	5.12903e-05	3.69127e-05	6.49022e-06	2.84196e-06	3.9985e-05	1.98096e-05	2.23532e-05	3.56697e-05	4.86495e-06	1.50315e-05	1.79654e-05	2.97783e-05	1.89144e-05	2.68996e-06	6.75734e-06	3.87099e-05	7.26748e-06	4.423e-05	5.82309e-06	5.22957e-05	8.27608e-05	3.07246e-05	4.58119e-05	1.27286e-05	3.13202e-05	3.99942e-05	2.99569e-05	1.72884e-05	1.66247e-05	3.45831e-05	5.48666e-06	5.86519e-05	1.47991e-05
	STD_150000	2.89264e-05	1.35171e-05	3.51125e-05	4.49708e-05	2.36095e-05	2.0318e-05	7.83837e-06	1.37055e-05	6.43902e-05	8.35717e-06	5.08223e-05	2.40922e-05	1.92187e-05	6.15053e-05	4.91662e-05	5.16643e-05	2.84536e-05	6.10636e-06	3.1356e-06	3.78207e-05	1.18602e-05	3.23128e-05	4.95387e-05	4.21992e-06	1.31416e-05	1.25388e-05	3.26987e-05	2.58987e-05	2.43925e-06	7.50423e-06	3.61279e-05	9.78967e-06	4.57986e-05	4.95633e-06	4.56211e-05	8.81128e-05	3.07975e-05	5.03939e-05	1.35124e-05	3.53294e-05	5.61616e-05	3.47209e-05	1.72091e-05	1.98238e-05	3.83067e-05	5.01105e-06	5.36532e-05	1.69421e-05
	STD_150000	2.89442e-05	1.41648e-05	2.59205e-05	4.16817e-05	2.13249e-05	2.26118e-05	1.00403e-05	1.44639e-05	5.83858e-05	7.78332e-06	5.39567e-05	2.55091e-05	2.16168e-05	6.54531e-05	6.01058e-05	4.90045e-05	2.63902e-05	6.67983e-06	6.68247e-06	3.69609e-05	4.12849e-05	3.19634e-05	5.616e-05	4.30292e-06	1.46336e-05	2.79705e-05	3.53053e-05	2.26026e-05	3.94215e-06	6.60775e-06	3.58723e-05	7.00393e-06	4.30354e-05	8.07453e-06	4.34685e-05	6.49585e-05	3.29625e-05	5.11911e-05	1.15669e-05	3.71753e-05	5.20915e-05	3.22547e-05	1.84352e-05	1.76812e-05	3.57879e-05	5.22683e-06	9.56241e-05	2.71105e-05
FPK-PCR		AHCY	AKR1C1	ARHGEF7	BIRC5	CAMTA1	CAMTA2	CD44	CDCA5	CDH5	CDKN3	CLSTN1	CPSG3	DDC	DPYSL3	ECEL1	ELAVL4	EPB41L3	EPHA5	EPN2	FYN	GNB1	HIVEP2	HMBS	HPRT1	IGSF4	INPP1	MAP2K4	MAP7	MAPT	MCM2	MRPL3	MTSS1	MYCN(4)	NHLH2	NM23A	NRCAM	NTRK1	ODC1	PAICS	PDE4DIP	PIK3R1	PLAGL1	PLAT	PMP22	PRAME	PRDM2	PRKACB_bis	PRKCZ
	STD_15	2.82169e-11	4.5538e-11	6.07225e-11	5.5701e-11	4.14048e-11	7.8171e-11	1.95545e-11	5.95871e-11	1.60735e-10	3.07556e-12	1.61438e-10	7.22374e-11	1.61622e-10	5.05102e-10	1.46195e-10	6.31618e-11	1.98944e-11	3.13774e-11	2.27028e-11	4.31892e-11	2.61181e-11	8.23209e-11	1.02704e-10	1.82904e-11	3.58484e-11	9.29557e-11	9.02959e-11	3.96698e-11	4.67966e-12	3.34063e-11	1.36411e-10	5.4869e-12	1.94787e-10	1.57979e-11	4.88016e-10	3.39656e-11	6.27554e-11	5.48501e-11	1.00128e-10	1.57937e-10	1.11085e-10	1.16296e-10	2.84294e-11	1.31698e-11	2.24307e-10	7.18136e-11	3.52889e-10	6.73871e-11
	STD_15	6.80531e-11	7.44191e-11	4.56647e-11	1.64368e-10	7.52014e-11	3.82351e-11	7.61103e-12	3.34144e-11	4.85986e-11	1.5954e-11	1.89926e-10	3.38949e-11	4.23623e-11	2.88942e-10	7.93386e-11	5.58277e-11	9.50901e-11	8.13713e-11	2.7289e-12	2.50873e-10	7.30014e-11	7.6922e-11	4.40271e-11	1.81364e-11	2.72854e-11	7.49147e-11	1.66495e-10	6.30598e-11	1.35355e-11	6.96987e-11	3.57638e-11	9.09075e-12	1.72657e-10	1.15617e-11	8.22911e-11	1.24559e-10	4.86386e-11	1.12232e-10	1.87074e-11	1.32153e-10	5.83454e-11	6.30577e-11	3.16964e-11	5.53124e-11	4.36649e-11	6.57521e-11	1.16992e-10	1.45063e-11
	STD_15	1.73229e-10	9.63815e-11	7.9819e-11	7.05109e-11	1.19298e-10	6.41399e-11	5.19785e-11	1.95312e-11	1.16334e-10	8.82057e-12	4.70744e-11	5.39407e-11	5.11856e-11	2.30097e-10	9.20331e-11	5.76594e-11	1.7105e-10	2.49682e-11	1.75512e-11	1.01186e-10	2.25984e-11	6.37082e-11	3.70879e-11	4.21106e-11	4.26143e-11	8.21883e-11	1.67483e-10	9.48997e-11	6.44945e-12	2.08573e-11	1.07325e-10	1.53818e-11	2.14308e-10	1.36919e-11	1.21798e-10	1.24043e-10	5.10788e-11	3.44969e-11	1.70886e-10	8.02834e-11	9.03788e-11	6.55922e-11	3.24408e-11	2.81607e-11	1.11688e-10	3.77628e-12	4.80628e-10	6.09177e-11
	STD_150	6.01552e-10	4.48486e-10	7.26282e-10	8.21322e-10	3.03168e-10	3.20454e-10	4.66562e-10	2.1776e-10	2.07043e-09	6.02881e-11	2.15385e-09	1.20711e-09	9.81517e-10	2.02155e-09	6.59962e-10	2.04532e-09	1.1271e-09	1.05699e-10	1.53959e-10	1.81705e-09	3.20563e-10	6.97018e-10	9.05178e-10	3.9412e-10	2.61737e-10	5.76822e-10	6.97761e-10	4.02523e-10	8.82956e-11	8.84368e-11	9.06198e-10	2.83439e-10	9.68515e-10	3.36502e-10	1.03316e-09	1.89305e-09	1.0174e-09	8.53148e-10	4.23461e-10	1.1624e-09	1.57265e-09	1.16108e-09	2.75828e-10	3.17762e-10	1.1951e-09	2.22459e-10	7.10474e-10	6.21696e-10
	STD_150	1.25661e-09	2.96957e-10	7.1267e-10	8.68312e-10	5.51265e-10	4.78278e-10	2.42161e-10	8.17111e-10	2.38021e-09	9.31342e-11	1.72232e-09	3.06337e-10	1.20883e-09	2.58623e-09	8.40737e-10	1.32109e-09	3.56046e-10	4.75046e-10	1.56373e-10	1.39122e-09	5.23019e-10	9.55619e-10	9.63019e-10	1.50562e-10	2.38932e-10	6.97868e-10	1.63803e-09	3.61635e-10	1.46562e-10	1.87979e-10	6.95714e-10	2.78142e-10	1.23462e-09	6.26299e-11	9.1538e-10	1.1908e-09	1.08031e-09	7.50705e-10	1.14512e-10	9.72961e-10	2.18099e-09	1.15747e-09	2.54389e-10	2.75908e-10	5.12819e-10	1.85638e-10	6.39007e-10	4.3785e-10
	STD_150	4.98769e-10	3.77599e-10	7.68498e-10	8.61925e-10	6.05209e-10	2.05751e-10	6.93633e-10	4.70266e-10	7.63012e-10	1.07656e-10	1.93533e-09	3.21775e-10	8.80792e-10	1.91384e-09	5.06919e-10	1.54905e-09	3.40519e-10	8.23433e-11	1.96626e-10	1.50945e-09	3.53674e-10	9.21845e-10	9.8996e-10	1.72018e-10	1.64614e-10	3.29904e-10	1.34735e-09	3.52358e-10	1.67905e-10	1.69201e-10	7.83783e-10	2.75263e-10	1.12542e-09	1.28949e-10	9.44664e-10	7.63097e-10	3.74217e-10	8.08976e-10	5.5315e-10	1.35303e-09	1.72803e-09	1.26175e-09	2.51403e-10	3.82202e-10	3.47993e-10	2.06253e-10	6.82294e-10	6.10231e-10
	STD_1500	1.40093e-08	8.07089e-09	6.93698e-09	1.06171e-08	5.90445e-09	1.25098e-08	4.00117e-09	3.56789e-09	1.23607e-08	2.91684e-09	1.19397e-08	1.01175e-08	5.41326e-09	7.2903e-09	1.25058e-08	9.96248e-09	9.6511e-09	2.86047e-09	7.38916e-10	8.08963e-09	1.96689e-09	1.25533e-08	1.68513e-08	1.67271e-09	6.79334e-09	2.65042e-09	7.74573e-09	8.03858e-09	1.72199e-09	2.38268e-09	1.28266e-08	1.22284e-09	1.24472e-08	1.82031e-09	1.03236e-08	1.34067e-08	1.45267e-08	1.23014e-08	1.92809e-09	5.80556e-09	1.71164e-08	1.35633e-08	4.09268e-09	4.72544e-09	1.0613e-08	4.28579e-09	1.38526e-08	7.88041e-09
	STD_1500	1.27933e-08	1.07461e-08	6.78066e-09	8.14804e-09	3.4604e-09	1.34212e-08	4.03583e-09	3.78341e-09	1.57384e-08	2.0899e-09	1.06973e-08	8.6604e-09	6.11399e-09	1.09946e-08	1.27518e-08	8.0395e-09	8.81783e-09	3.83192e-09	7.06378e-10	7.59209e-09	2.61953e-09	1.93633e-08	1.37779e-08	2.57843e-09	6.2779e-09	3.02956e-09	1.06857e-08	8.37052e-09	4.75771e-09	2.89281e-09	1.77633e-08	8.48682e-10	1.18562e-08	2.22869e-09	1.08131e-08	1.27371e-08	9.08165e-09	6.82521e-09	1.77551e-09	6.52949e-09	7.68472e-09	1.67766e-08	4.45863e-09	7.10605e-09	1.05714e-08	6.11228e-09	1.43526e-08	2.77001e-09
	STD_1500	1.32048e-08	2.82883e-09	9.03546e-09	1.3538e-08	1.13984e-08	1.06421e-08	4.52116e-09	7.17833e-09	1.66337e-08	2.0316e-09	1.02508e-08	7.81013e-09	5.95007e-09	1.2537e-08	1.21811e-08	8.65624e-09	1.04443e-08	3.50324e-09	7.24111e-10	1.04378e-08	3.05674e-09	8.74272e-09	1.05627e-08	2.2537e-09	9.98849e-09	2.169e-09	1.0222e-08	9.28385e-09	4.59919e-09	4.3399e-09	1.24051e-08	2.45772e-09	1.41873e-08	3.21509e-09	1.55483e-08	1.63883e-08	8.79599e-09	1.41739e-08	6.5344e-09	6.42889e-09	8.34294e-09	1.97788e-08	4.97885e-09	8.56534e-09	1.30629e-08	1.20936e-09	2.12711e-08	1.13147e-08
	STD_15000	9.66416e-08	4.33483e-08	1.1367e-07	1.06712e-07	5.37278e-08	8.94769e-08	4.05302e-08	3.00741e-08	9.64133e-08	2.18841e-08	9.83339e-08	7.04258e-08	8.14379e-08	1.0815e-07	8.59451e-08	1.83101e-07	5.16092e-08	2.06094e-08	3.97753e-08	1.81583e-07	7.50735e-08	1.00251e-07	8.41292e-08	1.66309e-08	5.18896e-08	7.36828e-08	1.14936e-07	7.66092e-08	3.04751e-08	3.79015e-08	9.65849e-08	3.46329e-08	1.48142e-07	1.59101e-08	1.40415e-07	1.16892e-07	9.9069e-08	1.1109e-07	4.12233e-08	1.28974e-07	2.11019e-07	1.43699e-07	2.89228e-08	4.40939e-08	7.79694e-08	3.33179e-08	2.23376e-07	6.23705e-08
	STD_15000	9.7889e-08	3.87512e-08	1.16236e-07	1.09325e-07	6.04811e-08	6.41707e-08	3.77672e-08	2.90626e-08	1.04832e-07	2.54082e-08	8.78918e-08	7.57416e-08	8.29741e-08	1.1417e-07	9.31818e-08	1.90877e-07	6.45507e-08	1.57044e-08	7.29062e-09	1.60003e-07	8.33927e-08	1.74413e-07	9.87544e-08	1.4371e-08	5.5153e-08	7.32563e-08	7.24147e-08	9.44141e-08	3.32563e-08	3.76637e-08	8.88508e-08	2.93201e-08	1.62245e-07	1.29306e-08	1.43263e-07	1.21848e-07	1.23222e-07	1.381e-07	5.89261e-08	1.34961e-07	1.84116e-07	1.20264e-07	4.16999e-08	5.12215e-08	8.86688e-08	3.17577e-08	1.03926e-07	7.28624e-08
	STD_15000	9.4718e-08	5.34032e-08	1.20589e-07	8.92956e-08	1.22732e-07	7.37681e-08	4.23457e-08	7.56692e-08	1.37224e-07	4.91536e-08	1.55865e-07	6.74807e-08	6.80105e-08	9.52939e-08	6.42682e-08	2.19366e-07	1.09814e-07	4.27711e-08	1.37092e-08	1.81277e-07	5.96279e-08	1.26301e-07	9.73105e-08	4.93377e-08	4.19546e-08	5.2545e-08	1.27046e-07	7.0974e-08	2.64378e-08	3.29599e-08	7.25933e-08	3.81344e-08	1.22426e-07	1.05641e-08	1.43323e-07	1.10223e-07	8.5893e-08	9.75201e-08	6.38833e-08	1.16759e-07	2.25689e-07	8.90673e-08	5.04123e-08	3.74993e-08	1.87282e-07	2.541e-08	2.42666e-07	8.74014e-08
	STD_150000	7.75199e-07	9.09014e-07	1.0053e-06	1.14346e-06	9.17966e-07	8.67926e-07	5.80091e-07	8.80625e-07	2.01571e-06	3.18879e-07	1.81907e-06	1.20664e-06	8.7487e-07	1.38743e-06	1.48263e-06	1.43755e-06	6.75921e-07	6.25866e-07	2.63248e-07	1.27777e-06	8.57003e-07	7.36552e-07	1.93232e-06	4.8476e-07	8.17722e-07	6.40975e-07	1.26706e-06	5.11779e-07	2.76818e-07	4.43056e-07	1.33076e-06	2.40976e-07	1.89994e-06	4.47585e-07	1.18721e-06	1.62159e-06	1.56834e-06	1.62471e-06	5.91926e-07	1.0409e-06	1.49136e-06	8.82893e-07	5.99282e-07	8.69671e-07	1.91796e-06	2.18124e-07	2.48136e-06	4.81096e-07
	STD_150000	1.5436e-06	9.70576e-07	1.3975e-06	2.06298e-06	1.1921e-06	1.5637e-06	6.52667e-07	8.46164e-07	2.41881e-06	6.23343e-07	2.31936e-06	1.42227e-06	6.82139e-07	1.49764e-06	1.37113e-06	1.17953e-06	1.59296e-06	6.13226e-07	2.11798e-07	1.10419e-06	5.54567e-07	1.32696e-06	1.99719e-06	4.23411e-07	1.27961e-06	5.42723e-07	1.22296e-06	5.92449e-07	4.40527e-07	5.62408e-07	1.33946e-06	2.66954e-07	1.86513e-06	3.00141e-07	1.84794e-06	1.71007e-06	1.50885e-06	1.96042e-06	1.11287e-06	1.3388e-06	2.1632e-06	1.93175e-06	3.97069e-07	1.0684e-06	1.78094e-06	7.15597e-07	2.25329e-06	5.1221e-07
	STD_150000	1.92731e-06	1.01098e-06	8.71634e-07	1.12719e-06	1.2898e-06	1.15426e-06	6.68489e-07	9.68976e-07	2.17758e-06	3.55122e-07	2.38815e-06	1.62303e-06	9.92485e-07	1.38624e-06	1.54864e-06	1.3644e-06	1.71261e-06	6.46759e-07	3.15561e-07	1.18567e-06	6.31124e-07	9.78648e-07	1.76698e-06	5.76634e-07	7.39807e-07	9.71418e-07	1.24673e-06	7.22408e-07	3.02822e-07	6.24955e-07	1.28848e-06	2.06503e-07	2.13039e-06	5.66398e-07	1.37958e-06	2.61496e-06	1.51912e-06	1.87466e-06	5.58598e-07	9.92474e-07	1.73915e-06	8.99135e-07	7.37242e-07	1.05962e-06	1.63495e-06	7.50389e-07	1.52477e-06	7.6638e-07
LRE-Emax		AHCY	AKR1C1	ARHGEF7	BIRC5	CAMTA1	CAMTA2	CD44	CDCA5	CHD5	CDKN3	CLSTN1	CPSG3	DDC	DPYSL3	ECEL1	ELAVL4	EPB41L3	EPHA5	EPN2	FYN	GNB1	HIVEP2	HMBS	HPRT1	IGSF4	INPP1	MAP2K4	MAP7	MAPT	MCM2	MRPL3	MTSS1	MYCN	NHLH2	NM23A	NRCAM	NTRK1	ODC1	PAICS	PDE4DIP	PIK3R1	PLAGL1	PLAT	PMP22	PRAME	PRDM2	PRKACB	PRKCZ
	STD_15	4.37297	21.2422	10.0181	5.69354	4.77736	2.46639	3.61254	3.85455	18.7846	3.5371	17.3956	8.02597	8.27677	6.16093	7.18504	10.3626	1.59537	5.56658	0.937912	8.28743	3.54922	10.3308	4.87233	1.86669	2.34389	6.44441	10.7256	2.91364	6.4381	7.94769	14.3524	0.853562	29.4758	1.87594	33.5231	3.28269	19.3097	4.4282	5.83525	13.0839	8.38095	7.40666	3.31936	1.78604	28.6977	6.98077	32.9891	6.02282
	STD_15	8.85391	26.811	4.60033	44.6875	1.51603	9.45934	2	3.12765	9.42098	3.64217	19.5858	12.17	7.51108	5.80829	7.94814	11.9721	11.307	5.78393	1	16.8614	4.65156	11.945	6.28988	3.69741	11.1628	8.74152	16.4515	6.07001	3.50641	6.62768	14.6268	1.15181	36.1607	1.76648	9.93741	11.8742	12.0524	11.3065	1.8046	13.9491	9.17569	7.1447	5.46234	8.28687	7.60587	5.9918	26.1724	5.15037
	STD_15	16.1027	15.6414	10.4484	12.0752	1.44219	7.38639	5.33181	16.3422	11.3696	5.90619	5.9343	8.71363	4.14269	8.67015	6.24107	14.121	10.1851	3.70258	0.827518	12.5216	2.83709	6.87439	6.51776	7.80481	4.03576	9.74107	16.2859	8.37195	6.69604	1.80931	12.5156	2.02471	23.3054	2.79067	17.4447	10.5957	14.8168	3.21299	4.11071	6.89534	9.17224	6.24854	6.36533	3.27855	7.95663	3	28.2744	11.7819
	STD_150	58.9766	81.0489	73.3091	30.8923	48.5703	27.5759	75.5873	102.484	124.822	17.8028	162.429	69.8826	84.8705	100.112	78.8275	121.735	48.0185	7.31237	17.0047	203.092	39.2026	146.291	140.577	44.3695	15.5041	68.368	136.243	39.5599	19.7207	31.844	118.504	33.7826	166.16	21.3304	108.218	97.1247	98.169	74.516	59.4729	109.24	139.002	114.805	38.6695	10.65	53.1718	36.6092	151.006	48.1241
	STD_150	75.163	155.887	103.301	65.2442	30.0166	40.511	55.5416	75.0027	214.373	67.4871	131.108	142.65	85.0813	143.144	47.9063	102.651	41.7835	10.9385	13.3894	200.417	43.7221	84.4476	85.6068	54.7665	118.291	71.6904	78.3884	54.8061	73.1875	30.9935	127.796	18.1841	257.843	35.9879	111.37	40.8318	127.539	107.108	66.7165	171.809	181.82	123.859	33.6602	45.9105	74.1526	35.2888	92.9721	74.326
	STD_150	69.9068	250.864	76.0989	104.89	36.1914	53.8601	38.2892	85.1928	203.66	43.4137	193.577	43.382	63.3177	190.286	129.939	192.087	46.6049	88.5732	19.3716	174.805	12.4018	69.774	114.842	82.488	43.0695	70.9635	163.705	59.036	17.1704	90.6964	113.589	29.3619	173.029	36.16	120.868	82.0147	156.961	79.8746	65.5456	119.03	139.538	72.8296	71.638	80.8266	52.0508	30.0236	300.913	56.5275
	STD_1500	1373.12	1172.05	1371.78	1492.03	616.533	1280.14	770.345	482.555	2314.86	355.718	1917.4	985.095	824.874	1450.17	918.412	1406.02	731.652	492.926	292.14	1420.78	1172.65	1476.18	2072.38	961.61	901.252	1272.74	1121.02	946.32	470.234	919.616	1847.42	219.557	2110.66	191.994	1367.41	1115.46	1699.99	1223.45	934.857	1156.33	1215.17	1574.85	563.72	661.486	1636.78	740.899	2665.12	1474.53
	STD_1500	1014.72	1600.01	1164.05	1798.61	352.939	1606.51	971.067	629.52	1918.18	273.377	1380.02	969.656	988.716	1198.97	1234.85	1309.16	889.183	404.58	58.0542	1153.19	346.811	1511.61	1717.07	1150.12	750.022	393.464	918.112	1010.04	479.347	603.997	2476.28	273.292	1885.75	325.603	1540.07	1881.51	2078.58	1370.22	719.602	1130.59	1231.26	1207.08	777.477	682.502	1427.57	609	2760.9	431.436
	STD_1500	1313.65	3008.93	1376.63	2058.77	852.652	1168.85	649.1	654.454	2010.68	754.072	747.024	859.802	1492.85	1278.06	1265.96	1461.79	818.013	415.986	334.572	1196.37	390.045	826.724	1614.51	1397.78	1216.94	930.987	1299.22	790.066	611.642	577.382	1383.16	488.493	1799.56	277.857	1261.62	1575.76	1418.16	1673.47	894.953	1308.58	1230.18	495.518	533.402	497.045	1223.53	756.534	2638.23	1098.6
	STD_15000	9405.3	20264.7	14129.7	14404.6	6218.67	8985.62	10144.7	9893.35	14636.1	6218.85	11937.1	9830.86	14126.8	12301.8	7978.58	19279.6	6111.84	1806.89	1906.96	16955.1	7409.25	14347.9	12636.7	6266.34	8273.98	7095.51	18720.4	8099.16	3764.11	9062.98	14296.6	4873.61	22550	7070.12	10329.5	14366.6	12814.8	16242.9	7175.21	18029.9	17659.9	11595.1	5018.25	5174.27	10699.6	3292.03	18087.4	9164.48
	STD_15000	7045.84	22660.8	11448.9	13807.5	6217.72	7344.55	11001.3	15254.7	22167.9	5487.11	10860.5	11509.2	14330	26709.1	12309.4	19587.9	9089.28	9753.3	3769.34	17650.2	7242.66	10347.2	18726.8	8409.37	8348.77	9194.86	17644.8	9308.93	2966.63	10332.4	14032.2	3705.99	26222.9	6770.97	12803.1	10536.7	13579.7	14173.2	6049.8	17777.7	19423.4	11397.7	4181.82	6135.06	11159.5	3554.39	16062.3	13449.7
	STD_15000	13737.1	31347.8	12223.6	9953.02	4579.54	9331.71	6695.87	10044.7	14428.1	6613.57	21683	7949.48	10322.7	17288.9	9490.97	22902.7	6666.98	7513.03	412.229	20044.7	6613.58	12327.3	20198.6	7116.05	7232.46	9595.57	11056.1	7017.65	3532.9	7094.8	17083.6	3745.71	21993.7	6400.25	13396.6	15206	11952.4	15845.4	5710.86	17063.1	24639.5	12744.2	5074.47	6517.68	10110.3	3788.48	22648	10930.2
	STD_150000	73185.6	155013	128607	120581	115031	174799	130895	99831.9	167756	110078	168665	133769	118313	173544	239442	143362	116681	61515.9	23994.8	142308	82337	141109	185843	60863.3	184110	94424.8	197859	76490	42936.7	60475.4	188909	75991.8	276335	50254.9	146636	145874	104169	171500	106486	134414	174723	145464	62827.2	86525.1	165281	109271	313657	89363
	STD_150000	159052	185667	265713	190704	120829	166137	101227	109232	233160	119163	200277	145111	101912	208222	192697	187752	149319	51765.9	17518.8	147579	58539.6	181386	268634	54157.9	107488	76230.4	278765	137945	75488.6	68737.9	167426	37432.3	300203	37612.3	232822	227629	137090	296052	109995	244971	255382	199303	45952.7	85000.3	200166	90719.4	331373	75921.6
	STD_150000	166692	164464	91590	198501	112072	185718	110546	84189.5	286350	113026	218283	160964	140106	184394	201786	187643	158129	49143.5	34989	142798	60245.4	182646	200433	66192.4	174716	87434.2	182147	97670.5	88312.8	55204.6	200422	56872.3	234925	55527.2	191866	254295	186751	285054	108123	140907	201196	168565	63869.7	111339	182008	84663.8	189266	111662
LRE-E100		AHCY	AKR1C1	ARHGEF7	BIRC5	CAMTA1	CAMTA2	CD44	CDCA5	CHD5	CDKN3	CLSTN1	CPSG3	DDC	DPYSL3	ECEL1	ELAVL4	EPB41L3	EPHA5	EPN2	FYN	GNB1	HIVEP2	HMBS	HPRT1	IGSF4	INPP1	MAP2K4	MAP7	MAPT	MCM2	MRPL3	MTSS1	MYCN	NHLH2	NM23A	NRCAM	NTRK1	ODC1	PAICS	PDE4DIP	PIK3R1	PLAGL1	PLAT	PMP22	PRAME	PRDM2	PRKACB	PRKCZ
BR	STD_15	8.16327	4.9601	15.4811	1.4147	2.28003	8.36091	4.1372	5.66237	11.6615	2.46801	20.929	11.1757	11.2118	5.2887	12.9434	8.54141	8.41659	6.42911	10.9655	8.84883	6.54925	10.7064	15.4118	8.43173	17.8045	11.2817	4.84877	17.0617	19.8088	3.64836	6.69054	4.90805	23.0213	4.27387	38.352	7.58257	4.34422	6.49522	4.88784	13.5719	23.9118	12.7694	4.1278	3.6329	18.064	13.098	18.6215	10.5474
	STD_15	15.9028	6.43621	7.94603	10.0586	4.54486	9.89094	1.81804	8.65805	8.33399	3.4738	25.2849	17.9019	9.87288	6.639	14.6309	8.73517	11.8178	11.0609	12.2481	11.7908	10.8842	12.8266	9.53784	19.3582	20.2964	10.3532	9.20666	17.325	9.62011	6.42929	4.4528	4.39472	30.3263	4.50425	15.8074	9.43007	2.51844	12.3697	3.96241	13.3971	16.1444	6.27263	4.30592	5.55036	16.7126	13.0057	12.2667	8.98396
	STD_15	18.7328	5.55154	13.1524	3.24935	3.86065	10.4986	7.28471	10.056	15.6781	4.95011	8.44051	17.0763	9.45113	7.92359	12.9201	8.11518	20.4074	5.75098	11.3972	6.20743	8.0394	7.29502	13.4736	14.0042	16.9497	11.8294	12.6637	11.4684	19.8383	1.66248	6.74067	3.29656	24.2332	3.5708	10.6018	12.3247	4.41441	8.23135	8.1847	5.24901	15.0732	6.50933	3.50287	2.91322	11.6491	2.47434	22.2111	10.3927
	STD_150	121.472	66.6993	98.649	47.8924	41.1626	91.297	47.4228	88.4326	141.889	35.3957	161.326	141.044	89.9181	69.2176	143.555	97.6648	130.526	69.0896	103.926	87.4414	74.9993	109.799	140.028	90.9715	163.078	76.4968	88.1362	134.336	138.113	32.9731	53.3612	42.9218	163.884	28.8204	97.1723	109.528	38.9244	132.024	46.8817	80.5344	173.285	94.6314	32.7015	39.0347	114.344	49.1604	131.277	119.476
	STD_150	107.935	57.8175	123.994	42.1731	23.0006	130.262	58.3827	77.4192	191.301	40.0458	168.056	151.534	85.9153	78.9197	160.844	78.9123	149.668	79.7705	125.696	101.803	81.738	123.061	145.819	112.961	169.422	101.73	74.8605	108.02	158.287	24.4316	58.2421	51.9827	169.722	40.3635	115.5	138.476	45.3102	108.606	54.304	88.3888	197.523	95.8702	25.1217	63.4225	132.958	56.1252	137.265	108.899
	STD_150	142.259	72.4918	118.807	53.5652	48.862	120.927	49.6723	93.8921	171.765	37.4696	161.556	150.833	108.656	81.2496	148.584	95.2149	143.131	73.7615	98.393	75.1444	69.1349	91.3546	131.655	122.74	159.336	89.6963	84.1749	146.943	155.977	35.3053	71.931	55.9146	162.614	39.4665	101.374	130.963	49.9354	135.132	36.8033	94.2385	186.526	97.6231	29.9349	72.9899	131.235	58.0977	149.438	124.707
	STD_1500	1491.53	856.607	1336.07	686.744	645.209	1307.37	608.651	1100.52	2044.64	529.533	1952.59	1842.19	1169.13	1066.72	1581.12	1182.25	1680.36	1054.78	1335.87	1064.24	1162.82	1365.11	1679.93	1319.59	1858.1	1258.67	1092.49	1486.99	1665.48	570.121	720.393	664.729	2112.77	497.883	1471.6	1642.24	754.471	1542.62	618.876	1122.16	2386.63	1196.43	490.152	820.29	1922.75	829.591	1903.87	1358.45
	STD_1500	1338.93	739.62	1196.06	590.393	429.126	1325.94	591.203	977.055	1883.1	516.774	1742.04	1771.48	1128.01	841.827	1593.39	986.552	1504.34	843.31	1205.6	1101.37	1071.44	1392.96	1355.04	1210.24	1698.96	1189.13	964.263	1366.93	1621.01	522.256	687.733	643.045	1791.67	472.608	1358.31	1376.55	569.066	1432.16	609.37	1056.16	2157.55	1193.26	398.935	607.951	1789.2	705.57	1664.25	1213.32
	STD_1500	1489.91	611.285	1309.56	650.404	593.205	1454.52	606.098	938.422	2013.81	597.054	1689.74	1684.98	1167.78	945.566	1684.77	1032.85	1620.29	956.749	1285.48	804.782	1132.27	1312.93	1493.19	1226.93	1752.2	1235	864.541	1422.55	1611.76	435.785	724.596	667.465	2070.74	485.144	1331.95	1361.83	615.04	1453.28	653.731	1140.11	2164.1	1132.59	409.3	785.437	1598.62	603.685	1720.41	1323.7
	STD_15000	13713.2	8924.67	12112.5	6559.02	6439.25	13579.1	5974.44	9360.37	17460.9	6394.88	18483	15575.2	10447.7	8164.4	16202.6	10288.2	12931.5	10209.3	11381.3	10023.6	10811.5	11886.2	14082.8	12063.5	18669.6	10987.5	10912.2	12360.2	15564.9	4707.25	7964.54	6791.76	19781.3	4627.98	12192.2	14334	6720.91	13596.5	6614.96	10876.3	19038	12238	4101.48	7969.77	17514.5	7448.46	17432.9	12032.2
	STD_15000	14394.1	9519.83	12435.6	7057.01	6409.58	12719.2	5879.81	9181.77	18983.8	6534.12	18872.7	15556.1	10027.2	8990.16	15996.2	11401.1	15298.4	9833.64	10748.2	10563.9	10959.9	10351.7	14941	12356.3	19301.6	11624.5	10517.3	12648	16506.2	5406.07	8188.52	6450.27	19912.3	4566.2	13429.4	13336.2	6520.52	13965.1	6930.07	10483	19150	11733.7	4308.2	7984.09	18222.5	6962.01	18249.1	11951
	STD_15000	14494	9207.27	13649.4	7045.93	7440.53	13472.6	6300.6	10380.3	19025.5	6741.11	19771	16831.9	10312.4	9925.21	15714.2	11220.6	17946.7	9559.64	9948.98	10116.3	12069.9	13788.9	15881	13277.9	20060.4	12351.4	11674.7	12869.2	17722.1	5497.83	8754.8	7854.98	20061.6	5072.28	13118.6	16348.2	7498.25	15399.5	7388.51	11568	19542.8	13072.2	4087.58	9051.74	18233.3	7062.51	19114.8	12199.2
	STD_150000	146436	108942	136829	69845	83658.5	157041	74604.5	98720	211686	80609.8	199493	188435	132808	114773	165819	144949	160390	108210	149683	130199	125490	134806	160258	146986	208962	112758	128271	149985	158035	70539.6	97196.5	78559.1	230103	49597.3	134566	147385	87651.1	164665	84637.8	122619	220908	138128	56757.6	92863	191428	81213.9	220108	149719
	STD_150000	167312	109150	156965	90667.1	86995	171659	79188.1	120410	249608	87953.5	216985	195492	111491	116277	158348	148476	190056	126067	191158	136440	148479	155358	173267	162751	236010	143218	142348	151528	201848	73568.6	110797	79888.5	239152	59849.7	156018	155110	94243	172565	89134.2	151505	241875	152337	59568.3	104714	222413	94980.9	234749	157234
	STD_150000	164894	96699.9	151800	79363.4	76419.2	166349	75466.8	123985	241536	85509	219787	184839	133549	112986	193058	140039	182738	139350	137041	132814	110089	131584	165695	150989	211115	117544	136550	140242	161072	71058.1	108756	83283.8	226156	48601.7	153647	175362	87332.9	168040	85867.8	144237	231209	144685	55465.4	97042.2	208589	93755.3	206915	132093
Cy0		AHCY	AKR1C1	ARHGEF7	BIRC5	CAMTA1	CAMTA2	CD44	CDCA5	CDH5	CDKN3	CLSTN1	CPSG3	DDC	DPYSL3	ECEL1	ELAVL4	EPB41L3	EPHA5	EPN2	FYN	GNB1	HIVEP2	HMBS	HPRT1	IGSF4	INPP1	MAP2K4	MAP7	MAPT	MCM2	MRPL3	MTSS1	MYCN(4)	NHLH2	NM23A	NRCAM	NTRK1	ODC1	PAICS	PDE4DIP	PIK3R1	PLAGL1	PLAT	PMP22	PRAME	PRDM2	PRKACB	PRKCZ
	STD_15	9.76263	13.8119	21.1783	7.01145	11.7111	14.7736	14.7736	10.9766	14.2276	12.0132	20.0061	13.0761	17.5138	13.1573	13.7906	15.6245	9.94885	13.7391	16.4733	16.6496	12.3104	16.6265	17.7462	10.6086	15.7536	16.5509	10.2269	18.9248	20.8403	18.8334	18.2414	16.443	17.3104	16.1647	37.1619	10.7749	17.7464	11.3526	15.6844	22.1387	23.8957	23.2455	18.1384	12.2416	20.3476	30.4118	19.1203	16.437
	STD_15	18.5128	16.4	10.4032	32.579	19.3599	8.01564	8.01564	15.8097	9.25313	15.5029	22.6597	16.5812	16.026	17.9595	15.6515	15.1477	13.437	22.5365	14.3195	20.6333	20.4059	20.0484	11.454	23.5907	18.0189	15.617	17.3989	17.4608	9.99598	27.7184	12.3372	15.0814	21.8772	16.6233	16.129	12.5348	10.8556	17.7048	12.9903	21.3994	12.8213	10.8643	19.3271	19.296	17.3914	29.8169	12.8951	12.2676
	STD_15	23.2119	15.4089	17.5136	13.0174	17.9131	24.6041	24.6041	19.4997	17.0762	21.6662	7.88777	16.809	15.1181	15.0569	13.9947	14.697	23.5991	12.218	15.9237	11.7405	14.4659	10.0983	15.9781	17.0919	14.5111	17.2677	22.6558	11.9689	20.1449	8.79984	17.9419	12.0812	17.556	14.597	10.8611	17.013	17.3839	13.3538	23.5984	9.23828	11.8792	11.7116	16.7624	11.8825	12.353	6.04782	20.8175	15.0404
	STD_150	119.406	139.281	148.391	135.367	92.8414	173.752	173.752	134.209	192.148	149.596	149.425	152.197	131.72	159.583	167.609	135.064	161.058	137.472	153.955	161.421	144.142	175.301	148.781	133.034	144.237	140.405	139.814	115.576	153.005	105.168	141.334	154.379	123.057	158.527	120.714	192.499	148.698	143.573	152.641	137.213	152.357	156.023	103.979	168.484	136.374	127.866	127.977	145.941
	STD_150	152.45	160.84	144.575	162.266	170.336	143.677	143.677	155.27	169.453	136.026	141.001	141.072	145.526	151.337	156.979	150.124	145.447	138.867	127.927	124.287	126.26	124.384	140.545	161.382	132.303	123.6	135.492	150.408	130.954	135.669	156.906	158.063	112.511	140.882	113.176	175.9	158.363	170.326	106.68	143.179	137.533	150.22	120.055	177.603	126.493	140.9	132.474	160.718
	STD_150	135.271	150.062	125.15	163.705	150.979	148.95	148.95	153.528	147.583	122.513	139.183	128.93	134.274	122.612	140.894	158.609	134.969	155.48	140.765	140.496	131.285	143.23	153.946	121.355	154.164	109.12	144.596	151.564	123.367	126.965	124.162	134.06	115.121	107.494	111.307	149.914	128.668	167.603	129.981	122.768	130.164	142.822	131.665	126.508	129.452	107.406	117.858	151.285
	STD_1500	1517.5	1601.86	1574.6	1623.95	1785.34	1610.64	1610.64	1642.08	1745.36	1408.37	1526.64	1620.57	1531.05	1754.97	1458.97	1647.58	1622.61	1635.14	1581.88	1493.03	1763.14	1566.79	1719.57	1541.98	1483.22	1649.49	1600.43	1576.6	1502.98	1828.99	1493.4	1584.3	1478.9	1577.11	1508.47	1744.21	1803.4	1633.84	1396.55	1549.14	1717.48	1535.98	1650.88	1685.19	1644.22	1655.88	1551.04	1770.71
	STD_1500	1398.2	1442.75	1466.1	1490.44	1259.1	1580.9	1580.9	1528.54	1584.79	1503.58	1459.96	1644.17	1510.46	1417.87	1537.44	1532.73	1590.56	1369.57	1488.79	1558.06	1642.01	1636.26	1378.29	1385.92	1408.23	1516.47	1398.92	1571.48	1521.34	1661.92	1439.84	1620.54	1284.25	1567.18	1486.55	1559.48	1466.62	1528.24	1488.75	1452.67	1583.78	1570.37	1457.93	1472.81	1564.82	1479.53	1395.48	1414.62
	STD_1500	1583.05	1221.58	1555.8	1586.04	1653.54	1621.85	1621.85	1421.61	1702.63	1726.91	1673.77	1623.28	1535.4	1589.73	1602.31	1446.56	1563.06	1482.09	1595.69	1409.32	1579.85	1512.63	1592.14	1470.55	1367.92	1707.37	1465.94	1549.5	1478.03	1482.09	1486.12	1677.46	1419.52	1569.33	1359.58	1428.32	1534.81	1675.37	1627.87	1545.58	1591.9	1765.56	1452.89	1703.55	1476.29	1286.31	1469.75	1594.5
	STD_15000	14547.8	15887.7	14813.2	14386.1	15307.5	14194.7	14194.7	14629.8	14110.6	15087	13824.5	13741.6	14073.6	14199.1	14669.1	13810.9	14846.6	14127	13788.1	14159.2	15283.4	14264.3	14687.5	14509.8	14437.9	14709.7	14721	14051.1	14482.1	15382.2	14585.5	15392.4	14607.7	15565.6	14397	14857.6	14619	14048.1	14722.5	14598.7	14354.2	14578.1	14225.8	14552.3	14750.1	14636.4	15729.4	14709.2
	STD_15000	15630.2	15990.9	14601	15787.9	14687.3	13843.5	13843.5	14072.3	14273.8	14873.6	14490	13590	13629.5	13645.6	14869.6	14396.9	15013.4	14895.1	12718.4	14191.4	15142.7	14353.6	15023.2	14034.2	14273.2	15858.2	14360.4	14102.7	14786.4	14711.2	14498	14332.1	14648.5	15409.5	14802.1	13682.1	14057.6	14062.9	14369.6	13605.2	13721.1	14758.3	14266.9	13641.6	14462	13871.8	14020.1	14403.3
	STD_15000	16162.5	16795.3	16017.6	15760.7	16669.5	15443.1	15443.1	17036.6	15145.3	15555.8	16683.5	14665.8	14343.1	15200.1	16044.9	14841.4	16885.1	15444.6	18252.6	14982.1	16651.5	15924.8	16443.7	16103	15549.4	16723.7	15513.3	14671.6	16737.1	15770.7	16003.9	16616.4	15582.9	16224.2	15327.9	17138.4	16182.7	15521.9	15614.8	15501	14585.4	17120	14593.9	16048	15322.4	14510.3	15518.2	15010.1
	STD_150000	134396	151898	139585	132115	149788	144406	144406	131152	125908	149663	143401	162844	157589	153235	143091	153009	128237	135436	153886	151555	139311	145583	144224	149218	150883	137307	146149	162108	134172	146727	143409	145291	165112	138533	145772	129968	140610	140334	149958	140612	157243	136726	165649	135999	145904	153143	148059	154138
	STD_150000	161786	151165	160994	157086	157111	157252	157252	159565	151873	155343	155966	155031	161007	154627	141384	157923	151207	163937	165800	164330	171090	168497	150373	166170	171806	172027	164926	160865	184959	153390	164668	129435	169716	166719	180392	136976	155373	151524	160323	175815	159554	146596	168566	151157	163606	171979	163138	154728
	STD_150000	157932	134922	151161	143602	137749	142028	142028	154434	147557	146675	149762	145133	161757	150568	153670	150277	149121	162832	137014	156704	120049	134299	141055	153772	152255	131649	152850	144379	140437	145422	154230	150496	164035	133390	168914	155800	146317	145932	160082	156697	141351	140676	156765	148834	151366	168754	162374	134327
MAK2		AHCY_20080229	AKR1C1_20080307	ARHGEF7_20080225	BIRC5_20080229	CAMTA1_20080307	CAMTA2_20080227	CD44_20080311	CDCA5_20080225	CDH5_20080305	CDKN3_20080311	CLSTN1_20080227	CPSG3_20080306	DDC_20080310	DPYSL3_20080226	ECEL1_20080225	ELAVL4_20080310	EPB41L3_20080228	EPHA5_20080305	EPN2_20080304	FYN_20080311	GNB1_20080228	HIVEP2_20080304	HMBS_20080318	HPRT1_20080303	IGSF4_20080311	INPP1_20080303	MAP2K4_20080306	MAP7_20080229	MAPT_20080229	MCM2_20080306	MRPL3_20080222	MTSS1_20080227	MYCN(4)_20080222	NHLH2_20080222	NM23A_20080306	NRCAM_20080228	NTRK1_20080318	ODC1_20080226	PAICS_20080311	PDE4DIP_20080305	PIK3R1_20080306	PLAGL1_20080226	PLAT_20080311	PMP22_20080227	PRAME_20080310	PRDM2_20080306	PRKACB_20080311_bis	PRKCZ_20080307
	STD_15	1.15e-10	7.69e-11	2.23e-10	2.36e-11	3.40952e-11	1.13e-10	6.13e-11	7.93e-11	1.72e-10	3.63e-11	2.99e-10	1.63e-10	1.64e-10	8.32108e-11	1.86e-10	1.28e-10	1.13e-10	9.08e-11	1.38e-10	1.31e-10	9.16e-11	1.56e-10	2.18e-10	1.14e-10	2.36e-10	1.6e-10	7.59e-11	2.32e-10	2.64e-10	5.68e-11	1.03e-10	6.67e-11	3.42e-10	6.02e-11	5.58e-10	1.07e-10	6.92e-11	9.38e-11	7.1497e-11	2.02e-10	3.37384e-10	1.85e-10	6.15e-11	5.19e-11	2.64e-10	1.82948e-10	2.85e-10	1.51e-10
	STD_15	2.26e-10	9.97e-11	1.15e-10	1.62e-10	6.31856e-11	1.47e-10	2.6e-11	1.19e-10	1.22e-10	4.99e-11	3.63e-10	2.6e-10	1.42e-10	1.00341e-10	2.06e-10	1.32e-10	1.69e-10	1.56e-10	1.23e-10	1.75e-10	1.53e-10	1.88e-10	1.45e-10	2.59e-10	2.94e-10	1.46e-10	1.42e-10	2.44e-10	1.28e-10	9.4e-11	7e-11	6.27e-11	4.48e-10	6.27e-11	2.32e-10	1.42e-10	3.99e-11	1.8e-10	5.50996e-11	1.97e-10	2.30246e-10	9.17e-11	6.5e-11	8.4e-11	2.34e-10	1.8043e-10	1.83e-10	1.28e-10
	STD_15	2.81e-10	8.58e-11	1.9e-10	5.24e-11	5.51157e-11	1.48e-10	1.07e-10	1.52e-10	2.24e-10	7.47e-11	1.25e-10	2.46e-10	1.36e-10	1.17695e-10	1.81e-10	1.23e-10	3.05e-10	7.99e-11	1.42e-10	9.47e-11	1.11e-10	1.06e-10	1.92e-10	1.96e-10	2.28e-10	1.7e-10	1.88e-10	1.63e-10	2.7e-10	2.5e-11	1.03e-10	4.69e-11	3.52e-10	5.09e-11	1.65e-10	1.81e-10	6.92e-11	1.18e-10	1.14919e-10	7.81e-11	2.16272e-10	9.48e-11	5.35e-11	4.38e-11	1.67e-10	3.24223e-11	3.27e-10	1.5e-10
	STD_150	1.55e-09	8.92e-10	1.78e-09	6.19e-10	3.45595e-10	1.74e-09	8.62e-10	1.15e-09	2.77e-09	5.91e-10	2.39e-09	2.2e-09	1.25e-09	1.22677e-09	2.28e-09	1.22e-09	2.04e-09	1.04e-09	1.59e-09	1.53e-09	1.14e-09	1.78e-09	2.13e-09	1.55e-09	2.47e-09	1.45e-09	1.15e-09	1.5e-09	2.18e-09	3.66e-10	9.09e-10	7.06e-10	2.63e-09	5.89e-10	1.7e-09	1.96e-09	7.13e-10	1.58e-09	7.88864e-10	1.33e-09	2.81804e-09	1.42e-09	3.72e-10	9.31e-10	1.88e-09	7.92087e-10	1.98e-09	1.58e-09
	STD_150	1.99e-09	1.12e-09	1.69e-09	8.11e-10	7.04859e-10	1.65e-09	7.03e-10	1.35e-09	2.58e-09	5.61e-10	2.43e-09	2.13e-09	1.56e-09	1.28691e-09	2.23e-09	1.41e-09	1.95e-09	1.1e-09	1.27e-09	1.15e-09	9.3e-10	1.32e-09	1.97e-09	1.59e-09	2.14e-09	1.28e-09	1.31e-09	2.02e-09	1.99e-09	5.45e-10	1.1e-09	7.92e-10	2.47e-09	5.85e-10	1.5e-09	1.83e-09	7.87e-10	1.94e-09	5.57244e-10	1.41e-09	2.65785e-09	1.42e-09	4.59e-10	1.09e-09	1.82e-09	7.99518e-10	2.25e-09	1.75e-09
	STD_150	1.71e-09	9.9e-10	1.42e-09	7.13e-10	6.18866e-10	1.23e-09	7.04e-10	1.27e-09	2.09e-09	4.97e-10	2.45e-09	2.02e-09	1.31e-09	1.0657e-09	2.03e-09	1.43e-09	1.79e-09	8.71e-10	1.31e-09	1.36e-09	1.05e-09	1.62e-09	2.12e-09	1.24e-09	2e-09	1.1e-09	1.32e-09	1.85e-09	1.78e-09	4.95e-10	8.15e-10	6.07e-10	2.48e-09	4.12e-10	1.44e-09	1.61e-09	6.17e-10	1.88e-09	6.82915e-10	1.24e-09	2.4573e-09	1.4e-09	4.96e-10	5.38e-10	1.57e-09	7.00152e-10	1.92e-09	1.65e-09
	STD_1500	2.12e-08	1.25e-08	1.91e-08	1.08e-08	9.17276e-09	1.87e-08	9.6e-09	1.51e-08	2.94e-08	7.49e-09	2.84e-08	2.61e-08	1.71e-08	1.61149e-08	2.18e-08	1.76e-08	2.28e-08	1.42e-08	1.69e-08	1.58e-08	1.7e-08	2.05e-08	2.46e-08	1.82e-08	2.49e-08	1.8e-08	1.62e-08	2.07e-08	2.18e-08	8.63e-09	1.11e-08	9.06e-09	3.07e-08	6.81e-09	2.1e-08	2.3e-08	1.16e-08	2.17e-08	9.19337e-09	1.66e-08	3.32703e-08	1.8e-08	7.17e-09	1.17e-08	2.73e-08	1.17849e-08	2.74e-08	1.95e-08
	STD_1500	1.97e-08	1.12e-08	1.78e-08	9.33e-09	6.2649e-09	1.9e-08	9.14e-09	1.35e-08	2.7e-08	7.25e-09	2.5e-08	2.51e-08	1.67e-08	1.25331e-08	2.28e-08	1.46e-08	2.09e-08	1.16e-08	1.33e-08	1.62e-08	1.44e-08	2.14e-08	2.11e-08	1.76e-08	2.27e-08	1.64e-08	1.43e-08	1.91e-08	2.13e-08	7.69e-09	1.08e-08	8.71e-09	2.58e-08	6.67e-09	2e-08	2e-08	8.96e-09	2.16e-08	9.09021e-09	1.57e-08	3.02838e-08	1.81e-08	5.92e-09	8.77e-09	2.55e-08	9.99178e-09	2.44e-08	1.68e-08
	STD_1500	2.11e-08	9.74e-09	1.96e-08	1.04e-08	8.77606e-09	2.05e-08	8.69e-09	1.32e-08	2.92e-08	9.12e-09	2.43e-08	2.38e-08	1.77e-08	1.44393e-08	2.4e-08	1.54e-08	2.21e-08	1.32e-08	1.65e-08	1.22e-08	1.55e-08	1.93e-08	2.22e-08	1.8e-08	2.42e-08	1.76e-08	1.33e-08	1.98e-08	2.16e-08	6.55e-09	1.1e-08	9.52e-09	3.04e-08	6.89e-09	2.02e-08	2.07e-08	9.73e-09	2.12e-08	9.42067e-09	1.72e-08	2.98678e-08	1.58e-08	6.14e-09	1.12e-08	2.26e-08	8.75962e-09	2.51e-08	1.86e-08
	STD_15000	1.92e-07	1.37e-07	1.79e-07	1.02e-07	9.31116e-08	1.88e-07	9.02e-08	1.39e-07	2.55e-07	9.13e-08	2.63e-07	2.22e-07	1.55e-07	1.29094e-07	2.26e-07	1.61e-07	1.78e-07	1.34e-07	1.42e-07	1.54e-07	1.52e-07	1.71e-07	2.13e-07	1.66e-07	2.56e-07	1.54e-07	1.64e-07	1.7e-07	2.03e-07	7.22e-08	1.24e-07	9.6e-08	2.96e-07	7.04e-08	1.75e-07	2.09e-07	1.03e-07	2.01e-07	9.34298e-08	1.63e-07	2.83953e-07	1.77e-07	6.04e-08	1.14e-07	2.49e-07	1.02128e-07	2.45e-07	1.7e-07
	STD_15000	2.02e-07	1.48e-07	1.79e-07	1.1e-07	9.3412e-08	1.74e-07	8.82e-08	1.38e-07	2.82e-07	9.31e-08	2.7e-07	2.24e-07	1.49e-07	1.42409e-07	2.35e-07	1.69e-07	2.1e-07	1.37e-07	1.41e-07	1.63e-07	1.52e-07	1.57e-07	2.25e-07	1.71e-07	2.64e-07	1.64e-07	1.56e-07	1.76e-07	2.11e-07	8.11e-08	1.26e-07	8.86e-08	3.02e-07	6.88e-08	1.96e-07	1.91e-07	1.01e-07	2.04e-07	9.83341e-08	1.58e-07	2.84357e-07	1.72e-07	6.54e-08	1.15e-07	2.6e-07	9.56274e-08	2.64e-07	1.73e-07
	STD_15000	2.09e-07	1.41e-07	1.97e-07	1.08e-07	1.05263e-07	1.88e-07	8.92e-08	1.46e-07	2.72e-07	9.56e-08	2.87e-07	2.35e-07	1.49e-07	1.54171e-07	2.24e-07	1.69e-07	2.41e-07	1.32e-07	1.06e-07	1.5e-07	1.63e-07	2e-07	2.42e-07	1.8e-07	2.71e-07	1.73e-07	1.68e-07	1.76e-07	2.29e-07	7.9e-08	1.37e-07	1.08e-07	3.01e-07	7.32e-08	1.91e-07	2.38e-07	1.14e-07	2.25e-07	1.03986e-07	1.74e-07	2.96213e-07	1.89e-07	6.13e-08	1.3e-07	2.55e-07	9.6566e-08	2.87e-07	1.75e-07
	STD_150000	2.04e-06	1.61e-06	2.01e-06	1.08e-06	1.22648e-06	2.23e-06	1.16e-06	1.4e-06	2.95e-06	1.16e-06	2.84e-06	2.66e-06	1.93e-06	1.73798e-06	2.57e-06	2.14e-06	2.32e-06	1.47e-06	1.89e-06	1.92e-06	1.76e-06	1.97e-06	2.49e-06	1.96e-06	2.88e-06	1.61e-06	1.94e-06	2.09e-06	1.94e-06	1.03e-06	1.48e-06	1.13e-06	3.41e-06	7.06e-07	1.98e-06	2.2e-06	1.3e-06	2.51e-06	1.21113e-06	1.81e-06	3.11645e-06	2.05e-06	8.37e-07	1.32e-06	2.69e-06	1.17405e-06	3.22e-06	2.08e-06
	STD_150000	2.47e-06	1.61e-06	2.39e-06	1.39e-06	1.28851e-06	2.41e-06	1.16e-06	1.71e-06	3.54e-06	1.27e-06	3.1e-06	2.74e-06	1.69e-06	1.77824e-06	2.41e-06	2.2e-06	2.63e-06	1.65e-06	1.88e-06	1.98e-06	1.99e-06	2.34e-06	2.73e-06	2.13e-06	3.18e-06	1.99e-06	2.18e-06	2.23e-06	2.6e-06	1.08e-06	1.67e-06	1.1e-06	3.54e-06	8.27e-07	2.4e-06	2.38e-06	1.4e-06	2.55e-06	1.26074e-06	2.33e-06	3.51076e-06	2.31e-06	8.48e-07	1.48e-06	3.18e-06	1.3427e-06	3.45e-06	2.17e-06
	STD_150000	2.46e-06	1.44e-06	2.15e-06	1.25e-06	1.13463e-06	2.49e-06	1.15e-06	1.73e-06	3.5e-06	1.24e-06	3.16e-06	2.62e-06	2e-06	1.69757e-06	2.84e-06	2.12e-06	2.53e-06	1.83e-06	1.76e-06	1.93e-06	1.52e-06	1.96e-06	2.57e-06	2.02e-06	2.89e-06	1.66e-06	2.07e-06	1.97e-06	2.16e-06	1.04e-06	1.66e-06	1.16e-06	3.34e-06	6.93e-07	2.31e-06	2.61e-06	1.33e-06	2.61e-06	1.21419e-06	2.12e-06	3.30867e-06	2.17e-06	8.21e-07	1.41e-06	2.96e-06	1.32539e-06	2.95e-06	1.91e-06
DART		AHCY	AKR1C1	ARHGEF7	BIRC5	CAMTA1	CAMTA2	CD44	CDCA5	CDH5	CDKN3	CLSTN1	CPSG3	DDC	DPYSL3	ECEL1	ELAVL4	EPB41L3	EPHA5	EPN2	FYN	GNB1	HIVEP2	HMBS	HPRT1	IGSF4	INPP1	MAP2K4	MAP7	MAPT	MCM2	MRPL3	MTSS1	MYCN(4)	NHLH2	NM23A	NRCAM	NTRK1	ODC1	PAICS	PDE4DIP	PIK3R1	PLAGL1	PLAT	PMP22	PRAME	PRDM2	PRKACB	PRKCZ
	STD_15	1.05046e-09	3.03842e-09	1.93668e-09	2.60269e-09	5.6394e-10	1.11071e-09	4.50651e-09	7.02031e-10	2.18801e-09	9.55092e-10	2.19445e-09	1.40355e-09	3.36831e-09	4.89131e-09	2.55056e-09	1.41365e-09	1.10158e-09	1.70434e-09	1.90643e-09	1.45421e-09	6.90332e-10	1.4677e-09	3.36058e-09	9.77598e-10	2.00908e-09	2.66039e-09	8.56347e-10	2.35181e-09	1.55319e-09	2.30655e-09	3.00788e-09	7.26107e-10	2.34095e-09	5.63769e-10	3.87907e-09	1.32677e-09	1.60564e-09	1.17765e-09	1.23281e-09	4.84932e-09	2.52572e-09	2.75106e-09	1.60113e-09	4.72583e-10	3.31725e-09	2.34809e-09	4.82328e-09	1.34588e-09
	STD_15	1.71114e-09	2.6977e-09	2.16162e-09	1.62151e-09	1.22693e-09	1.66603e-09	1.81437e-09	6.50831e-10	1.00326e-09	6.11342e-10	3.38421e-09	1.10813e-09	2.54736e-09	4.02933e-09	1.91063e-09	1.47223e-09	1.10581e-09	2.34791e-09	7.80028e-10	2.43614e-09	1.47335e-09	2.61168e-09	1.99033e-09	1.28964e-09	1.35142e-09	1.01864e-09	1.50148e-09	1.33723e-09	8.48928e-10	2.39441e-09	1.42262e-09	8.1317e-10	2.88236e-09	8.49372e-10	3.10653e-09	9.65506e-10	7.76656e-10	1.80941e-09	9.65064e-10	2.34215e-09	1.1881e-09	1.10202e-09	2.12145e-09	9.81554e-10	2.3994e-09	1.68559e-09	2.71726e-09	1.00747e-09
	STD_15	2.0804e-09	2.80024e-09	2.38052e-09	1.98055e-09	1.44576e-09	7.81501e-10	3.91053e-09	1.19497e-09	2.09001e-09	2.20869e-09	2.10306e-09	1.66542e-09	1.71559e-09	2.21922e-09	1.84324e-09	1.25454e-09	3.18941e-09	4.00895e-10	8.14126e-10	1.29049e-09	1.06588e-09	9.01112e-10	2.45567e-09	1.02643e-09	2.14315e-09	2.07888e-09	1.55695e-09	8.83178e-10	1.62552e-09	8.87838e-10	1.83424e-09	4.94728e-10	2.24959e-09	8.26608e-10	2.13704e-09	1.84707e-09	1.32913e-09	1.50265e-09	1.8334e-09	1.23972e-09	1.19769e-09	1.10739e-09	1.32159e-09	9.09633e-10	1.4887e-09	2.23526e-10	4.83277e-09	9.96173e-10
	STD_150	8.54193e-09	2.3758e-08	1.24041e-08	8.7664e-09	6.66494e-09	1.01306e-08	2.41852e-08	9.63126e-09	2.02976e-08	6.72858e-09	2.05759e-08	1.27618e-08	1.51279e-08	2.54027e-08	1.47223e-08	2.45441e-08	1.51593e-08	1.12536e-08	6.91173e-09	1.63392e-08	9.26931e-09	1.25615e-08	1.63994e-08	1.09796e-08	1.1531e-08	1.33469e-08	1.51998e-08	8.32565e-09	1.24655e-08	4.84346e-09	1.63462e-08	6.85273e-09	1.78887e-08	5.80465e-09	1.56984e-08	1.29908e-08	2.01254e-08	1.03886e-08	6.95077e-09	1.22914e-08	1.2603e-08	1.43453e-08	1.14626e-08	1.03991e-08	1.08568e-08	6.91628e-09	2.71515e-08	1.09221e-08
	STD_150	1.27429e-08	1.6398e-08	1.11516e-08	1.51807e-08	1.11018e-08	1.01116e-08	1.4974e-08	1.30525e-08	3.06713e-08	9.80312e-09	1.39858e-08	1.36572e-08	1.61271e-08	1.4386e-08	1.57545e-08	1.48457e-08	1.27882e-08	1.01163e-08	8.00377e-09	1.23185e-08	1.21643e-08	1.59151e-08	1.9741e-08	6.44118e-09	1.19992e-08	1.16033e-08	1.29692e-08	1.29053e-08	1.18102e-08	7.58987e-09	2.02078e-08	5.21218e-09	2.23436e-08	6.1674e-09	1.54909e-08	1.65723e-08	1.81947e-08	1.57139e-08	5.55495e-09	1.3767e-08	2.28839e-08	1.66646e-08	7.47387e-09	1.48504e-08	1.27025e-08	7.40054e-09	2.44254e-08	7.27422e-09
	STD_150	1.09412e-08	1.66436e-08	1.03084e-08	3.0183e-08	9.05227e-09	7.27048e-09	1.85959e-08	9.33847e-09	2.14819e-08	8.39422e-09	1.58856e-08	1.05867e-08	1.32449e-08	1.19644e-08	1.20601e-08	1.83936e-08	9.65261e-09	1.32586e-08	8.45761e-09	1.22729e-08	7.16628e-09	1.28416e-08	2.55912e-08	6.28218e-09	1.05615e-08	1.00846e-08	1.16459e-08	1.01504e-08	1.07907e-08	9.47107e-09	1.25227e-08	4.32663e-09	1.92619e-08	3.83457e-09	1.28043e-08	1.59861e-08	1.25708e-08	1.16554e-08	5.46367e-09	1.23898e-08	1.0709e-08	1.30352e-08	1.23334e-08	9.67578e-09	9.39193e-09	3.24592e-09	1.92914e-08	4.88206e-09
	STD_1500	1.1932e-07	1.26562e-07	1.22669e-07	1.13276e-07	5.81195e-08	1.18605e-07	3.5084e-07	4.46448e-08	1.32897e-07	8.91379e-08	1.4353e-07	2.02054e-07	1.34717e-07	7.6234e-08	1.4461e-07	1.33919e-07	1.11344e-07	5.19514e-08	7.31657e-08	1.11201e-07	9.16541e-08	8.10954e-08	3.27871e-07	1.0835e-07	1.4503e-07	8.87426e-08	1.53591e-07	9.34865e-08	8.72983e-08	7.26858e-08	9.66443e-08	5.03899e-08	2.12902e-07	4.78522e-08	7.68239e-08	1.45779e-07	1.60097e-07	1.13123e-07	5.48436e-08	1.13762e-07	8.75642e-08	1.33285e-07	8.2766e-08	7.6598e-08	2.01851e-07	6.13135e-08	1.7797e-07	6.40191e-08
	STD_1500	8.34193e-08	1.44553e-07	1.34374e-07	7.52595e-08	6.56277e-08	8.13774e-08	1.84797e-07	5.24319e-08	1.58443e-07	8.08374e-08	1.41453e-07	1.33979e-07	8.71502e-08	9.04133e-08	1.29192e-07	1.39001e-07	7.41149e-08	9.27079e-08	7.26107e-08	1.30212e-07	9.18554e-08	1.31517e-07	3.03337e-07	8.66144e-08	1.11692e-07	8.41357e-08	8.18998e-08	1.02952e-07	8.08649e-08	9.01821e-08	1.41549e-07	5.78011e-08	1.31815e-07	4.46627e-08	9.68775e-08	9.58787e-08	1.15615e-07	9.47292e-08	8.30309e-08	1.15342e-07	9.54388e-08	1.15722e-07	6.54508e-08	9.0848e-08	1.47916e-07	7.18727e-08	1.22638e-07	1.01165e-07
	STD_1500	9.42739e-08	1.19881e-07	1.96703e-07	1.13811e-07	8.36525e-08	1.3479e-07	1.69941e-07	5.0679e-08	1.81389e-07	9.80336e-08	1.86406e-07	1.41903e-07	1.46832e-07	1.8721e-07	1.41693e-07	1.43928e-07	7.36713e-08	1.13049e-07	9.21877e-08	1.53692e-07	1.05299e-07	9.5259e-08	2.06789e-07	8.56485e-08	1.21633e-07	1.10548e-07	1.74736e-07	1.13211e-07	6.74813e-08	9.3923e-08	1.07241e-07	5.86317e-08	2.08683e-07	4.75812e-08	1.12979e-07	1.07633e-07	1.30043e-07	1.50473e-07	6.69553e-08	7.71443e-08	1.17697e-07	1.28823e-07	1.23654e-07	1.08439e-07	1.77687e-07	5.27584e-08	1.43771e-07	1.18525e-07
	STD_15000	7.56492e-07	8.49039e-07	5.20723e-07	7.29386e-07	7.43299e-07	6.85329e-07	1.04555e-06	6.72252e-07	1.05614e-06	8.78184e-07	1.18391e-06	7.04493e-07	9.99963e-07	1.07855e-06	1.07707e-06	7.15136e-07	7.02004e-07	4.73447e-07	5.6755e-07	6.06966e-07	7.84586e-07	5.55011e-07	1.00579e-06	9.08325e-07	9.77008e-07	5.89637e-07	9.26802e-07	4.919e-07	6.7979e-07	7.46933e-07	8.20344e-07	6.90106e-07	8.75342e-07	3.60247e-07	7.42451e-07	9.40489e-07	8.20705e-07	4.54297e-07	3.48411e-07	7.40262e-07	1.90914e-06	1.41353e-06	3.62056e-07	6.46063e-07	7.8062e-07	3.76449e-07	1.03682e-06	7.17973e-07
	STD_15000	7.25252e-07	1.24771e-06	8.02344e-07	1.0931e-06	7.30932e-07	6.36799e-07	8.90329e-07	6.84202e-07	1.21062e-06	8.64895e-07	1.00578e-06	9.57568e-07	9.38189e-07	9.89002e-07	1.36241e-06	1.07623e-06	7.45278e-07	4.83815e-07	3.37558e-07	7.88052e-07	7.18832e-07	1.51106e-06	1.17149e-06	7.81164e-07	1.38133e-06	4.88652e-07	7.87256e-07	1.04497e-06	8.6369e-07	6.00424e-07	8.49859e-07	4.84286e-07	9.09717e-07	3.03496e-07	1.13111e-06	5.34506e-07	1.39176e-06	1.1303e-06	6.00309e-07	1.20812e-06	9.67821e-07	8.59883e-07	1.00391e-06	6.4692e-07	1.20477e-06	5.94266e-07	1.57621e-06	8.16642e-07
	STD_15000	9.92229e-07	9.00587e-07	1.08801e-06	7.23779e-07	6.22705e-07	5.3079e-07	7.86949e-07	7.2005e-07	1.49562e-06	7.19931e-07	9.48696e-07	9.21066e-07	1.0335e-06	1.19261e-06	7.54609e-07	1.38132e-06	8.25918e-07	5.27539e-07	4.05213e-07	9.41755e-07	6.00594e-07	7.71458e-07	9.75974e-07	5.6787e-07	1.07962e-06	8.48935e-07	1.02268e-06	6.04069e-07	9.1213e-07	5.6325e-07	7.52777e-07	7.20112e-07	1.23059e-06	3.78759e-07	1.13569e-06	1.09183e-06	1.05855e-06	1.11459e-06	7.75086e-07	7.8183e-07	1.03874e-06	1.12969e-06	5.33274e-07	8.07023e-07	1.27717e-06	4.8887e-07	1.88275e-06	9.36172e-07
	STD_150000	6.61874e-06	6.19944e-06	8.24449e-06	7.84704e-06	6.22758e-06	7.99747e-06	6.34978e-06	5.67268e-06	9.17291e-06	5.5695e-06	8.82027e-06	6.24923e-06	8.71586e-06	9.8331e-06	8.73937e-06	7.34842e-06	7.82108e-06	4.30494e-06	4.59408e-06	9.46895e-06	4.71266e-06	4.40084e-06	1.1849e-05	4.82859e-06	9.72957e-06	4.44867e-06	8.91896e-06	5.41624e-06	5.42369e-06	5.95218e-06	8.48547e-06	1.80161e-06	9.57102e-06	2.37321e-06	7.25693e-06	7.09123e-06	8.34536e-06	7.9073e-06	6.4799e-06	7.55052e-06	7.01433e-06	7.8298e-06	4.71568e-06	5.31086e-06	8.03762e-06	4.556e-06	1.43222e-05	4.67403e-06
	STD_150000	8.0384e-06	7.34551e-06	8.13041e-06	9.10584e-06	5.85021e-06	7.33695e-06	1.16017e-05	7.21706e-06	1.16457e-05	7.20848e-06	9.57863e-06	9.99675e-06	9.79689e-06	7.97594e-06	9.65387e-06	8.6908e-06	6.52893e-06	7.56364e-06	5.44738e-06	9.07416e-06	4.78243e-06	8.70472e-06	1.72127e-05	6.1593e-06	8.75062e-06	5.50741e-06	9.67717e-06	6.592e-06	7.10553e-06	8.07692e-06	1.04218e-05	4.07569e-06	1.34935e-05	2.30899e-06	8.66588e-06	8.96682e-06	9.32278e-06	7.03134e-06	6.78937e-06	8.63182e-06	1.29926e-05	8.02666e-06	4.89812e-06	8.42046e-06	1.18682e-05	5.0255e-06	1.20983e-05	5.71701e-06
	STD_150000	6.74017e-06	8.14353e-06	7.79397e-06	1.02855e-05	8.4727e-06	9.71404e-06	1.37032e-05	6.18796e-06	1.19813e-05	7.94423e-06	1.07179e-05	5.90128e-06	9.74517e-06	7.36642e-06	1.01644e-05	8.90826e-06	8.17049e-06	4.94279e-06	4.05765e-06	7.71823e-06	5.15821e-06	7.69169e-06	8.57051e-06	5.32535e-06	7.99097e-06	4.84952e-06	7.72304e-06	5.61241e-06	6.74702e-06	7.76267e-06	9.90828e-06	4.1624e-06	1.41042e-05	2.7184e-06	8.84257e-06	8.21107e-06	8.87033e-06	7.24786e-06	4.89655e-06	8.4698e-06	7.07699e-06	9.00933e-06	7.01791e-06	9.22142e-06	8.00394e-06	5.36679e-06	1.23255e-05	6.05577e-06
4PLM		AHCY	AKR1C1	ARHGEF7	BIRC5	CAMTA1	CAMTA2	CD44	CDCA5	CDH5	CDKN3	CLSTN1	CPSG3	DDC	DPYSL3	ECEL1	ELAVL4	EPB41L3	EPHA5	EPN2	FYN	GNB1	HIVEP2	HMBS	HPRT1	IGSF4	INPP1	MAP2K4	MAP7	MAPT	MCM2	MRPL3	MTSS1	MYCN(4)	NHLH2	NM23A	NRCAM	NTRK1	ODC1	PAICS	PDE4DIP	PIK3R1	PLAGL1	PLAT	PMP22	PRAME	PRDM2	PRKACB	PRKCZ
	STD_15	2.06031e-09	4.70077e-09	1.95372e-09	1.64138e-09	5.92477e-10	1.87621e-09	1.59524e-09	7.69952e-10	2.13716e-09	6.12491e-10	4.53563e-09	1.43711e-09	2.80497e-09	6.39706e-09	1.85164e-09	1.70416e-09	1.68123e-09	1.49198e-09	1.58911e-09	2.80429e-09	9.28593e-10	1.38138e-09	2.75418e-09	1.21182e-09	3.44412e-09	2.60492e-09	9.21307e-10	3.82809e-09	1.71073e-09	2.63368e-09	2.77335e-09	9.34797e-10	2.50168e-09	1.31221e-09	1.00773e-08	1.14245e-09	2.32191e-09	1.12846e-09	3.05278e-09	4.76038e-09	2.89666e-09	2.88257e-09	2.04213e-09	7.17053e-10	6.31599e-09	2.1795e-09	6.45043e-09	1.43692e-09
	STD_15	1.85259e-09	2.58675e-09	1.96228e-09	3.77046e-09	1.05469e-09	1.82258e-09	4.25014e-10	1.56978e-09	1.2546e-09	6.6592e-10	3.22072e-09	1.71716e-09	1.99611e-09	6.63203e-09	1.80096e-09	1.45293e-09	1.26219e-09	2.14136e-09	7.83237e-10	5.09674e-09	1.39607e-09	1.74127e-09	1.97019e-09	1.48913e-09	1.94248e-09	1.13201e-09	2.38635e-09	2.96039e-09	6.49931e-10	1.61786e-09	2.24535e-09	1.31885e-09	2.57751e-09	1.31103e-09	3.55301e-09	1.30099e-09	9.82905e-10	1.6242e-09	1.0151e-09	2.45461e-09	1.6282e-09	1.03275e-09	1.09125e-09	1.29621e-09	3.02814e-09	1.6756e-09	3.1096e-09	1.17307e-09
	STD_15	3.45768e-09	2.69029e-09	1.78283e-09	1.52282e-09	1.34355e-09	8.10621e-10	1.08356e-09	2.4821e-09	2.57061e-09	2.06307e-09	2.27679e-09	2.50098e-09	1.18838e-09	3.7141e-09	1.31712e-09	1.40244e-09	4.55141e-09	6.03508e-10	8.48729e-10	1.67608e-09	1.32267e-09	1.5225e-09	1.82982e-09	1.36121e-09	2.02831e-09	2.39054e-09	1.70564e-09	9.94524e-10	1.54461e-09	9.09454e-10	2.09107e-09	4.62099e-10	2.66415e-09	8.74169e-10	3.06656e-09	1.97062e-09	1.56949e-09	1.636e-09	2.04131e-09	2.11945e-09	1.60563e-09	1.12502e-09	7.15888e-10	9.68836e-10	1.7233e-09	5.88304e-10	7.20255e-09	8.74724e-10
	STD_150	1.01937e-08	2.2269e-08	1.3171e-08	1.304e-08	7.46456e-09	1.17346e-08	9.6942e-09	1.50912e-08	1.77892e-08	4.98764e-09	2.78812e-08	2.26148e-08	9.53247e-09	4.78068e-08	1.55617e-08	2.9221e-08	2.45999e-08	1.74964e-08	8.96973e-09	1.71954e-08	6.55708e-09	2.01302e-08	1.58805e-08	1.11883e-08	1.15132e-08	1.32904e-08	2.27061e-08	7.47602e-09	1.23824e-08	4.96756e-09	1.40365e-08	7.96388e-09	2.53939e-08	5.42912e-09	1.48664e-08	3.10819e-08	1.94853e-08	1.20695e-08	7.44559e-09	1.38521e-08	1.55679e-08	1.65199e-08	4.90024e-09	1.4271e-08	1.84565e-08	8.53813e-09	3.34945e-08	1.06084e-08
	STD_150	1.56601e-08	2.47946e-08	1.22078e-08	1.28523e-08	1.09842e-08	9.82457e-09	6.14579e-09	9.4598e-09	3.84039e-08	9.78924e-09	1.91473e-08	2.13859e-08	1.9097e-08	3.30375e-08	1.29747e-08	1.27589e-08	1.77896e-08	1.73701e-08	7.53993e-09	2.02417e-08	1.17977e-08	1.31177e-08	2.06895e-08	3.71063e-09	1.81486e-08	1.10458e-08	2.29664e-08	1.58368e-08	1.25932e-08	1.10177e-08	2.50046e-08	5.95319e-09	2.84193e-08	7.41611e-09	1.44658e-08	1.57951e-08	1.85611e-08	1.64262e-08	8.93895e-09	1.37095e-08	1.94604e-08	1.52435e-08	4.28472e-09	1.86685e-08	2.24236e-08	6.01964e-09	2.73975e-08	9.56057e-09
	STD_150	1.03498e-08	2.38989e-08	8.52949e-09	2.40538e-08	8.96722e-09	8.04415e-09	7.82343e-09	9.04482e-09	2.66459e-08	7.89009e-09	2.17194e-08	1.20866e-08	1.3157e-08	1.90897e-08	1.23397e-08	1.32884e-08	1.16337e-08	1.08123e-08	8.54031e-09	2.6407e-08	8.35392e-09	1.32076e-08	2.53062e-08	5.3185e-09	9.23313e-09	8.27632e-09	2.14249e-08	1.34044e-08	1.62809e-08	1.01007e-08	1.34034e-08	4.14419e-09	2.84085e-08	4.78754e-09	1.32733e-08	1.62268e-08	1.98189e-08	2.2505e-08	6.28668e-09	2.48774e-08	2.28008e-08	1.24904e-08	1.0389e-08	8.77256e-09	1.29225e-08	4.14586e-09	2.03003e-08	1.12727e-08
	STD_1500	9.22659e-08	1.26188e-07	1.57091e-07	1.63142e-07	4.21392e-08	7.35741e-08	3.98426e-08	8.02077e-08	1.44877e-07	8.50825e-08	1.29511e-07	1.66622e-07	1.41815e-07	1.1365e-07	6.7863e-08	1.42265e-07	1.13747e-07	8.06272e-08	6.27005e-08	1.18977e-07	9.32258e-08	1.56998e-07	1.71473e-07	1.33163e-07	1.32481e-07	1.32097e-07	1.43487e-07	9.08294e-08	8.72835e-08	8.86528e-08	1.07969e-07	3.78543e-08	2.16185e-07	4.66345e-08	5.70136e-08	1.32293e-07	9.24396e-08	1.46194e-07	7.01824e-08	1.66834e-07	1.61548e-07	1.6936e-07	5.77033e-08	7.72614e-08	2.04953e-07	7.33958e-08	1.42442e-07	6.43308e-08
	STD_1500	1.43275e-07	1.13313e-07	1.52001e-07	1.47901e-07	5.54812e-08	1.01248e-07	8.63948e-08	7.32597e-08	1.72165e-07	8.47315e-08	1.30976e-07	1.52212e-07	1.32215e-07	1.34974e-07	9.47971e-08	1.6062e-07	8.6425e-08	1.03209e-07	5.32039e-08	1.65054e-07	1.05923e-07	2.22135e-07	2.92869e-07	1.05835e-07	1.1505e-07	1.18665e-07	1.21242e-07	9.12092e-08	9.38004e-08	1.00284e-07	2.47061e-07	5.22478e-08	1.3908e-07	5.80166e-08	8.04818e-08	9.36549e-08	1.28164e-07	1.39461e-07	1.19084e-07	1.53859e-07	1.34416e-07	1.98385e-07	6.53437e-08	8.447e-08	1.78897e-07	7.69586e-08	1.1592e-07	1.38751e-07
	STD_1500	1.04897e-07	1.78795e-07	2.99817e-07	1.71418e-07	1.78849e-07	1.06809e-07	4.91624e-08	9.09734e-08	2.26937e-07	1.31963e-07	1.80873e-07	1.33609e-07	1.50806e-07	2.08085e-07	1.18438e-07	1.58968e-07	9.51246e-08	1.37752e-07	9.7744e-08	1.44521e-07	1.06904e-07	1.67878e-07	1.67139e-07	1.42782e-07	1.23158e-07	1.07536e-07	1.38014e-07	9.95884e-08	8.47452e-08	1.1064e-07	1.83434e-07	4.87348e-08	1.90384e-07	7.22123e-08	1.86642e-07	1.89995e-07	1.64787e-07	1.33273e-07	1.29106e-07	1.15483e-07	1.13717e-07	1.42799e-07	7.65317e-08	1.11462e-07	1.84189e-07	9.69533e-08	1.82454e-07	1.09713e-07
	STD_15000	1.1576e-06	1.30133e-06	8.79958e-07	9.66895e-07	9.70862e-07	1.08771e-06	4.2312e-07	8.33644e-07	1.33484e-06	8.18414e-07	1.67135e-06	9.86769e-07	9.13557e-07	1.51081e-06	9.2817e-07	1.41891e-06	8.49152e-07	8.93641e-07	5.76638e-07	1.51928e-06	6.84723e-07	7.28704e-07	6.75584e-07	7.58274e-07	1.30356e-06	6.41987e-07	7.68351e-07	5.58626e-07	8.10043e-07	8.06279e-07	1.22387e-06	6.51795e-07	1.14929e-06	6.51631e-07	9.54514e-07	1.04488e-06	9.13501e-07	7.63457e-07	3.8768e-07	8.48059e-07	2.21784e-06	1.19903e-06	3.89393e-07	1.04722e-06	1.34247e-06	6.61211e-07	8.26179e-07	7.45153e-07
	STD_15000	1.1499e-06	1.54678e-06	1.09034e-06	1.45258e-06	7.78871e-07	8.69206e-07	3.15237e-07	8.96572e-07	1.63392e-06	8.16047e-07	1.75579e-06	1.15801e-06	9.55589e-07	1.3795e-06	1.04259e-06	9.77977e-07	8.23938e-07	5.42264e-07	4.19458e-07	1.41338e-06	6.45077e-07	1.21231e-06	1.27799e-06	7.11576e-07	1.38396e-06	7.01228e-07	7.56049e-07	7.96785e-07	1.05982e-06	7.21529e-07	1.24407e-06	4.1425e-07	1.33708e-06	5.64874e-07	9.98015e-07	9.04531e-07	1.43121e-06	1.08761e-06	7.25538e-07	1.03639e-06	1.37112e-06	8.1879e-07	8.11588e-07	8.31113e-07	2.20558e-06	6.29135e-07	2.081e-06	9.20485e-07
	STD_15000	1.14333e-06	7.58327e-07	1.17528e-06	8.0367e-07	8.46633e-07	7.84187e-07	2.66153e-07	6.63784e-07	1.53321e-06	7.58758e-07	9.55027e-07	1.05464e-06	7.33488e-07	1.74132e-06	6.75033e-07	1.14423e-06	1.16937e-06	4.58735e-07	3.72867e-07	1.7256e-06	5.52306e-07	9.6648e-07	8.07268e-07	5.33913e-07	1.14055e-06	7.8527e-07	9.5677e-07	5.86232e-07	9.20366e-07	6.81042e-07	9.762e-07	7.17983e-07	1.56626e-06	3.35304e-07	1.27124e-06	1.6594e-06	1.00717e-06	1.18126e-06	9.32758e-07	5.8878e-07	1.68362e-06	1.1071e-06	4.35567e-07	1.12843e-06	1.71656e-06	6.02109e-07	2.53204e-06	1.04029e-06
	STD_150000	8.74893e-06	8.96493e-06	1.09084e-05	1.07801e-05	6.90301e-06	1.32714e-05	5.62227e-06	6.84181e-06	1.43469e-05	5.68e-06	8.9449e-06	8.98707e-06	9.25543e-06	1.18969e-05	1.22817e-05	1.03803e-05	1.06709e-05	4.75146e-06	5.03305e-06	1.25593e-05	6.3823e-06	6.91763e-06	1.51139e-05	6.80573e-06	9.96337e-06	5.91214e-06	9.87465e-06	7.04824e-06	7.81584e-06	7.30506e-06	8.93812e-06	2.84314e-06	1.36689e-05	3.18498e-06	8.55072e-06	1.20808e-05	1.29784e-05	1.39722e-05	5.79718e-06	8.65912e-06	1.02297e-05	1.14616e-05	3.80358e-06	5.35579e-06	1.10539e-05	4.28274e-06	1.56365e-05	9.48287e-06
	STD_150000	1.28068e-05	8.39868e-06	1.3735e-05	7.83786e-06	5.57994e-06	6.06259e-06	3.8189e-06	8.60269e-06	1.30678e-05	6.64281e-06	9.7642e-06	1.02542e-05	9.39376e-06	1.10028e-05	4.87897e-06	7.84439e-06	5.88856e-06	9.25811e-06	4.77671e-06	1.20176e-05	7.05726e-06	1.11801e-05	1.29164e-05	8.61335e-06	8.20633e-06	7.74598e-06	1.17444e-05	8.45163e-06	6.93873e-06	9.94416e-06	1.11985e-05	3.76925e-06	1.26279e-05	3.62714e-06	1.48399e-05	1.18304e-05	9.90596e-06	1.41622e-05	4.98797e-06	1.36645e-05	1.45275e-05	1.17218e-05	3.67727e-06	8.89789e-06	1.31478e-05	5.45521e-06	1.45961e-05	7.12438e-06
	STD_150000	1.29189e-05	7.14227e-06	8.80812e-06	1.58067e-05	1.24668e-05	1.57808e-05	6.90614e-06	7.09431e-06	1.28696e-05	8.32549e-06	1.12015e-05	7.74216e-06	1.00298e-05	1.01497e-05	9.39951e-06	7.76988e-06	1.45278e-05	6.95405e-06	4.59957e-06	8.91739e-06	5.4634e-06	1.01703e-05	1.22881e-05	8.62556e-06	8.14646e-06	6.38398e-06	8.63638e-06	7.2969e-06	9.35895e-06	1.11601e-05	8.50566e-06	3.64792e-06	1.47156e-05	2.90751e-06	1.20066e-05	9.33731e-06	8.55845e-06	1.36518e-05	4.82469e-06	9.93011e-06	1.02684e-05	9.02005e-06	5.68232e-06	8.56256e-06	1.05852e-05	6.37503e-06	9.90442e-06	7.0785e-06
PCR-Miner		AHCY	AKR1C1	ARHGEF7	BIRC5	CAMTA1	CAMTA2	CD44	CDCA5	CDH5	CDKN3	CLSTN1	CPSG3	DDC	DPYSL3	ECEL1	ELAVL4	EPB41L3	EPHA5	EPN2	FYN	GNB1	HIVEP2	HMBS	HPRT1	IGSF4	INPP1	MAP2K4	MAP7	MAPT	MCM2	MRPL3	MTSS1	MYCN(4)	NHLH2	NM23A	NRCAM	NTRK1	ODC1	PAICS	PDE4DIP	PIK3R1	PLAGL1	PLAT	PMP22	PRAME	PRDM2	PRKACB	PRKCZ
	STD-15	1.7614e-11	6.68348e-11	6.73897e-11	1.76033e-11	8.38358e-12	3.92346e-11	3.81764e-11	1.76851e-11	5.72584e-11	2.08019e-11	1.05006e-09	5.43422e-11	4.68932e-11	4.02026e-11	1.0202e-10	6.75143e-11	1.68933e-11	2.90574e-11	7.0327e-11	3.58836e-11	2.02514e-11	2.67931e-11	5.82591e-11	3.19583e-11	1.00937e-10	4.77211e-11	2.98375e-11	5.73496e-11	9.22869e-11	4.0957e-11	6.99544e-11	2.45164e-11	2.37468e-10	1.69629e-11	1.16045e-10	1.94998e-11	1.70116e-10	3.50688e-11	8.66592e-12	6.79853e-11	9.38089e-11	4.3674e-11	2.11051e-11	5.23506e-11	9.56265e-11	6.79968e-11	9.23731e-11	3.49717e-11
	STD-15	3.45701e-11	8.0623e-11	3.22056e-11	8.79001e-11	1.50092e-11	4.69685e-11	1.99551e-11	2.60327e-11	3.61728e-11	2.7411e-11	1.13694e-09	7.04888e-11	4.23334e-11	5.66416e-11	1.13667e-10	6.8253e-11	2.38965e-11	4.91972e-11	6.01714e-11	4.51459e-11	3.44494e-11	3.25413e-11	3.60733e-11	7.30038e-11	1.15268e-10	4.475e-11	5.32902e-11	5.32185e-11	4.39278e-11	6.25455e-11	4.69124e-11	2.25012e-11	2.96177e-10	1.7388e-11	4.34441e-11	2.25652e-11	1.02098e-10	5.58036e-11	6.79554e-12	6.4672e-11	5.06481e-11	1.92387e-11	2.18147e-11	8.41582e-11	8.1288e-11	6.66568e-11	6.26338e-11	2.56452e-11
	STD-15	4.38544e-11	7.49609e-11	5.52995e-11	3.38279e-11	1.35796e-11	5.22057e-11	6.4543e-11	3.2478e-11	7.03362e-11	3.95113e-11	4.41313e-10	7.1084e-11	3.97562e-11	4.8041e-11	1.03988e-10	6.38305e-11	4.30038e-11	2.56248e-11	6.78041e-11	2.51162e-11	2.385e-11	1.57143e-11	5.16115e-11	5.27215e-11	9.27949e-11	4.98922e-11	6.92287e-11	3.64736e-11	9.00117e-11	1.82895e-11	6.88191e-11	1.75698e-11	2.50438e-10	1.5238e-11	2.76469e-11	3.1697e-11	1.67485e-10	4.17732e-11	1.50606e-11	2.71942e-11	4.52505e-11	2.07785e-11	1.89294e-11	5.07384e-11	5.70041e-11	1.27673e-11	1.02303e-10	3.17806e-11
	STD-150	2.43897e-10	7.27945e-10	5.07214e-10	3.99382e-10	8.69372e-11	5.96217e-10	5.08234e-10	2.51457e-10	9.30987e-10	3.25755e-10	6.6011e-09	6.94283e-10	3.79469e-10	4.87113e-10	1.27638e-09	6.3129e-10	3.35815e-10	3.32271e-10	6.96382e-10	3.9362e-10	2.78281e-10	3.31981e-10	5.34602e-10	4.33511e-10	9.57063e-10	4.3001e-10	4.70747e-10	3.62214e-10	7.14376e-10	2.53874e-10	5.87026e-10	2.70341e-10	1.60566e-09	1.8463e-10	3.31655e-10	4.49768e-10	1.48674e-09	5.60909e-10	1.07208e-10	4.55579e-10	6.49183e-10	3.47669e-10	1.37165e-10	8.16204e-10	6.99918e-10	2.99015e-10	6.648e-10	3.53911e-10
	STD-150	3.20396e-10	8.41111e-10	4.92851e-10	4.8388e-10	1.71569e-10	5.45681e-10	4.13184e-10	2.92456e-10	7.98504e-10	2.92761e-10	6.28443e-09	6.42333e-10	4.23812e-10	4.58725e-10	1.21046e-09	6.96717e-10	2.98768e-10	3.36514e-10	5.76836e-10	3.06864e-10	2.43416e-10	2.2837e-10	5.04206e-10	5.26917e-10	8.77321e-10	3.77867e-10	4.55265e-10	4.8043e-10	6.07251e-10	3.34992e-10	6.51297e-10	2.80275e-10	1.4864e-09	1.63415e-10	3.02857e-10	3.84175e-10	1.52756e-09	6.50078e-10	7.15341e-11	4.7185e-10	5.8489e-10	3.33464e-10	1.52687e-10	8.57212e-10	6.41422e-10	3.29868e-10	6.9085e-10	3.9211e-10
	STD-150	2.8766e-10	7.84869e-10	4.23139e-10	4.79437e-10	1.50744e-10	5.66838e-10	4.30946e-10	2.87857e-10	6.92706e-10	2.62321e-10	6.07533e-09	5.9099e-10	3.88261e-10	3.65688e-10	1.08554e-09	7.40292e-10	2.77057e-10	3.78044e-10	6.32614e-10	3.49201e-10	2.53105e-10	2.6718e-10	5.52265e-10	3.91991e-10	1.02307e-09	3.3228e-10	4.8942e-10	4.73059e-10	5.71755e-10	3.12743e-10	5.09964e-10	2.33001e-10	1.50075e-09	1.2337e-10	2.98977e-10	3.43409e-10	1.23484e-09	6.56925e-10	9.07756e-11	4.02378e-10	5.53764e-10	3.15348e-10	1.68987e-10	6.00443e-10	6.5814e-10	2.49456e-10	6.11602e-10	3.68602e-10
	STD-1500	3.60652e-09	9.00805e-09	5.77896e-09	5.35419e-09	2.44002e-09	6.53227e-09	5.27499e-09	3.54375e-09	9.37712e-09	3.72879e-09	5.63059e-08	8.04089e-09	4.87001e-09	5.66186e-09	1.15908e-08	8.32583e-09	4.00015e-09	4.54231e-09	7.57287e-09	4.12165e-09	4.06487e-09	3.44855e-09	6.97931e-09	5.31583e-09	1.03026e-08	5.41608e-09	6.1963e-09	5.12367e-09	7.28437e-09	5.22384e-09	6.67218e-09	3.34524e-09	1.79976e-08	2.04256e-09	4.23206e-09	4.72087e-09	1.77442e-08	7.08543e-09	1.24447e-09	5.65889e-09	8.16043e-09	4.11099e-09	2.42803e-09	8.93455e-09	9.39261e-09	4.23663e-09	8.9298e-09	4.97153e-09
	STD-1500	3.3261e-09	8.20634e-09	5.4605e-09	4.91202e-09	1.66403e-09	6.53953e-09	5.16197e-09	3.27327e-09	8.48377e-09	4.02062e-09	5.3877e-08	8.18642e-09	4.84885e-09	4.56636e-09	1.22829e-08	7.84536e-09	3.93754e-09	3.76181e-09	7.09306e-09	4.33167e-09	3.78575e-09	3.58746e-09	5.5715e-09	4.78052e-09	9.78904e-09	4.95008e-09	5.37683e-09	5.12187e-09	7.40332e-09	4.71231e-09	6.46302e-09	3.43654e-09	1.56678e-08	2.02975e-09	4.3201e-09	4.11465e-09	1.45405e-08	6.7289e-09	1.34229e-09	5.29076e-09	7.5718e-09	4.22802e-09	2.15351e-09	7.78657e-09	8.83136e-09	3.78459e-09	8.0782e-09	3.92778e-09
	STD-1500	3.76394e-09	6.89171e-09	5.7355e-09	5.25455e-09	2.26427e-09	7.20643e-09	5.32118e-09	3.06115e-09	9.53447e-09	4.70496e-09	6.4977e-08	8.10083e-09	4.92991e-09	5.14046e-09	1.22329e-08	7.42738e-09	3.85898e-09	4.09238e-09	7.64552e-09	3.98621e-09	3.62413e-09	3.32168e-09	6.44274e-09	5.06762e-09	9.48202e-09	5.63e-09	5.67888e-09	5.01878e-09	7.24717e-09	4.2248e-09	6.67622e-09	3.54899e-09	1.73023e-08	2.03387e-09	3.82079e-09	3.70727e-09	1.52551e-08	7.41286e-09	1.482e-09	5.71143e-09	7.56432e-09	4.86612e-09	2.13964e-09	9.0975e-09	8.47045e-09	3.27872e-09	8.52409e-09	4.45674e-09
	STD-15000	3.96632e-08	9.73289e-08	5.96803e-08	5.24475e-08	2.76087e-08	6.65889e-08	5.17015e-08	3.6322e-08	9.52246e-08	4.97294e-08	4.4882e-07	7.34786e-08	4.95007e-08	5.30027e-08	1.18385e-07	7.59313e-08	4.47123e-08	4.4623e-08	7.07676e-08	4.39899e-08	4.11913e-08	3.57895e-08	6.65803e-08	5.32251e-08	1.05247e-07	5.11424e-08	6.48458e-08	4.7794e-08	7.46376e-08	5.16474e-08	7.1536e-08	3.85551e-08	1.50781e-07	2.24395e-08	4.18548e-08	4.62572e-08	1.4894e-07	6.95439e-08	1.71311e-08	5.87172e-08	7.61943e-08	4.71711e-08	2.37542e-08	8.58172e-08	9.12764e-08	4.07793e-08	1.05255e-07	4.69242e-08
	STD-15000	4.28688e-08	9.92944e-08	5.85687e-08	5.98302e-08	2.67942e-08	6.67278e-08	5.04321e-08	3.48579e-08	9.08014e-08	4.90725e-08	4.58381e-07	7.30679e-08	4.82e-08	5.0596e-08	1.16019e-07	7.91099e-08	4.37011e-08	4.67831e-08	6.56448e-08	4.45469e-08	4.1171e-08	3.75042e-08	6.7391e-08	5.20823e-08	1.04612e-07	5.60512e-08	6.27521e-08	4.77907e-08	7.60588e-08	4.8315e-08	7.09985e-08	3.59254e-08	1.66456e-07	2.21435e-08	4.36018e-08	4.36344e-08	1.44793e-07	7.26769e-08	1.6966e-08	5.5215e-08	7.1992e-08	4.85448e-08	2.40598e-08	8.00291e-08	9.11622e-08	3.85411e-08	8.72698e-08	4.59616e-08
	STD-15000	4.49744e-08	1.0383e-07	6.44676e-08	5.84784e-08	3.04721e-08	6.96283e-08	5.65265e-08	4.2474e-08	9.79839e-08	5.15103e-08	5.23082e-07	7.8591e-08	5.08615e-08	5.63802e-08	1.24013e-07	8.33348e-08	5.00194e-08	4.87614e-08	9.32615e-08	4.72672e-08	4.52597e-08	4.08315e-08	7.52989e-08	5.9505e-08	1.13947e-07	5.92339e-08	6.84318e-08	4.95531e-08	8.52204e-08	5.18152e-08	7.81011e-08	4.19963e-08	1.75406e-07	2.3342e-08	4.50448e-08	5.51692e-08	1.64264e-07	7.88622e-08	1.85701e-08	6.32626e-08	7.78409e-08	5.6671e-08	2.44439e-08	9.47519e-08	9.54041e-08	4.03797e-08	9.69066e-08	4.82755e-08
	STD-150000	4.21804e-07	1.03403e-06	6.2039e-07	5.51559e-07	3.66719e-07	7.95855e-07	6.03634e-07	3.72836e-07	9.56469e-07	6.10569e-07	3.8967e-06	9.52487e-07	6.19108e-07	6.4752e-07	1.19567e-06	9.28232e-07	4.62763e-07	4.81436e-07	8.53318e-07	5.47851e-07	4.57441e-07	4.29964e-07	7.29275e-07	5.89037e-07	1.16115e-06	5.24652e-07	7.3252e-07	5.70985e-07	7.25986e-07	5.58274e-07	7.69147e-07	4.40706e-07	1.76736e-06	2.22569e-07	4.86669e-07	5.28557e-07	1.4837e-06	8.62594e-07	2.313e-07	6.39135e-07	9.13044e-07	5.36952e-07	3.21687e-07	8.91122e-07	1.01725e-06	4.69912e-07	1.05669e-06	5.70952e-07
	STD-150000	5.1344e-07	1.0137e-06	7.17115e-07	6.50018e-07	3.87757e-07	8.47629e-07	6.58351e-07	4.55579e-07	1.10072e-06	6.37979e-07	4.23605e-06	9.07916e-07	6.50409e-07	6.6451e-07	1.13076e-06	9.46335e-07	5.39523e-07	5.85801e-07	9.21056e-07	5.92465e-07	5.50277e-07	5.08835e-07	7.61041e-07	6.49788e-07	1.32137e-06	6.54403e-07	8.2439e-07	5.7984e-07	9.95464e-07	5.85198e-07	8.71945e-07	3.9221e-07	1.81603e-06	2.68224e-07	5.61195e-07	5.73352e-07	1.63197e-06	8.88475e-07	2.48277e-07	7.98354e-07	9.37394e-07	5.80505e-07	3.29422e-07	9.98841e-07	1.14404e-06	5.24546e-07	1.12435e-06	5.71804e-07
	STD-150000	5.13734e-07	9.0194e-07	6.61963e-07	5.94479e-07	3.3533e-07	7.90844e-07	5.91627e-07	4.43982e-07	1.06698e-06	5.99062e-07	4.05154e-06	8.51416e-07	6.40253e-07	6.54372e-07	1.28633e-06	9.09671e-07	5.28759e-07	5.80798e-07	7.75233e-07	5.64923e-07	4.07785e-07	4.02327e-07	7.27276e-07	6.04495e-07	1.17006e-06	5.21861e-07	7.66963e-07	5.12165e-07	7.66584e-07	5.52867e-07	8.19348e-07	4.52922e-07	1.76487e-06	2.15872e-07	5.24994e-07	5.82882e-07	1.53499e-06	8.7162e-07	2.48188e-07	7.13008e-07	8.31138e-07	5.52355e-07	3.05821e-07	9.81212e-07	1.05846e-06	5.16246e-07	1.26107e-06	5.07599e-07
MAKERGAUL		AHCY	AKR1C1	ARHGEF7	BIRC5	CAMTA1	CAMTA2	CD44	CDCA5	CDH5	CDKN3	CLSTN1	CPSG3	DDC	DPYSL3	ECEL1	ELAVL4	EPB41L3	EPHA5	EPN2	FYN	GNB1	HIVEP2	HMBS	HPRT1	IGSF4	INPP1	MAP2K4	MAP7	MAPT	MCM2	MRPL3	MTSS1	MYCN(4)	NHLH2	NM23A	NRCAM	NTRK1	ODC1	PAICS	PDE4DIP	PIK3R1	PLAGL1	PLAT	PMP22	PRAME	PRDM2	PRKACB	PRKCZ
	STD-15	4.96465e-10	1.53329e-10	3.45458e-10	9.30069e-11	9.76619e-11	2.74911e-10	1.90893e-10	2.71556e-10	4.18567e-10	1.34224e-10	2.25078e-10	4.42467e-10	2.42868e-10	2.17995e-10	3.34122e-10	2.26878e-10	5.38542e-10	1.48929e-10	2.75521e-10	1.76062e-10	2.05084e-10	1.89489e-10	3.52179e-10	3.59556e-10	4.25012e-10	3.10373e-10	3.36331e-10	3.00868e-10	5.12856e-10	4.43128e-11	1.82464e-10	8.54685e-11	6.54031e-10	9.28346e-11	2.97932e-10	3.26238e-10	1.2361e-10	2.11354e-10	2.13717e-10	1.40399e-10	3.96399e-10	1.73166e-10	9.77831e-11	8.00985e-11	3.03126e-10	5.94727e-11	6.02496e-10	2.77997e-10
	STD-15	4.15944e-10	1.87644e-10	2.08793e-10	2.76865e-10	1.1788e-10	2.64285e-10	4.56171e-11	2.18112e-10	2.24977e-10	9.19686e-11	6.67625e-10	4.69526e-10	2.62817e-10	1.82952e-10	3.81051e-10	2.40634e-10	3.19712e-10	2.89203e-10	2.40196e-10	3.21947e-10	2.84356e-10	3.4261e-10	2.57684e-10	4.68907e-10	5.39622e-10	2.72787e-10	2.49505e-10	4.39882e-10	2.45044e-10	1.68718e-10	1.25993e-10	1.1054e-10	8.22074e-10	1.13183e-10	4.16428e-10	2.5889e-10	7.0864e-11	3.37737e-10	1.01343e-10	3.58665e-10	4.23015e-10	1.70364e-10	1.18964e-10	1.48586e-10	4.28728e-10	3.33182e-10	3.3614e-10	2.33096e-10
	STD-15	2.1244e-10	1.37925e-10	4.09734e-10	3.97976e-11	6.20503e-11	2.04569e-10	1.08107e-10	1.48242e-10	3.12172e-10	6.70601e-11	5.54447e-10	2.94572e-10	2.98462e-10	1.5024e-10	3.37602e-10	2.33984e-10	2.05849e-10	1.70268e-10	2.64687e-10	2.37652e-10	1.692e-10	2.84672e-10	3.86003e-10	2.10102e-10	4.33284e-10	2.94045e-10	1.34118e-10	4.13717e-10	5.06426e-10	1.02878e-10	1.86736e-10	1.20083e-10	6.23679e-10	1.08048e-10	1.04657e-09	1.9546e-10	1.23165e-10	1.71575e-10	1.3407e-10	3.66779e-10	6.07715e-10	3.28608e-10	1.10857e-10	9.42345e-11	4.8068e-10	3.37779e-10	5.12898e-10	2.7638e-10
	STD-150	3.11673e-09	1.76382e-09	2.58186e-09	1.22977e-09	1.09668e-09	2.26273e-09	1.27697e-09	2.32078e-09	3.76158e-09	8.99121e-10	4.31562e-09	3.50799e-09	2.40024e-09	1.93029e-09	3.72323e-09	2.63435e-09	3.24724e-09	1.61332e-09	2.49814e-09	2.37365e-09	1.9613e-09	2.90276e-09	3.77933e-09	2.34889e-09	3.77269e-09	2.01863e-09	2.38764e-09	3.34924e-09	3.31325e-09	8.81091e-10	1.44156e-09	1.12508e-09	4.39188e-09	7.50124e-10	2.62664e-09	2.94777e-09	1.0264e-09	3.45406e-09	1.25347e-09	2.17509e-09	4.61977e-09	2.51747e-09	8.95718e-10	9.65272e-10	2.76731e-09	1.28996e-09	3.50227e-09	3.00812e-09
	STD-150	3.60161e-09	1.99637e-09	3.04679e-09	1.47146e-09	1.24547e-09	3.08032e-09	1.30941e-09	2.49655e-09	4.68197e-09	1.01927e-09	4.34235e-09	3.73542e-09	2.81552e-09	2.26897e-09	3.98826e-09	2.6062e-09	3.51668e-09	1.95418e-09	2.4147e-09	2.07046e-09	1.6606e-09	2.4541e-09	3.45136e-09	3.10045e-09	3.93675e-09	2.35305e-09	2.27946e-09	3.58469e-09	3.70171e-09	9.76549e-10	1.9454e-09	1.43832e-09	4.40434e-09	1.04543e-09	2.67472e-09	3.39487e-09	1.388e-09	3.5395e-09	1.00088e-09	2.56663e-09	4.91258e-09	2.60994e-09	8.31084e-10	1.96033e-09	3.31846e-09	1.48e-09	4.09071e-09	3.16733e-09
	STD-150	2.83579e-09	1.63514e-09	3.25195e-09	1.13824e-09	6.29438e-10	3.22429e-09	1.55611e-09	2.03736e-09	5.10934e-09	1.08756e-09	4.44667e-09	3.92397e-09	2.28707e-09	2.18149e-09	4.01753e-09	2.14839e-09	3.69727e-09	1.88158e-09	3.00063e-09	2.79369e-09	2.09661e-09	3.17497e-09	3.83191e-09	2.89742e-09	4.45779e-09	2.65014e-09	2.0175e-09	2.76134e-09	4.14668e-09	6.6093e-10	1.56639e-09	1.31951e-09	4.58278e-09	1.0604e-09	3.11458e-09	3.43294e-09	1.29891e-09	2.96162e-09	1.42142e-09	2.40463e-09	5.22476e-09	2.54058e-09	6.94521e-10	1.66725e-09	3.42543e-09	1.44955e-09	3.59922e-09	2.8023e-09
	STD-1500	3.8595e-08	1.72868e-08	3.40979e-08	1.81442e-08	1.50882e-08	3.68677e-08	1.60403e-08	2.36172e-08	5.33425e-08	1.59702e-08	4.32269e-08	4.16748e-08	3.16703e-08	2.51545e-08	4.45317e-08	2.76278e-08	4.14515e-08	2.40746e-08	3.28214e-08	2.19095e-08	2.81084e-08	3.29098e-08	4.00354e-08	3.29655e-08	4.56499e-08	3.25339e-08	2.3019e-08	3.62988e-08	4.09893e-08	1.16004e-08	1.91564e-08	1.73222e-08	5.50736e-08	1.24981e-08	3.62857e-08	3.68779e-08	1.68253e-08	3.8807e-08	1.72552e-08	3.05456e-08	5.36694e-08	2.84336e-08	1.114e-08	2.02786e-08	4.12547e-08	1.61755e-08	4.52254e-08	3.49182e-08
	STD-1500	3.54986e-08	1.97162e-08	3.21135e-08	1.66243e-08	1.07939e-08	3.42786e-08	1.58153e-08	2.48212e-08	5.07182e-08	1.31984e-08	4.57169e-08	4.51521e-08	2.91765e-08	2.22865e-08	4.22432e-08	2.63718e-08	3.87949e-08	2.14233e-08	2.7198e-08	2.85714e-08	2.6372e-08	3.71207e-08	3.71648e-08	3.22091e-08	4.34103e-08	2.90628e-08	2.51853e-08	3.51246e-08	4.16444e-08	1.37964e-08	1.92116e-08	1.67006e-08	4.63598e-08	1.21457e-08	3.67306e-08	3.66085e-08	1.6091e-08	3.80437e-08	1.61057e-08	2.76419e-08	5.51354e-08	3.21288e-08	1.0767e-08	1.61283e-08	4.65758e-08	1.84754e-08	4.41381e-08	2.98575e-08
	STD-1500	3.96446e-08	2.27811e-08	3.56825e-08	1.88566e-08	1.66104e-08	3.44748e-08	1.62558e-08	2.77793e-08	5.27437e-08	1.37729e-08	4.8649e-08	4.7194e-08	3.02701e-08	2.83252e-08	4.12207e-08	3.1097e-08	4.28572e-08	2.60127e-08	3.38086e-08	2.87773e-08	3.04924e-08	3.63244e-08	4.49281e-08	3.48599e-08	4.72737e-08	3.36278e-08	2.82642e-08	3.7346e-08	4.18752e-08	1.55127e-08	1.98551e-08	1.68828e-08	5.49279e-08	1.23671e-08	3.91042e-08	4.26166e-08	2.10478e-08	4.08068e-08	1.67632e-08	3.02202e-08	5.9063e-08	3.21594e-08	1.34145e-08	2.13855e-08	4.81658e-08	2.16977e-08	4.94395e-08	3.61367e-08
	STD-15000	3.75911e-07	2.52339e-07	3.54844e-07	1.91521e-07	1.75844e-07	3.40497e-07	1.67102e-07	2.66663e-07	4.92244e-07	1.7673e-07	5.32359e-07	4.16479e-07	2.66093e-07	2.69093e-07	4.03352e-07	3.06284e-07	4.33313e-07	2.48386e-07	2.15065e-07	2.60959e-07	3.08879e-07	3.40318e-07	4.2835e-07	3.40039e-07	4.93091e-07	3.12296e-07	3.05023e-07	3.26861e-07	4.25458e-07	1.46986e-07	2.34313e-07	1.98115e-07	5.42913e-07	1.34019e-07	3.42855e-07	4.26101e-07	1.99792e-07	4.06908e-07	1.91116e-07	2.98563e-07	5.14902e-07	3.38784e-07	1.12681e-07	2.24133e-07	4.58436e-07	1.79287e-07	5.04003e-07	3.2054e-07
	STD-15000	3.60772e-07	2.61104e-07	3.26141e-07	1.943e-07	1.62226e-07	3.17793e-07	1.58806e-07	2.34758e-07	5.06783e-07	1.72059e-07	4.83822e-07	3.96677e-07	2.63801e-07	2.47345e-07	4.17495e-07	3.07437e-07	3.79308e-07	2.5909e-07	2.72808e-07	2.82918e-07	2.85841e-07	2.76078e-07	4.00811e-07	3.22602e-07	4.81942e-07	3.00619e-07	2.82325e-07	3.16045e-07	4.08222e-07	1.44839e-07	2.19448e-07	1.63673e-07	5.32666e-07	1.20996e-07	3.54087e-07	3.43814e-07	1.77152e-07	3.70837e-07	1.79339e-07	2.76415e-07	5.06828e-07	3.05569e-07	1.13631e-07	2.04367e-07	4.62523e-07	1.75795e-07	4.6054e-07	3.13932e-07
	STD-15000	3.48141e-07	2.44727e-07	3.0614e-07	1.80114e-07	1.62939e-07	3.46751e-07	1.59838e-07	2.47069e-07	4.61655e-07	1.68405e-07	4.71743e-07	3.92401e-07	2.78147e-07	2.21579e-07	4.08017e-07	2.58462e-07	3.18402e-07	2.37595e-07	2.87079e-07	2.63985e-07	2.75267e-07	3.1358e-07	3.75755e-07	3.13321e-07	4.66953e-07	2.80823e-07	2.97285e-07	3.07467e-07	3.93521e-07	1.28736e-07	2.1459e-07	1.75083e-07	5.19182e-07	1.27978e-07	3.1589e-07	3.719e-07	1.80127e-07	3.4211e-07	1.73058e-07	2.97588e-07	5.00948e-07	3.17754e-07	1.10315e-07	2.01424e-07	4.35162e-07	1.86261e-07	4.60005e-07	3.12842e-07
	STD-150000	4.36621e-06	2.58396e-06	3.79072e-06	2.2045e-06	2.03996e-06	4.33731e-06	2.02176e-06	3.16537e-06	6.35426e-06	2.28694e-06	5.65783e-06	4.79727e-06	3.48373e-06	3.00959e-06	5.22849e-06	3.62196e-06	4.7374e-06	3.41206e-06	3.28134e-06	3.41456e-06	2.55591e-06	3.42155e-06	4.05851e-06	3.73311e-06	5.54907e-06	3.02703e-06	3.59161e-06	3.53179e-06	4.19979e-06	1.84443e-06	2.9159e-06	2.15161e-06	5.86284e-06	1.27143e-06	4.03218e-06	4.68787e-06	2.33666e-06	4.53796e-06	2.29278e-06	3.68741e-06	6.03537e-06	3.73786e-06	1.47208e-06	2.54675e-06	5.40241e-06	2.84106e-06	5.2999e-06	3.25284e-06
	STD-150000	4.36836e-06	2.90361e-06	4.16534e-06	2.45218e-06	2.26453e-06	4.44726e-06	2.09745e-06	3.09669e-06	6.54331e-06	2.34773e-06	5.69408e-06	4.96271e-06	2.96452e-06	3.12186e-06	4.33544e-06	3.89716e-06	4.86702e-06	3.10026e-06	4.0107e-06	3.59407e-06	3.5378e-06	3.97295e-06	4.36523e-06	3.98344e-06	5.98378e-06	3.54013e-06	3.76611e-06	3.81057e-06	5.11007e-06	1.90978e-06	2.99675e-06	1.95243e-06	6.34161e-06	1.51947e-06	4.1179e-06	4.25082e-06	2.48943e-06	4.65237e-06	2.36484e-06	3.88866e-06	6.33663e-06	3.96265e-06	1.55501e-06	2.6994e-06	5.72794e-06	2.48384e-06	6.19851e-06	3.82681e-06
	STD-150000	3.60967e-06	2.9053e-06	3.53545e-06	1.90836e-06	2.19051e-06	4.2e-06	1.98532e-06	2.45214e-06	5.5315e-06	2.17909e-06	5.22142e-06	4.73324e-06	3.43974e-06	3.04371e-06	4.5701e-06	3.83957e-06	4.09867e-06	2.69995e-06	3.46801e-06	3.4434e-06	3.07027e-06	3.44699e-06	4.33127e-06	3.63273e-06	5.48832e-06	2.84368e-06	3.4333e-06	3.70094e-06	3.78065e-06	1.83619e-06	2.67681e-06	2.09094e-06	6.09529e-06	1.29283e-06	3.58745e-06	3.9222e-06	2.31315e-06	4.42376e-06	2.27529e-06	3.18189e-06	5.67732e-06	3.54558e-06	1.51038e-06	2.42695e-06	4.89237e-06	2.14544e-06	5.85512e-06	3.68359e-06
MAKERGAUL_C		AHCY	AKR1C1	ARHGEF7	BIRC5	CAMTA1	CAMTA2	CD44	CDCA5	CDH5	CDKN3	CLSTN1	CPSG3	DDC	DPYSL3	ECEL1	ELAVL4	EPB41L3	EPHA5	EPN2	FYN	GNB1	HIVEP2	HMBS	HPRT1	IGSF4	INPP1	MAP2K4	MAP7	MAPT	MCM2	MRPL3	MTSS1	MYCN(4)	NHLH2	NM23A	NRCAM	NTRK1	ODC1	PAICS	PDE4DIP	PIK3R1	PLAGL1	PLAT	PMP22	PRAME	PRDM2	PRKACB	PRKCZ
	STD-15	5.00461e-10	1.53632e-10	3.46855e-10	9.26366e-11	9.83652e-11	2.7511e-10	1.92004e-10	2.70256e-10	4.15413e-10	1.33581e-10	2.23461e-10	4.35108e-10	2.44385e-10	2.18727e-10	3.35782e-10	2.24094e-10	5.31465e-10	1.48399e-10	2.75567e-10	1.74382e-10	2.01885e-10	1.87867e-10	3.50064e-10	3.6343e-10	4.20139e-10	3.0984e-10	3.36615e-10	2.99003e-10	5.25678e-10	4.44504e-11	1.82552e-10	8.53416e-11	6.5526e-10	9.32541e-11	2.90906e-10	3.2812e-10	1.23422e-10	2.15909e-10	2.13744e-10	1.40849e-10	3.89425e-10	1.70497e-10	9.59137e-11	8.02967e-11	3.00706e-10	6.01744e-11	5.91919e-10	2.75739e-10
	STD-15	4.0958e-10	1.8428e-10	2.06048e-10	2.76386e-10	1.1646e-10	2.59762e-10	4.78075e-11	2.16881e-10	2.22254e-10	9.13409e-11	6.58092e-10	4.61945e-10	2.66022e-10	1.87556e-10	3.77342e-10	2.37503e-10	3.14464e-10	2.89988e-10	2.40682e-10	3.16825e-10	2.82464e-10	3.42954e-10	2.51527e-10	4.774e-10	5.32187e-10	2.7468e-10	2.53246e-10	4.30898e-10	2.54068e-10	1.72331e-10	1.24529e-10	1.11295e-10	8.14654e-10	1.12743e-10	4.21909e-10	2.53342e-10	7.13065e-11	3.31306e-10	1.01643e-10	3.53452e-10	4.21014e-10	1.67614e-10	1.15105e-10	1.49752e-10	4.25795e-10	3.32596e-10	3.38762e-10	2.28593e-10
	STD-15	2.12663e-10	1.37848e-10	4.07721e-10	4.11013e-11	6.1322e-11	2.10118e-10	1.10904e-10	1.47792e-10	3.1802e-10	6.72341e-11	5.61055e-10	2.9574e-10	2.98515e-10	1.50893e-10	3.35097e-10	2.31425e-10	2.07628e-10	1.655e-10	2.69021e-10	2.36379e-10	1.70166e-10	2.86328e-10	4.02348e-10	2.10174e-10	4.38136e-10	2.95275e-10	1.34086e-10	4.19709e-10	5.22464e-10	1.01521e-10	1.85089e-10	1.19891e-10	6.26071e-10	1.08432e-10	1.05077e-09	1.96759e-10	1.22391e-10	1.74374e-10	1.34119e-10	3.65817e-10	6.38481e-10	3.3411e-10	1.12454e-10	9.4119e-11	4.85567e-10	3.36362e-10	5.08198e-10	2.80814e-10
	STD-150	3.13182e-09	1.75019e-09	2.59242e-09	1.29217e-09	1.08654e-09	2.38612e-09	1.27348e-09	2.31334e-09	3.79211e-09	8.97123e-10	4.27587e-09	3.50283e-09	2.40601e-09	1.88825e-09	3.6887e-09	2.63164e-09	3.2493e-09	1.67904e-09	2.52052e-09	2.37136e-09	1.97414e-09	2.88818e-09	3.68569e-09	2.42822e-09	3.92621e-09	2.01096e-09	2.36184e-09	3.33255e-09	3.30138e-09	8.80069e-10	1.4425e-09	1.13051e-09	4.37263e-09	7.47833e-10	2.64943e-09	2.96624e-09	1.06024e-09	3.44644e-09	1.24388e-09	2.16542e-09	4.54301e-09	2.48706e-09	8.92641e-10	9.92366e-10	2.96593e-09	1.28122e-09	3.44838e-09	3.01301e-09
	STD-150	3.60929e-09	1.96873e-09	3.05667e-09	1.46653e-09	1.24388e-09	3.00585e-09	1.28054e-09	2.46173e-09	4.66029e-09	1.01473e-09	4.30464e-09	3.73623e-09	2.77722e-09	2.22822e-09	4.00692e-09	2.57872e-09	3.49226e-09	1.95947e-09	2.41451e-09	2.06169e-09	1.72518e-09	2.38941e-09	3.47498e-09	3.17912e-09	3.95635e-09	2.34964e-09	2.23964e-09	3.58066e-09	3.6142e-09	9.58999e-10	1.91624e-09	1.42509e-09	4.36896e-09	1.03801e-09	2.74611e-09	3.42799e-09	1.38243e-09	3.52644e-09	9.99117e-10	2.52948e-09	4.85133e-09	2.58356e-09	8.13044e-10	1.91701e-09	3.30627e-09	1.50222e-09	4.02658e-09	3.15774e-09
	STD-150	2.81171e-09	1.60424e-09	3.1973e-09	1.15206e-09	6.19789e-10	3.18919e-09	1.53883e-09	2.03179e-09	5.18206e-09	1.09275e-09	4.44565e-09	4.00202e-09	2.32636e-09	2.19382e-09	4.11104e-09	2.16436e-09	3.70444e-09	1.87995e-09	2.94937e-09	2.7496e-09	2.12951e-09	3.22054e-09	3.74719e-09	2.89709e-09	4.41333e-09	2.64509e-09	2.03607e-09	2.75595e-09	4.14378e-09	6.60484e-10	1.59408e-09	1.32038e-09	4.6316e-09	1.08958e-09	3.07571e-09	3.55566e-09	1.27972e-09	2.94376e-09	1.4345e-09	2.39573e-09	5.17746e-09	2.56842e-09	6.95591e-10	1.65804e-09	3.43617e-09	1.45166e-09	3.59018e-09	2.82484e-09
	STD-1500	3.86866e-08	1.70957e-08	3.4527e-08	1.78798e-08	1.52229e-08	3.73363e-08	1.61515e-08	2.36511e-08	5.32191e-08	1.62272e-08	4.51774e-08	4.4241e-08	3.08313e-08	2.49103e-08	4.4324e-08	2.75688e-08	4.10289e-08	2.35469e-08	3.24813e-08	2.24335e-08	2.77586e-08	3.28175e-08	4.03166e-08	3.28419e-08	4.4972e-08	3.26934e-08	2.37005e-08	3.61536e-08	4.0819e-08	1.1708e-08	1.9636e-08	1.73876e-08	5.43082e-08	1.24134e-08	3.53968e-08	3.61145e-08	1.67519e-08	3.89775e-08	1.76523e-08	3.01273e-08	5.49529e-08	2.94192e-08	1.10905e-08	2.02724e-08	4.13924e-08	1.6094e-08	4.53202e-08	3.45532e-08
	STD-1500	3.51633e-08	1.97702e-08	3.21203e-08	1.63607e-08	1.09952e-08	3.45005e-08	1.57049e-08	2.48321e-08	4.99348e-08	1.34409e-08	4.56835e-08	4.54441e-08	2.90193e-08	2.22814e-08	4.22308e-08	2.69451e-08	3.91177e-08	2.1332e-08	2.72681e-08	2.86817e-08	2.65652e-08	3.63839e-08	3.67507e-08	3.17305e-08	4.46736e-08	2.9294e-08	2.51383e-08	3.58398e-08	4.09105e-08	1.36434e-08	1.92416e-08	1.66744e-08	4.81073e-08	1.21157e-08	3.66057e-08	3.68347e-08	1.5912e-08	3.74343e-08	1.62717e-08	2.75879e-08	5.5072e-08	3.16922e-08	1.08625e-08	1.63195e-08	4.57759e-08	1.84587e-08	4.39839e-08	2.99041e-08
	STD-1500	3.90214e-08	2.26573e-08	3.53978e-08	1.85189e-08	1.66235e-08	3.43819e-08	1.6015e-08	2.75243e-08	5.42262e-08	1.35279e-08	4.93857e-08	4.66138e-08	2.95474e-08	2.79373e-08	4.0882e-08	3.11216e-08	4.24936e-08	2.58649e-08	3.30378e-08	2.82823e-08	3.07639e-08	3.54457e-08	4.5059e-08	3.45967e-08	4.70775e-08	3.31087e-08	2.83754e-08	3.74551e-08	4.13305e-08	1.52235e-08	1.99219e-08	1.68477e-08	5.53005e-08	1.23729e-08	3.8766e-08	4.25056e-08	2.05179e-08	4.02136e-08	1.64511e-08	2.98547e-08	5.99702e-08	3.15892e-08	1.30884e-08	2.11638e-08	4.83779e-08	2.13945e-08	4.97442e-08	3.62742e-08
	STD-15000	3.80856e-07	2.63608e-07	3.58544e-07	1.92164e-07	1.90352e-07	3.42499e-07	1.68836e-07	2.81973e-07	5.03601e-07	1.80566e-07	5.37353e-07	4.17302e-07	2.76612e-07	2.64564e-07	4.20787e-07	3.08349e-07	4.43216e-07	2.54018e-07	2.78974e-07	2.79987e-07	3.09911e-07	3.54746e-07	4.30226e-07	3.43352e-07	4.97667e-07	3.26867e-07	3.05575e-07	3.27978e-07	4.28434e-07	1.4985e-07	2.38607e-07	1.98595e-07	5.46558e-07	1.34009e-07	3.50042e-07	4.30878e-07	2.03074e-07	4.07382e-07	1.91338e-07	3.13519e-07	5.26382e-07	3.46361e-07	1.13525e-07	2.27021e-07	4.57293e-07	1.85448e-07	5.09386e-07	3.21892e-07
	STD-15000	3.66843e-07	2.62963e-07	3.27712e-07	1.95227e-07	1.64631e-07	3.21566e-07	1.53056e-07	2.46175e-07	5.06154e-07	1.71841e-07	4.82577e-07	3.95881e-07	2.69221e-07	2.40908e-07	4.2053e-07	3.07567e-07	3.87792e-07	2.57734e-07	2.67704e-07	2.83285e-07	2.83549e-07	2.83038e-07	4.02158e-07	3.14705e-07	4.75334e-07	3.06988e-07	2.82065e-07	3.23828e-07	3.94567e-07	1.44366e-07	2.20397e-07	1.65245e-07	5.28831e-07	1.23331e-07	3.54072e-07	3.47166e-07	1.78011e-07	3.67769e-07	1.79708e-07	2.80588e-07	5.03958e-07	3.11851e-07	1.15604e-07	2.00987e-07	4.52843e-07	1.77531e-07	4.66522e-07	3.14371e-07
	STD-15000	3.54923e-07	2.49523e-07	3.23833e-07	1.80789e-07	1.6583e-07	3.42398e-07	1.55031e-07	2.49395e-07	4.67079e-07	1.69356e-07	4.67717e-07	3.93281e-07	2.7639e-07	2.25771e-07	4.12197e-07	2.95106e-07	3.39675e-07	2.3972e-07	2.78204e-07	2.69363e-07	2.77489e-07	3.13189e-07	3.80337e-07	3.05458e-07	4.65434e-07	2.83116e-07	2.93339e-07	3.16999e-07	3.86358e-07	1.35494e-07	2.17407e-07	1.76422e-07	4.64012e-07	1.25251e-07	3.25587e-07	3.78103e-07	1.83785e-07	3.65425e-07	1.74243e-07	2.9578e-07	5.03693e-07	3.19289e-07	1.11623e-07	2.02198e-07	4.37748e-07	1.89116e-07	4.68016e-07	3.14539e-07
	STD-150000	4.33582e-06	2.60018e-06	3.79832e-06	2.15292e-06	2.00524e-06	4.22621e-06	1.94117e-06	3.12741e-06	6.28247e-06	2.23705e-06	5.57699e-06	4.69523e-06	3.49957e-06	2.99846e-06	5.08515e-06	3.69392e-06	4.67107e-06	3.34331e-06	3.16791e-06	3.46741e-06	2.30705e-06	3.39327e-06	4.35409e-06	3.67518e-06	5.42727e-06	2.88799e-06	3.55915e-06	3.47211e-06	4.05242e-06	1.79047e-06	2.87726e-06	2.14233e-06	6.02649e-06	1.23252e-06	4.01929e-06	4.6537e-06	2.36098e-06	4.56297e-06	2.28832e-06	3.70035e-06	5.92478e-06	3.69747e-06	1.4864e-06	2.54686e-06	5.32896e-06	2.4503e-06	5.55941e-06	3.27116e-06
	STD-150000	4.37208e-06	2.93706e-06	4.14331e-06	2.43198e-06	2.2688e-06	4.40616e-06	2.10892e-06	3.08906e-06	6.45345e-06	2.33735e-06	5.65513e-06	4.92036e-06	2.90091e-06	3.1009e-06	4.31028e-06	3.85766e-06	4.79131e-06	3.11025e-06	3.64937e-06	3.57796e-06	3.57878e-06	4.05746e-06	4.41092e-06	3.89008e-06	6.00805e-06	3.56433e-06	3.77986e-06	3.82221e-06	5.07707e-06	1.89126e-06	2.97683e-06	1.92648e-06	6.34794e-06	1.52606e-06	4.18297e-06	4.1121e-06	2.54522e-06	4.70117e-06	2.36502e-06	4.10976e-06	6.26485e-06	3.92611e-06	1.57498e-06	2.68385e-06	5.68563e-06	2.48699e-06	6.15766e-06	3.84178e-06
	STD-150000	3.6198e-06	2.9523e-06	3.50214e-06	1.88904e-06	2.18981e-06	4.08182e-06	1.90513e-06	2.49469e-06	5.3804e-06	2.17613e-06	5.20857e-06	4.89711e-06	3.39903e-06	3.03415e-06	4.48722e-06	3.76935e-06	3.96182e-06	2.65136e-06	3.40313e-06	3.40518e-06	2.98934e-06	3.47834e-06	4.30007e-06	3.57742e-06	5.41723e-06	2.81869e-06	3.37714e-06	3.67809e-06	3.72934e-06	1.80993e-06	2.65184e-06	2.07483e-06	6.13614e-06	1.2847e-06	3.48781e-06	3.7842e-06	2.30352e-06	4.37096e-06	2.25081e-06	3.22129e-06	5.74409e-06	3.55631e-06	1.53516e-06	2.4095e-06	4.92581e-06	2.16652e-06	5.74371e-06	3.68599e-06
Standart-Cq		AHCY	AKR1C1	ARHGEF7	BIRC5	CAMTA1	CAMTA2	CD44	CDCA5	CDH5	CDKN3	CLSTN1	CPSG3	DDC	DPYSL3	ECEL1	ELAVL4	EPB41L3	EPHA5	EPN2	FYN	GNB1	HIVEP2	HMBS	HPRT1	IGSF4	INPP1	MAP2K4	MAP7	MAPT	MCM2	MRPL3	MTSS1	MYCN(4)	NHLH2	NM23A	NRCAM	NTRK1	ODC1	PAICS	PDE4DIP	PIK3R1	PLAGL1	PLAT	PMP22	PRAME	PRDM2	PRKACB	PRKCZ
	STD-15	8.93156e-11	1.7399e-10	1.86189e-10	7.06238e-11	1.86293e-10	1.77213e-10	1.31194e-10	8.25741e-11	2.80189e-10	1.74153e-10	2.56744e-10	1.39408e-10	1.39218e-10	1.05512e-10	1.51398e-10	1.83955e-10	1.25238e-10	1.35729e-10	1.62044e-10	1.64656e-10	1.24706e-10	1.6853e-10	2.1159e-10	7.21775e-11	1.74095e-10	1.1487e-10	1.20712e-10	1.10477e-10	1.72811e-10	1.85972e-10	1.81156e-10	1.77371e-10	1.32419e-10	6.03398e-11	1.92488e-10	1.42782e-10	2.43294e-10	1.7975e-10	1.26587e-10	2.41498e-10	3.33125e-10	3.70758e-10	9.54942e-11	1.77402e-10	3.03934e-10	1.8275e-10	2.93761e-10	1.64292e-10
	STD-15	2.08435e-10	2.09868e-10	9.22123e-11	3.46625e-10	3.32115e-10	1.95661e-10	6.92757e-11	1.21644e-10	1.86852e-10	2.15609e-10	2.70991e-10	1.95668e-10	1.30128e-10	1.47553e-10	1.69736e-10	1.82749e-10	1.68062e-10	2.36156e-10	1.41622e-10	2.00829e-10	2.02245e-10	1.9526e-10	1.24514e-10	1.6627e-10	1.96724e-10	1.10266e-10	2.2231e-10	1.00232e-10	8.4943e-11	2.8324e-10	1.27492e-10	1.68465e-10	1.70138e-10	6.1566e-11	7.59861e-11	1.64134e-10	1.48427e-10	2.91114e-10	9.74145e-11	2.17136e-10	1.83755e-10	1.80242e-10	8.99981e-11	2.67088e-10	2.64135e-10	1.80317e-10	1.96765e-10	1.24783e-10
	STD-15	1.61096e-10	1.92951e-10	1.49988e-10	1.36228e-10	2.98463e-10	2.189e-10	2.15272e-10	1.48632e-10	3.27764e-10	3.14281e-10	1.00451e-10	1.90432e-10	1.21631e-10	1.32538e-10	1.56575e-10	1.75677e-10	2.88812e-10	1.22948e-10	1.56678e-10	1.15933e-10	1.47164e-10	9.93331e-11	1.70694e-10	1.16505e-10	1.5831e-10	1.18853e-10	2.68941e-10	6.88619e-11	1.6811e-10	8.27702e-11	1.77654e-10	1.25278e-10	1.3711e-10	5.34788e-11	4.64159e-11	2.15459e-10	2.44841e-10	2.33268e-10	1.989e-10	9.65176e-11	1.54136e-10	1.86194e-10	7.83727e-11	1.67483e-10	1.80462e-10	3.7602e-11	3.20409e-10	1.49563e-10
	STD-150	1.03238e-09	1.7493e-09	1.31207e-09	1.4114e-09	1.53896e-09	2.25105e-09	1.52042e-09	1.03811e-09	3.85008e-09	2.18838e-09	1.85596e-09	1.73658e-09	1.05551e-09	1.16446e-09	1.95002e-09	1.60152e-09	2.00677e-09	1.41921e-09	1.58945e-09	1.57374e-09	1.44619e-09	1.80073e-09	1.68343e-09	8.94498e-10	1.58131e-09	9.63854e-10	1.65799e-09	6.50313e-10	1.26769e-09	9.9428e-10	1.45271e-09	1.5939e-09	9.76607e-10	5.78178e-10	5.34354e-10	2.57797e-09	2.01904e-09	2.40365e-09	1.1207e-09	1.42413e-09	2.053e-09	2.53737e-09	5.0877e-10	2.45526e-09	2.09698e-09	8.03265e-10	1.97115e-09	1.50368e-09
	STD-150	1.24819e-09	2.0429e-09	1.28575e-09	1.73445e-09	2.83116e-09	2.01206e-09	1.17923e-09	1.18648e-09	3.3784e-09	2.00418e-09	1.75838e-09	1.62273e-09	1.15235e-09	1.08891e-09	1.81097e-09	1.73305e-09	1.80322e-09	1.44756e-09	1.26414e-09	1.24828e-09	1.30942e-09	1.2297e-09	1.62787e-09	1.13645e-09	1.47752e-09	8.70156e-10	1.63636e-09	8.76881e-10	1.08926e-09	1.36749e-09	1.62259e-09	1.64605e-09	8.92099e-10	5.19355e-10	4.80792e-10	2.30294e-09	2.1106e-09	2.92254e-09	8.18407e-10	1.47225e-09	1.88028e-09	2.44035e-09	5.80403e-10	2.5841e-09	1.94835e-09	8.7636e-10	2.0381e-09	1.66289e-09
	STD-150	1.40067e-09	1.89041e-09	1.07861e-09	1.63676e-09	2.45015e-09	2.14938e-09	1.23426e-09	1.17074e-09	2.9645e-09	1.81258e-09	1.74655e-09	1.49593e-09	1.07711e-09	9.33248e-10	1.61531e-09	1.82669e-09	1.69793e-09	1.53606e-09	1.44643e-09	1.40624e-09	1.35351e-09	1.41523e-09	1.70618e-09	8.18393e-10	1.69239e-09	7.69663e-10	1.72461e-09	8.58783e-10	1.03794e-09	1.30781e-09	1.22664e-09	1.41947e-09	9.04608e-10	3.94511e-10	4.77418e-10	2.00336e-09	1.75635e-09	2.90356e-09	9.767e-10	1.28901e-09	1.79337e-09	2.31673e-09	6.53458e-10	1.72739e-09	1.97457e-09	6.57012e-10	1.80722e-09	1.57599e-09
	STD-1500	1.33907e-08	1.93784e-08	1.3682e-08	1.69578e-08	2.93257e-08	2.1527e-08	1.38455e-08	1.28778e-08	3.52806e-08	2.0599e-08	1.90591e-08	1.87613e-08	1.22455e-08	1.29377e-08	1.63315e-08	1.93724e-08	1.94773e-08	1.70433e-08	1.5696e-08	1.49421e-08	1.81587e-08	1.58468e-08	1.87344e-08	1.06398e-08	1.56884e-08	1.16871e-08	1.93251e-08	8.93909e-09	1.20021e-08	1.79603e-08	1.50139e-08	1.7153e-08	1.18076e-08	5.88479e-09	6.74134e-09	2.22827e-08	2.435e-08	2.71333e-08	1.08744e-08	1.63236e-08	2.38867e-08	2.51493e-08	8.089e-09	2.36034e-08	2.50273e-08	9.97324e-09	2.39672e-08	1.76402e-08
	STD-1500	1.38524e-08	1.77015e-08	1.31385e-08	1.56965e-08	2.12842e-08	2.1527e-08	1.35774e-08	1.18068e-08	3.05563e-08	2.22115e-08	1.75759e-08	1.92771e-08	1.22455e-08	1.00269e-08	1.71188e-08	1.82589e-08	1.92187e-08	1.36207e-08	1.47728e-08	1.55476e-08	1.68827e-08	1.6386e-08	1.54208e-08	9.66819e-09	1.53721e-08	1.08427e-08	1.69468e-08	9.00144e-09	1.21688e-08	1.63226e-08	1.45334e-08	1.72638e-08	9.92141e-09	5.76759e-09	6.69404e-09	2.01714e-08	2.03918e-08	2.5588e-08	1.16104e-08	1.5274e-08	2.20254e-08	2.58116e-08	6.90629e-09	2.07704e-08	2.38834e-08	9.01973e-09	2.05541e-08	1.4619e-08
	STD-1500	1.2513e-08	1.52558e-08	1.3682e-08	1.66333e-08	2.7367e-08	2.33018e-08	1.40271e-08	1.06812e-08	3.45957e-08	2.55025e-08	2.18143e-08	1.90174e-08	1.24961e-08	1.16211e-08	1.75856e-08	1.73229e-08	1.87116e-08	1.5337e-08	1.5802e-08	1.3985e-08	1.64413e-08	1.53254e-08	1.7401e-08	1.0212e-08	1.45594e-08	1.20924e-08	1.75124e-08	8.7546e-09	1.20021e-08	1.474e-08	1.49165e-08	1.78287e-08	1.14037e-08	5.80639e-09	6.15164e-09	1.88762e-08	2.13165e-08	2.78498e-08	1.26421e-08	1.64324e-08	2.1877e-08	2.92033e-08	6.90629e-09	2.36034e-08	2.29446e-08	7.99507e-09	2.13946e-08	1.60587e-08
	STD-15000	1.24593e-07	2.01232e-07	1.2464e-07	1.47649e-07	2.56356e-07	1.87689e-07	1.16598e-07	1.14394e-07	2.93111e-07	2.10392e-07	1.7568e-07	1.57717e-07	1.10659e-07	1.09184e-07	1.67355e-07	1.61068e-07	1.90312e-07	1.46227e-07	1.32755e-07	1.37252e-07	1.53232e-07	1.37601e-07	1.6595e-07	9.4956e-08	1.5993e-07	1.00776e-07	1.74359e-07	7.82037e-08	1.23434e-07	1.50982e-07	1.51184e-07	1.65455e-07	1.01496e-07	5.71497e-08	6.32737e-08	1.96473e-07	2.02075e-07	2.25497e-07	1.09746e-07	1.4729e-07	1.94229e-07	2.29079e-07	6.87905e-08	2.11501e-07	2.21116e-07	9.09863e-08	2.40099e-07	1.43085e-07
	STD-15000	1.45618e-07	2.05173e-07	1.22967e-07	1.70125e-07	2.48426e-07	1.85227e-07	1.15089e-07	1.099e-07	2.89305e-07	2.09075e-07	1.85429e-07	1.57717e-07	1.09175e-07	1.04176e-07	1.67355e-07	1.66453e-07	1.8283e-07	1.52128e-07	1.24946e-07	1.40005e-07	1.5222e-07	1.42283e-07	1.68192e-07	9.36659e-08	1.5993e-07	1.09367e-07	1.69839e-07	7.82037e-08	1.25148e-07	1.42564e-07	1.4923e-07	1.46402e-07	1.1666e-07	5.67677e-08	6.46246e-08	1.73198e-07	1.86098e-07	2.25497e-07	1.09029e-07	1.40595e-07	1.89047e-07	2.33588e-07	6.97027e-08	1.99675e-07	2.19643e-07	8.62382e-08	2.129e-07	1.40234e-07
	STD-15000	1.38869e-07	2.11913e-07	1.33352e-07	1.65798e-07	2.83472e-07	1.91444e-07	1.34571e-07	1.30743e-07	3.08842e-07	2.31176e-07	2.10807e-07	1.67642e-07	1.14459e-07	1.15203e-07	1.81422e-07	1.72018e-07	2.11794e-07	1.57226e-07	1.78548e-07	1.45677e-07	1.67011e-07	1.5213e-07	1.83527e-07	1.06665e-07	1.74687e-07	1.15498e-07	1.82561e-07	8.21033e-08	1.38785e-07	1.51947e-07	1.64527e-07	1.79901e-07	1.24204e-07	5.9496e-08	6.69404e-08	2.27358e-07	2.23633e-07	2.63665e-07	1.23476e-07	1.58461e-07	2.0227e-07	2.80198e-07	7.20363e-08	2.31304e-07	2.30163e-07	9.09863e-08	2.35336e-07	1.46977e-07
	STD-150000	1.22389e-06	1.9972e-06	1.24808e-06	1.37108e-06	2.4625e-06	2.06182e-06	1.26603e-06	1.00268e-06	2.48338e-06	2.16242e-06	1.79194e-06	1.82346e-06	1.28382e-06	1.24607e-06	1.58198e-06	1.83633e-06	1.59453e-06	1.3401e-06	1.54096e-06	1.50746e-06	1.44715e-06	1.46045e-06	1.62569e-06	1.04761e-06	1.65265e-06	9.75755e-07	1.79392e-06	9.35443e-07	1.13684e-06	1.46028e-06	1.46409e-06	1.55537e-06	1.30649e-06	5.0867e-07	6.83695e-07	1.70952e-06	1.95237e-06	2.36944e-06	1.19811e-06	1.49791e-06	2.17003e-06	2.24122e-06	8.13173e-07	1.93187e-06	2.15956e-06	9.36455e-07	2.16148e-06	1.58022e-06
	STD-150000	1.43041e-06	1.84812e-06	1.4481e-06	1.62103e-06	2.5411e-06	2.18804e-06	1.38695e-06	1.19284e-06	2.9241e-06	2.2596e-06	1.93008e-06	1.73893e-06	1.2412e-06	1.2714e-06	1.58198e-06	1.88528e-06	1.88455e-06	1.67684e-06	1.64833e-06	1.6321e-06	1.777e-06	1.6808e-06	1.64766e-06	1.1608e-06	1.86747e-06	1.23872e-06	2.00577e-06	9.4854e-07	1.4979e-06	1.52691e-06	1.61417e-06	1.40311e-06	1.33406e-06	6.30422e-07	8.44511e-07	1.79081e-06	2.13346e-06	2.56214e-06	1.27085e-06	1.8406e-06	2.21449e-06	2.39168e-06	8.34881e-07	2.11276e-06	2.55227e-06	1.04241e-06	2.4704e-06	1.60157e-06
	STD-150000	1.44994e-06	1.67731e-06	1.34438e-06	1.47174e-06	2.26932e-06	2.03477e-06	1.23346e-06	1.16917e-06	2.86733e-06	2.13543e-06	1.84099e-06	1.64712e-06	1.34596e-06	1.23774e-06	1.70346e-06	1.78864e-06	1.84714e-06	1.66582e-06	1.4023e-06	1.54791e-06	1.17075e-06	1.36592e-06	1.60401e-06	1.07667e-06	1.65265e-06	8.86927e-07	1.866e-06	8.48694e-07	1.18486e-06	1.44178e-06	1.53231e-06	1.58571e-06	1.29742e-06	4.85344e-07	7.8709e-07	2.045e-06	2.00248e-06	2.48001e-06	1.25432e-06	1.66597e-06	1.89559e-06	2.27054e-06	7.41545e-07	2.05941e-06	2.23294e-06	1.02167e-06	2.6945e-06	1.40046e-06
[truncated: 15 more columns]
