# Supplementary material for: A novel data processing method CyC* for quantitative real time polymerase chain reaction minimizes cumulative error
Source: PLoS One. 2019 Jun 11;14(6):e0218159. doi: 10.1371/journal.pone.0218159 (PMC6559663; doi:10.1371/journal.pone.0218159)
Supplement: S8 Table — (XLSX) [file pone.0218159.s009.xlsx]

## Sheet: Sheet1
S8 Table. Estimate values of Cq of CyC* and other publicized methods using publicly available data.
		AHCY	AKR1C1	ARHGEF7	BIRC5	CAMTA1	CAMTA2	CD44	CDCA5	CDH5	CDKN3	CLSTN1	CPSG3	DDC	DPYSL3	ECEL1	ELAVL4	EPB41L3	EPHA5	EPN2	FYN	GNB1	HIVEP2	HMBS	HPRT1	IGSF4	INPP1	MAP2K4	MAP7	MAPT	MCM2	MRPL3	MTSS1	MYCN(4)	NHLH2	NM23A	NRCAM	NTRK1	ODC1	PAICS	PDE4DIP	PIK3R1	PLAGL1	PLAT	PMP22	PRAME	PRDM2	PRKACB	PRKCZ
CYC*	STD_15	33	34	32	36	35	33	36	33	33	35	32	33	33	34	33	33	33	34	33	33	34	33	33	33	32	33	34	32	32	34	33	34	32	34	31	33	34	34	34	32	32	32	35	34	32	32	32	33
	STD_15	32	33	33	33	34	33	37	33	34	35	32	32	33	34	33	33	32	33	33	32	33	33	33	32	32	33	33	32	33	34	34	34	31	34	33	33	35	33	34	32	32	33	35	34	32	32	33	33
	STD_15	32	34	33	34	34	33	35	32	33	34	33	32	33	33	33	33	32	34	33	33	33	33	33	32	32	32	32	32	32	35	33	34	31	34	33	32	34	33	33	34	32	33	35	35	32	35	32	33
	STD_150	29	30	29	31	32	29	32	30	29	31	29	29	30	30	29	30	29	30	29	29	30	30	30	30	29	29	30	29	29	31	30	31	29	31	29	29	31	29	30	30	29	29	32	30	29	30	29	29
	STD_150	29	30	29	31	31	29	32	29	29	31	29	29	29	29	30	30	29	30	30	30	30	30	30	31	29	30	30	29	29	31	30	30	29	31	30	30	31	29	31	29	29	30	32	30	29	31	29	29
	STD_150	29	30	29	31	31	29	32	29	29	31	29	29	30	30	30	30	29	30	30	29	30	29	30	30	29	30	29	30	29	31	30	31	29	31	29	29	31	29	30	30	29	29	32	31	29	30	29	29
	STD_1500	25	26	26	27	27	26	29	26	26	27	25	25	26	26	27	26	25	26	26	26	26	26	26	26	26	26	26	26	25	27	27	27	25	27	26	26	27	26	27	26	25	26	28	27	25	26	26	26
	STD_1500	26	26	26	26	27	25	29	26	26	27	26	25	26	26	26	27	25	27	26	26	26	26	26	26	26	26	26	26	25	27	27	27	25	27	26	26	27	26	27	26	25	26	28	27	25	26	26	26
	STD_1500	26	27	26	27	27	26	29	26	26	27	26	26	26	26	26	27	25	26	26	26	26	26	26	26	25	26	26	26	25	27	27	27	25	27	26	26	27	26	27	26	25	26	28	27	25	26	26	26
	STD_15000	22	23	22	23	23	22	25	23	22	24	22	22	23	23	23	23	22	23	22	22	23	22	23	23	22	22	23	22	22	23	23	23	22	24	22	22	23	22	23	22	22	23	25	23	22	23	24	22
	STD_15000	23	23	22	24	23	22	25	23	22	24	22	22	23	23	23	23	22	22	22	22	23	23	23	23	22	22	23	22	22	23	23	24	22	23	22	22	24	22	23	23	22	23	25	23	22	23	22	22
	STD_15000	23	23	22	24	23	22	25	23	22	24	22	22	23	23	23	23	22	23	23	23	23	22	23	23	22	23	23	22	22	24	23	23	22	24	22	22	24	22	23	23	22	23	25	23	22	23	22	23
	STD_150000	19	19	19	20	20	19	22	19	19	20	19	18	19	19	19	19	18	19	19	19	19	19	19	19	18	19	19	19	19	20	19	19	18	20	19	19	20	19	20	19	18	19	21	20	18	20	19	19
	STD_150000	19	19	19	19	20	19	22	19	19	20	19	18	21	19	20	19	18	19	19	19	19	19	19	19	19	19	19	19	19	20	19	20	18	20	19	19	20	19	20	19	18	19	21	20	18	19	19	19
	STD_150000	19	19	19	20	20	19	22	19	19	20	18	18	19	19	19	19	19	19	19	19	19	19	19	19	19	19	19	19	19	20	19	20	18	20	19	19	20	19	20	19	18	19	21	20	18	19	19	19
LinRegPCR		AHCY	AKR1C1	ARHGEF7	BIRC5	CAMTA1	CAMTA2	CD44	CDCA5	CDH5	CDKN3	CLSTN1	CPSG3	DDC	DPYSL3	ECEL1	ELAVL4	EPB41L3	EPHA5	EPN2	FYN	GNB1	HIVEP2	HMBS	HPRT1	IGSF4	INPP1	MAP2K4	MAP7	MAPT	MCM2	MRPL3	MTSS1	MYCN(4)	NHLH2	NM23A	NRCAM	NTRK1	ODC1	PAICS	PDE4DIP	PIK3R1	PLAGL1	PLAT	PMP22	PRAME	PRDM2	PRKACB	PRKCZ
	STD_15	34.4035	34.9313	33.4482	36.1899	36.0266	34.2745	35.1422	34.9415	33.728	35.9601	32.2911	33.7923	33.7509	34.931	33.703	34.2165	34.422	34.6636	33.9202	34.2909	34.5734	33.9907	33.4345	34.4598	33.2873	33.7874	35.019	33.3731	32.9404	35.3997	34.357	35.0336	32.8871	35.125	32.0528	34.4491	35.0118	34.7231	35.0547	33.6223	32.8875	33.6712	35.1908	35.0966	32.879	33.6269	33.0703	33.9335
	STD_15	33.4339	34.5297	34.4029	33.3454	35.1272	33.9352	36.4124	34.3656	34.245	35.4724	32.0223	33.1529	33.9495	34.6423	33.5458	34.1751	33.7837	33.9039	34.0591	33.8545	33.8297	33.7146	34.0577	33.3094	32.9756	33.9359	34.1088	33.288	33.9774	34.6115	34.9448	35.1217	32.4814	35.0717	33.3559	34.0565	35.7568	33.7549	35.4225	33.6225	33.3831	34.6497	35.0872	34.3762	33.0846	33.6534	33.6434	34.1678
	STD_15	33.1705	34.7739	33.6653	34.9997	35.3422	33.8515	34.292	34.0577	33.3501	34.9628	33.5818	33.2277	34.0758	34.3505	33.7439	34.2655	33.0399	34.8281	33.8527	34.7238	34.3237	34.4937	33.587	33.6505	33.3026	33.6889	33.6341	33.83	32.9239	36.5635	34.3636	35.4849	32.8201	35.3641	33.8827	33.669	35.0048	34.4233	34.3646	34.9982	33.4492	34.6093	35.3705	35.3263	33.5342	36.1552	32.7922	33.9076
	STD_150	30.6441	31.3913	30.4288	31.3784	32.6742	30.3191	31.2711	31.1342	29.719	31.9436	29.2749	30.0379	30.7939	31.0079	30.1652	30.9999	30.2537	31.1864	30.4166	30.6933	30.9542	30.4718	30.1463	30.6686	29.9191	30.6079	31.1228	30.6306	29.8798	32.6757	31.228	31.5556	29.9819	31.832	30.4501	30.3305	31.6094	30.6294	31.5684	30.8968	29.7246	30.6971	32.5361	30.9305	30.1003	31.5331	30.2354	30.5451
	STD_150	30.305	31.0562	30.4988	30.9998	31.6271	30.3863	31.5329	30.8572	29.8515	32.0505	29.3169	30.1539	30.5003	30.9359	30.1769	30.6887	30.3025	31.1165	30.7056	31.1499	31.3016	30.8928	30.254	30.6147	30.1069	30.7721	30.8917	30.2278	30.0675	32.1151	30.9542	31.4077	30.0535	31.8602	30.6319	30.3637	31.4533	30.3546	32.1257	30.8008	29.8139	30.7186	32.2405	30.6676	30.129	31.5278	30.042	30.3945
	STD_150	30.5162	31.2352	30.7622	31.2485	31.8619	30.8966	31.5492	30.9573	30.1729	32.1899	29.3262	30.1935	30.7401	31.1775	30.2935	30.6726	30.4284	31.4599	30.6552	30.9446	31.073	30.5699	30.1675	31.0109	30.1788	31.0179	30.8135	30.3872	30.2105	32.2753	31.3603	31.7585	30.0573	32.3527	30.6898	30.5501	31.8632	30.4048	31.7621	31.046	29.9436	30.7223	32.1559	31.7278	30.3497	31.6918	30.2606	30.4583
	STD_1500	26.8493	27.546	27.0065	27.3163	27.9257	26.896	27.881	27.3855	26.3036	28.274	25.7266	26.4685	27.0777	27.2486	26.8032	27.124	26.7254	27.3776	26.9478	27.3456	27.0792	26.9738	26.5679	27.092	26.5061	26.9797	27.242	26.8181	26.5724	28.1408	27.5813	27.8603	26.3714	28.296	26.8006	26.6626	27.544	26.8131	28.0574	27.2642	26.2232	27.0812	28.2642	27.2401	26.1723	27.6058	26.3934	26.9075
	STD_1500	27.0402	27.7311	27.1703	27.4943	28.4947	26.8448	27.9299	27.5398	26.4232	28.3456	25.928	26.5279	27.1118	27.5758	26.7531	27.3777	26.8626	27.6626	27.2954	27.3218	27.3238	26.9342	26.863	27.1953	26.6442	27.1611	27.4044	26.9715	26.5995	28.2859	27.6264	27.9286	26.61	28.3269	26.925	26.8986	27.9713	26.9492	28.0982	27.3573	26.3596	27.1003	28.5299	27.6465	26.2929	27.8737	26.5676	27.1611
	STD_1500	26.8575	27.9726	27.0075	27.3522	27.996	26.7537	27.9433	27.558	26.3305	28.0553	26.042	26.6106	27.0287	27.4081	26.6763	27.2898	26.7541	27.4875	26.9743	27.7479	27.2159	27.0681	26.7265	27.1514	26.5441	27.0316	27.5532	26.9106	26.5787	28.5242	27.6111	27.8029	26.4043	28.2797	26.9537	26.9078	27.8727	26.9106	28.0104	27.2354	26.3562	27.2958	28.5008	27.3028	26.4695	28.0628	26.5096	26.957
	STD_15000	23.6934	24.1518	23.7888	24.051	24.5933	23.553	24.5738	24.2468	23.2615	24.6584	22.5379	23.417	23.8894	24.3145	23.4757	23.9618	23.8708	24.2172	23.9248	24.1247	23.9072	23.8737	23.5197	23.958	23.2	23.907	23.9151	23.7895	23.4063	25.1333	24.1524	24.4806	23.144	24.9751	23.7645	23.52	24.4418	23.6538	24.6801	23.9776	23.1684	23.7617	25.2347	23.9959	23.0454	24.5397	23.3068	23.7662
	STD_15000	23.6402	24.0556	23.7752	23.9462	24.5781	23.6737	24.585	24.2396	23.0948	24.6286	22.5055	23.3885	23.9394	24.1273	23.4573	23.8006	23.5545	24.1001	23.9379	24.0504	23.8986	24.0694	23.4136	23.8951	23.1744	23.7775	23.9587	23.7496	23.3575	24.893	24.114	24.5797	23.1469	25.0129	23.6191	23.6267	24.4573	23.6402	24.5959	24.0131	23.1636	23.8069	25.1578	23.978	22.9797	24.6252	23.1771	23.7382
	STD_15000	23.5854	24.0961	23.6459	23.9733	24.43	23.562	24.5805	24.1195	23.1668	24.5822	22.3964	23.3319	23.9368	24.0349	23.5153	23.8068	23.3743	24.1642	24.4842	24.1127	23.7602	23.6409	23.3271	23.8166	23.1568	23.7176	23.8648	23.7421	23.2587	24.9273	24.0109	24.3167	23.1478	24.8492	23.6338	23.3432	24.2945	23.5006	24.5307	23.913	23.1185	23.6699	25.2382	23.7756	23.0254	24.609	23.08	23.7222
	STD_150000	20.32	20.5582	20.3388	20.6352	20.8741	19.995	20.9632	20.8405	19.6461	20.9903	19.1073	19.7795	20.2507	20.4844	20.0209	20.1908	20.1494	20.6837	20.2765	20.4311	20.3879	20.3643	20.0039	20.3864	19.6433	20.5225	20.3278	20.254	20.0943	21.2436	20.5231	20.9517	19.5859	21.5793	20.2864	20.1566	20.7635	20.0907	20.9843	20.4809	19.6451	20.2461	21.4381	20.4122	19.5484	20.9968	19.5216	20.198
	STD_150000	20.0645	20.5374	20.0712	20.2527	20.7796	19.8548	20.8919	20.5683	19.3835	20.8533	18.955	19.7238	20.5097	20.4466	20.1064	20.1347	19.8657	20.5133	20.1514	20.3718	20.2139	20.1485	19.8695	20.2777	19.5484	20.2421	20.1721	20.1467	19.6629	21.1513	20.357	21.0195	19.529	21.3757	20.0412	20.0634	20.6312	19.9859	20.9178	20.1625	19.4801	20.0908	21.3994	20.2456	19.3373	20.7799	19.4297	20.1614
	STD_150000	20.0721	20.7179	20.2161	20.42	20.9874	19.8643	20.9381	20.5413	19.4104	20.8884	18.9375	19.7775	20.2256	20.4952	19.7953	20.2022	19.9361	20.3654	20.3573	20.4079	20.5887	20.3542	19.9635	20.3282	19.6285	20.4742	20.244	20.3004	19.9402	21.2228	20.3684	20.8567	19.6147	21.6095	20.075	19.8698	20.709	20.0246	20.9703	20.2689	19.5457	20.1708	21.446	20.3302	19.4255	20.8066	19.6997	20.3223
5PSM		AHCY	AKR1C1	ARHGEF7	BIRC5	CAMTA1	CAMTA2	CD44	CDCA5	CDH5	CDKN3	CLSTN1	CPSG3	DDC	DPYSL3	ECEL1	ELAVL4	EPB41L3	EPHA5	EPN2	FYN	GNB1	HIVEP2	HMBS	HPRT1	IGSF4	INPP1	MAP2K4	MAP7	MAPT	MCM2	MRPL3	MTSS1	MYCN(4)	NHLH2	NM23A	NRCAM	NTRK1	ODC1	PAICS	PDE4DIP	PIK3R1	PLAGL1	PLAT	PMP22	PRAME	PRDM2	PRKACB	PRKCZ
	STD_15	36.07	36.39	34.85	38	37.5	35.92	36.57	36.46	35.5	37.27	34.62	35.02	35.18	36.51	35.28	35.95	35.99	36.04	34.87	35.88	36.16	35.37	34.86	35.61	34.64	35.11	36.5	34.75	33.96	36.62	36.17	36.45	34.33	36.73	33.97	36.12	36.71	36.09	36.72	35.17	34.13	35.17	36.82	36.87	34.58	34.96	34.73	35.23
	STD_15	35.1	36.16	35.92	35.63	36.75	35.6	37.47	35.91	36.16	36.84	34.38	34.75	35.3	36.08	35.09	36.02	35.59	35.29	35.03	35.57	35.34	35.07	35.4	34.46	34.43	35.21	35.75	34.89	35.06	36.08	36.77	36.59	34	36.67	35.06	35.91	37.49	35.47	36.89	35.17	35.11	36.36	36.6	36.15	34.8	34.99	35.35	35.66
	STD_15	34.78	36.22	35.16	37.05	36.83	35.44	35.73	35.6	35.22	36.33	35.97	34.69	35.38	36.4	35.28	36.06	34.69	36.2	34.91	36.45	35.87	36.1	34.96	34.97	34.77	35.06	35.3	35.46	34.03	37.81	36.19	36.93	34.35	36.88	35.57	35.44	36.76	35.9	36.14	36.42	35.2	36.22	36.83	36.91	35.32	37.36	34.62	35.35
	STD_150	32.37	32.78	32	33.46	34.23	31.95	32.72	32.71	31.54	33.23	31.59	31.43	32.19	32.66	31.59	32.67	31.81	32.54	31.55	32.48	32.38	31.85	31.65	31.95	31.37	32	32.51	32.17	31.06	33.91	33.03	32.97	31.53	33.31	32.13	31.82	33.37	32.29	33.12	32.42	31.45	32.29	34.16	32.79	31.72	32.81	31.87	31.97
	STD_150	32.02	32.55	32.04	33.18	33.25	32.12	32.97	32.49	31.71	33.4	31.69	31.55	32.05	32.73	31.73	32.51	31.95	32.54	31.82	32.88	32.6	32.36	31.76	31.73	31.5	32.19	32.57	31.79	31.28	33.54	32.87	32.95	31.66	33.49	32.23	31.93	33.26	31.99	33.67	32.33	31.6	32.34	33.89	32.7	31.84	32.65	31.84	31.83
	STD_150	32.2	32.65	32.26	33.12	33.44	32.09	32.94	32.5	31.9	33.56	31.71	31.69	32.16	33.08	31.86	32.41	32.08	32.31	31.68	32.7	32.53	32.17	31.59	32.06	31.24	32.36	32.47	31.75	31.38	33.66	33.23	33.19	31.61	33.89	32.27	32.19	33.57	32.05	33.38	32.58	31.69	32.41	33.78	33.21	31.81	33.06	31.99	31.94
	STD_1500	28.62	28.96	28.49	29.64	29.5	28.5	29.2	28.95	28.15	29.64	28.16	27.94	28.53	28.96	28.43	28.88	28.36	28.79	28.07	29.13	28.59	28.61	28.07	28.32	27.92	28.38	28.8	28.41	27.7	29.39	29.42	29.37	27.93	29.87	28.53	28.51	29.41	28.54	29.69	28.76	27.87	28.77	29.93	29.17	28.01	28.96	28.18	28.25
	STD_1500	28.74	29.16	28.64	29.79	30.08	28.52	29.25	29.04	28.3	29.55	28.22	27.92	28.57	29.3	28.37	29	28.38	29.04	28.14	29.05	28.7	28.54	28.41	28.5	28.01	28.5	29	28.42	27.69	29.53	29.47	29.33	28.14	29.89	28.56	28.66	29.75	28.65	29.61	28.87	28.01	28.73	30.13	29.38	28.08	29.14	28.32	28.59
	STD_1500	28.55	29.42	28.5	29.69	29.65	28.39	29.21	29.17	28.19	29.34	28.06	27.95	28.55	29.13	28.29	29.1	28.42	28.91	28.05	29.22	28.75	28.66	28.16	28.4	28.04	28.33	28.92	28.43	27.75	29.75	29.43	29.28	27.99	29.87	28.68	28.83	29.68	28.5	29.47	28.78	27.99	28.58	30.12	29.15	28.19	29.35	28.25	28.41
	STD_15000	25.27	25.41	25.21	26.29	26.09	25.16	25.81	25.68	25.02	25.86	24.91	24.81	25.28	25.9	25.03	25.65	25.08	25.52	24.85	25.75	25.33	25.32	24.86	25	24.58	25.17	25.4	25.3	24.4	26.11	25.95	25.83	24.37	26.45	25.32	25.3	26.13	25.24	26.07	25.42	24.74	25.33	26.69	25.8	24.72	25.72	24.84	25.1
	STD_15000	25.14	25.44	25.23	26.2	26.18	25.1	25.85	25.74	24.95	25.89	24.84	24.82	25.34	25.95	25.02	25.59	25.01	25.44	25	25.76	25.35	25.38	24.82	25.09	24.6	25.09	25.42	25.29	24.37	26.13	25.97	25.96	24.64	26.45	25.31	25.42	26.19	25.25	26.13	25.54	24.82	25.32	26.69	25.92	24.77	25.78	24.88	25.12
	STD_15000	25.11	25.34	25.1	26.15	25.95	25.19	25.68	25.44	24.89	25.83	24.63	24.71	25.27	25.78	24.88	25.55	24.86	25.38	24.33	25.67	25.21	25.19	24.71	24.89	24.48	25.02	25.33	25.23	24.18	26.01	25.8	25.73	24.54	26.37	25.25	25.09	25.95	25.12	26.01	25.35	24.75	25.08	26.68	25.66	24.67	25.71	24.73	25.09
	STD_150000	22.02	21.98	21.95	22.94	22.47	21.62	22.24	22.44	21.68	22.21	21.47	21.16	21.71	22.31	21.71	22.03	21.91	22.1	21.28	22.21	22.08	21.87	21.53	21.63	21.12	21.99	21.91	21.77	21.19	22.53	22.49	22.38	21.16	23.21	22.11	22.12	22.56	21.74	22.52	22.06	21.21	21.92	22.99	22.33	21.33	22.23	21.41	21.59
	STD_150000	21.74	21.95	21.74	22.66	22.4	21.53	22.09	22.09	21.36	22.17	21.35	21.24	21.66	22.32	21.72	21.98	21.61	21.79	21.17	22.07	21.68	21.69	21.49	21.45	20.91	21.6	21.72	21.83	20.68	22.47	22.24	22.6	21.12	22.9	21.77	22.04	22.39	21.64	22.42	21.71	21.23	21.82	22.96	22.18	21.15	22.03	21.24	21.6
	STD_150000	21.78	22.15	21.79	22.79	22.61	21.66	22.27	22.15	21.39	22.25	21.41	21.35	21.69	22.38	21.6	22.05	21.62	21.8	21.55	22.14	22.41	22.05	21.63	21.57	21.1	22.11	21.86	21.97	21.15	22.54	22.34	22.31	21.17	23.3	21.85	21.79	22.5	21.7	22.4	21.9	21.41	21.87	23.09	22.19	21.26	22.07	21.43	21.89
FPK-PCR		AHCY	AKR1C1	ARHGEF7	BIRC5	CAMTA1	CAMTA2	CD44	CDCA5	CDH5	CDKN3	CLSTN1	CPSG3	DDC	DPYSL3	ECEL1	ELAVL4	EPB41L3	EPHA5	EPN2	FYN	GNB1	HIVEP2	HMBS	HPRT1	IGSF4	INPP1	MAP2K4	MAP7	MAPT	MCM2	MRPL3	MTSS1	MYCN(4)	NHLH2	NM23A	NRCAM	NTRK1	ODC1	PAICS	PDE4DIP	PIK3R1	PLAGL1	PLAT	PMP22	PRAME	PRDM2	PRKACB_bis	PRKCZ
	STD_15	35.8326	36.2282	34.6929	37.8083	37.2685	35.6999	36.4227	36.3001	35.2691	37.1794	34.3607	34.896	35.031	36.1242	35.1059	35.7175	35.7795	35.8964	34.8247	35.6515	35.9766	35.174	34.7107	35.5509	34.5462	34.9957	36.3139	34.5747	33.9412	36.5406	35.9641	36.3331	34.1749	36.5933	33.5961	35.859	36.4973	35.9183	36.4855	34.9313	33.9185	34.968	36.6308	36.697	34.3743	34.8551	34.4823	35.0663
	STD_15	34.8777	35.9596	35.7509	35.4089	36.4743	35.4287	37.3616	35.7462	35.9387	36.7727	34.1712	34.5597	35.1642	35.6281	34.9203	35.7679	35.346	35.1324	35.025	35.3313	35.1936	34.8907	35.3545	34.3756	34.3546	35.0843	35.5146	34.7089	35.009	35.9225	36.5739	36.4531	33.8436	36.5458	34.7875	35.6601	37.275	35.2698	36.7413	34.9739	34.867	36.1392	36.5243	35.9763	34.608	34.874	35.0893	35.5204
	STD_15	34.5457	36.0555	34.9831	36.8424	36.5931	35.2591	35.6157	35.436	34.9878	36.2419	35.7371	34.5426	35.2531	35.8836	35.0963	35.8207	34.4783	36.0726	34.8767	36.1952	35.7285	35.9133	34.8642	34.8526	34.6872	34.9387	35.103	35.2522	33.9891	37.7331	35.996	36.8216	34.1609	36.7534	35.3633	35.1901	36.5319	35.6789	35.8628	36.229	34.9791	36.0138	36.7328	36.7414	35.1232	37.264	34.3649	35.211
	STD_150	32.1214	32.6237	31.8213	33.2077	33.9711	31.757	32.6143	32.5381	31.2465	33.1417	31.3669	31.2702	32.0452	32.3137	31.3697	32.4116	31.5792	32.3963	31.5049	32.2274	32.2271	31.6616	31.537	31.8538	31.2812	31.8693	32.3174	31.9662	31.0451	33.8383	32.8205	32.8547	31.3303	33.1813	31.9043	31.4915	33.1221	32.0257	32.9456	32.1987	31.2068	32.0459	33.9658	32.5799	31.5116	32.7014	31.6345	31.8171
	STD_150	31.7605	32.3943	31.8512	32.9285	33.005	31.9276	32.8991	32.3099	31.4592	33.3111	31.456	31.385	31.9014	32.3963	31.497	32.2508	31.7438	32.3918	31.7751	32.6205	32.4227	32.1706	31.6251	31.5993	31.3999	32.0472	32.3653	31.5925	31.2842	33.429	32.6643	32.8203	31.4628	33.3592	32.0072	31.6509	33.0334	31.755	33.4983	32.1195	31.3605	32.1039	33.7537	32.4992	31.6274	32.5599	31.5852	31.6794
	STD_150	31.9448	32.5168	32.0613	32.8932	33.192	31.8303	32.8435	32.3328	31.6491	33.4677	31.4813	31.5155	32.0133	32.7226	31.6632	32.1688	31.8566	32.2065	31.6427	32.4345	32.3751	31.9722	31.5018	31.972	31.1648	32.2402	32.2544	31.589	31.3705	33.5387	33.0199	33.0692	31.429	33.7713	32.0243	31.8899	33.3557	31.799	33.197	32.3685	31.4525	32.188	33.6211	33.0321	31.6092	32.9536	31.7521	31.7752
	STD_1500	28.372	28.8452	28.3139	29.3659	29.2454	28.3006	29.1521	28.7728	27.885	29.5756	27.9352	27.7669	28.4168	28.6434	28.1944	28.6318	28.1382	28.6633	28.0483	28.8585	28.4405	28.4034	27.9246	28.2582	27.8342	28.2547	28.5959	28.2074	27.7307	29.3431	29.2026	29.2491	27.7455	29.7447	28.2976	28.2062	29.184	28.2975	29.5142	28.5297	27.6263	28.5422	29.7743	28.9662	27.7986	28.8771	27.9149	28.0961
	STD_1500	28.4827	29.018	28.4211	29.5006	29.8047	28.3247	29.1897	28.8701	28.0375	29.4667	27.9944	27.7469	28.4259	28.9719	28.1202	28.7291	28.1607	28.9095	28.1357	28.7937	28.5485	28.3365	28.2394	28.4096	27.9139	28.3758	28.7999	28.2124	27.7164	29.4929	29.243	29.2188	27.9492	29.7621	28.3099	28.3532	29.5098	28.4007	29.426	28.6408	27.7464	28.5002	29.9614	29.1773	27.8733	29.0506	28.0647	28.4287
	STD_1500	28.3075	29.2742	28.3183	29.4002	29.3728	28.1661	29.1496	28.9832	27.9171	29.2366	27.7279	27.7597	28.4009	28.8055	28.0509	28.8264	28.1912	28.7774	28.0291	28.9401	28.6015	28.4624	28.0216	28.3244	27.9637	28.184	28.7219	28.2328	27.7439	29.6643	29.2103	29.1562	27.8013	29.7488	28.4351	28.5043	29.4373	28.254	29.2848	28.5472	27.7476	28.2952	29.9495	28.9424	27.9623	29.2523	27.9889	28.2536
	STD_15000	25.0241	25.299	25.0098	25.9616	25.834	24.9598	25.8192	25.4822	24.6253	25.7879	24.6423	24.6349	25.142	25.4737	24.7652	25.3907	24.7845	25.3762	24.8455	25.4835	25.1923	25.137	24.6912	24.9683	24.4853	25.0599	25.1997	25.0521	24.4262	25.9939	25.698	25.7209	24.5067	26.3205	25.0822	24.9713	25.896	25.0046	25.9168	25.1926	24.4845	25.0939	26.5365	25.6028	24.5123	25.6203	24.455	24.9542
	STD_15000	24.9113	25.2788	25.0304	25.8144	25.8997	24.9612	25.8535	25.5445	24.6604	25.8136	24.5721	24.6377	25.1816	25.539	24.7553	25.3201	24.816	25.307	24.9603	25.4702	25.1989	25.0894	24.6778	25.0274	24.4916	24.9497	25.2371	25.0728	24.4054	26.077	25.7109	25.8422	24.4477	26.338	25.0429	25.0901	25.9366	25.002	25.9415	25.2885	24.5557	25.0716	26.5012	25.708	24.5329	25.7036	24.6157	24.9794
	STD_15000	24.8577	25.2085	24.8979	25.8444	25.6883	24.9635	25.6903	25.2569	24.5475	25.7365	24.3482	24.5335	25.1086	25.3756	24.6389	25.2629	24.6233	25.2557	24.398	25.3899	25.0516	24.9659	24.5475	24.8118	24.3698	24.8663	25.1271	25.0094	24.2276	25.9624	25.5638	25.6122	24.3505	26.2492	24.9842	24.7473	25.7084	24.8501	25.8254	25.093	24.4653	24.8403	26.4845	25.4517	24.4541	25.6323	24.4721	24.9139
	STD_150000	21.726	21.7778	21.6936	22.5509	22.1836	21.3864	22.2505	22.2154	21.3343	22.1252	21.1681	20.9593	21.539	21.8393	21.3995	21.7276	21.6047	21.9631	21.2603	21.8839	21.8592	21.6599	21.3105	21.5408	20.9991	21.8135	21.6903	21.5494	21.1882	22.4636	22.1733	22.2367	20.9282	23.0661	21.7897	21.6626	22.2827	21.4378	22.3105	21.7705	20.933	21.6502	22.7665	22.1091	21.0601	22.1262	21.0824	21.4218
	STD_150000	21.447	21.8025	21.4593	22.2832	22.1106	21.3043	22.0947	21.9044	21.0528	22.0636	21.0434	21.033	21.4818	21.8362	21.421	21.6859	21.3199	21.6809	21.144	21.7647	21.5147	21.453	21.2893	21.3768	20.796	21.4373	21.5062	21.5674	20.7214	22.3997	21.9753	22.434	20.8834	22.7779	21.4651	21.6042	22.1256	21.3426	22.2103	21.4479	20.9299	21.5584	22.7422	21.9378	20.8907	21.942	20.9484	21.4271
	STD_150000	21.4775	21.9777	21.5683	22.429	22.3231	21.4226	22.2935	21.9479	21.0856	22.1508	21.114	21.1441	21.4992	21.8675	21.2949	21.753	21.3565	21.6807	21.4533	21.834	22.0908	21.7961	21.369	21.4954	20.9832	21.8847	21.6276	21.7256	21.1349	22.4765	22.0709	22.1867	20.9274	23.1449	21.5571	21.4195	22.2401	21.3972	22.1991	21.6163	21.0931	21.6202	22.8488	21.966	21.0043	21.9702	20.858	21.6626
Cy0		AHCY	AKR1C1	ARHGEF7	BIRC5	CAMTA1	CAMTA2	CD44	CDCA5	CDH5	CDKN3	CLSTN1	CPSG3	DDC	DPYSL3	ECEL1	ELAVL4	EPB41L3	EPHA5	EPN2	FYN	GNB1	HIVEP2	HMBS	HPRT1	IGSF4	INPP1	MAP2K4	MAP7	MAPT	MCM2	MRPL3	MTSS1	MYCN(4)	NHLH2	NM23A	NRCAM	NTRK1	ODC1	PAICS	PDE4DIP	PIK3R1	PLAGL1	PLAT	PMP22	PRAME	PRDM2	PRKACB	PRKCZ
	STD_15	34.9079	35.2786	33.7653	36.7992	36.3133	34.7861	35.4688	35.3857	34.3032	36.283	33.4084	33.9748	34.1046	35.1381	34.1353	34.739	34.8615	35.0113	33.9778	34.6963	35.0722	34.2257	33.7554	34.7046	33.662	34.0958	35.3451	33.658	33.109	35.6154	34.9967	35.438	33.2229	35.7016	32.6428	34.8978	35.5237	34.9773	35.5269	33.976	32.9992	34.0134	35.6597	35.7523	33.4344	33.971	33.5271	34.1613
	STD_15	33.9616	35.0126	34.8175	34.4284	35.5115	34.5126	36.4172	34.8376	34.9616	35.8753	33.2236	33.624	34.2362	34.6674	33.948	34.7862	34.4109	34.2614	34.1861	34.3727	34.3064	33.9471	34.4064	33.5317	33.4633	34.181	34.5333	33.7738	34.1801	35.0074	35.5971	35.5722	32.8846	35.6597	33.8354	34.6698	36.3015	34.2947	35.8173	34.0269	33.9198	35.1795	35.5633	35.04	33.6697	34.0005	34.1155	34.5981
	STD_15	33.627	35.1091	34.0465	35.8442	35.6353	34.3545	34.6777	34.5224	34.0239	35.3401	34.7897	33.6038	34.3227	34.934	34.1135	34.8322	33.5667	35.1891	34.0282	35.2233	34.8277	34.9677	33.9114	34.0046	33.7836	34.0337	34.13	34.3169	33.1585	36.8125	35.0221	35.9166	33.2025	35.8543	34.4004	34.2094	35.5564	34.7279	34.8974	35.2876	34.0327	35.0644	35.7795	35.7989	34.1824	36.3857	33.4001	34.2939
	STD_150	31.2049	31.7001	30.8836	32.2301	33.0108	30.8619	31.6458	31.6242	30.3192	32.2505	30.4245	30.3489	31.1126	31.3628	30.4394	31.4548	30.6877	31.5213	30.6556	31.2697	31.3441	30.7202	30.5937	30.9929	30.386	30.9611	31.3497	31.0558	30.2027	32.9096	31.8534	31.9606	30.3895	32.2836	30.9595	30.5528	32.16	31.0799	32.0204	31.2384	30.2598	31.0945	33.0078	31.6481	30.5832	31.8239	30.6873	30.9012
	STD_150	30.8436	31.4772	30.9222	31.9503	32.0428	31.0174	31.9406	31.4052	30.5116	32.4026	30.5106	30.461	30.9648	31.4431	30.5364	31.2938	30.8405	31.506	30.9309	31.6641	31.5448	31.2308	30.6784	30.7094	30.5138	31.148	31.3977	30.677	30.4296	32.509	31.693	31.924	30.5189	32.4603	31.0516	30.6887	32.0603	30.8174	32.5724	31.1745	30.4112	31.1526	32.7894	31.5656	30.6959	31.6788	30.6358	30.7572
	STD_150	31.0204	31.5846	31.1358	31.9367	32.2352	30.9728	31.8847	31.4221	30.723	32.5699	30.5298	30.594	31.0842	31.7615	30.6963	31.2101	30.9526	31.3348	30.7888	31.4791	31.4857	31.0209	30.543	31.1278	30.2876	31.3307	31.2983	30.666	30.5166	32.6133	32.0523	32.1798	30.4858	32.8652	31.0754	30.9296	32.3889	30.8422	32.268	31.4053	30.4926	31.23	32.6492	32.0966	30.6613	32.0846	30.8104	30.8475
	STD_1500	27.4453	27.9181	27.3877	28.3953	28.2949	27.4072	28.1919	27.8616	26.9423	28.6652	26.9756	26.8544	27.4752	27.7357	27.2375	27.6462	27.2248	27.7693	27.1925	27.9141	27.5499	27.4605	26.9546	27.3967	26.9382	27.349	27.6256	27.2979	26.872	28.4165	28.2338	28.3452	26.7976	28.8443	27.3513	27.231	28.211	27.3446	28.609	27.6007	26.6778	27.5883	28.8087	28.0435	26.852	27.995	26.9607	27.1748
	STD_1500	27.5664	28.08	27.4933	28.5278	28.852	27.4074	28.2208	27.9693	27.09	28.5606	27.0418	26.8331	27.4953	28.0584	27.1599	27.7562	27.2547	28.0379	27.2827	27.8498	27.6577	27.396	27.2836	27.5533	27.015	27.4723	27.8312	27.3025	26.8543	28.5672	28.2899	28.31	27.0014	28.8537	27.3722	27.3997	28.5381	27.4472	28.5105	27.6972	26.7976	27.5544	28.9974	28.2544	26.9262	28.1633	27.1186	27.51
	STD_1500	27.3828	28.3377	27.4054	28.4318	28.4173	27.2742	28.1812	28.0783	26.9802	28.3392	26.839	26.8519	27.471	27.8853	27.0988	27.8443	27.2809	27.9183	27.1796	28.0012	27.7162	27.5129	27.0691	27.4663	27.0579	27.2984	27.7597	27.3228	26.8964	28.7474	28.2413	28.2564	26.8568	28.8517	27.4997	27.5321	28.4662	27.306	28.3728	27.6042	26.79	27.3748	29.0027	28.0266	27.0135	28.3726	27.0411	27.3313
	STD_15000	24.1026	24.3653	24.0699	25.0286	24.8675	24.057	24.8164	24.5757	23.7436	24.8734	23.7057	23.6964	24.1857	24.5729	23.8222	24.4088	23.9063	24.5018	23.974	24.5208	24.2775	24.1735	23.7653	24.1065	23.5716	24.1411	24.2357	24.1521	23.5693	25.0665	24.735	24.8147	23.489	25.4168	24.1281	24.0023	24.8996	24.0398	24.9793	24.2343	23.5382	24.1383	25.5377	24.669	23.5638	24.737	23.5003	24.0141
	STD_15000	23.9965	24.3552	24.0913	24.8851	24.9335	24.0353	24.8553	24.6341	23.726	24.8961	23.636	23.7128	24.2333	24.6331	23.8021	24.3456	23.8896	24.4216	24.0941	24.5174	24.2915	24.1642	23.7317	24.1554	23.5886	24.0308	24.2735	24.1468	23.539	25.1366	24.7443	24.9255	23.485	25.4319	24.0884	24.1265	24.9616	24.0382	25.0166	24.34	23.6049	24.1194	25.5333	24.7701	23.5934	24.8173	23.6721	24.0454
	STD_15000	23.9469	24.2792	23.9542	24.8878	24.7315	24.0531	24.6857	24.3469	23.6353	24.8244	23.4268	23.6002	24.1576	24.4699	23.6895	24.2992	23.7134	24.3667	23.5571	24.4356	24.1476	24.0096	23.5973	23.9536	23.4619	23.9529	24.1556	24.0899	23.3584	25.0272	24.5926	24.6959	23.3957	25.3547	24.0385	23.787	24.7388	23.8866	24.8886	24.1443	23.5145	23.8919	25.4989	24.5158	23.5068	24.75	23.5204	23.9838
	STD_150000	20.8146	20.8693	20.7497	21.6063	21.2293	20.4966	21.2183	21.2804	20.3939	21.2044	20.2343	20.0438	20.6037	20.9744	20.4517	20.7468	20.6742	21.0766	20.388	20.9449	20.9289	20.7163	20.3686	20.6859	20.0999	20.8662	20.7291	20.6351	20.3239	21.5183	21.226	21.329	19.9857	22.1441	20.8204	20.7335	21.3176	20.5047	21.4025	20.835	19.9985	20.7064	21.8095	21.1707	20.1292	21.2269	20.1511	20.5065
	STD_150000	20.5403	20.8768	20.5385	21.3391	21.1531	20.4013	21.0862	20.9858	20.107	21.1449	20.1097	20.1165	20.5719	20.9607	20.4695	20.6987	20.4272	20.7872	20.2772	20.8228	20.6175	20.4988	20.3065	20.528	19.9078	20.5356	20.5444	20.6461	19.8559	21.4484	21.0138	21.5085	19.946	21.8669	20.516	20.6544	21.1596	20.3868	21.2995	20.4997	19.9769	20.5996	21.783	21.0053	19.9576	21.0535	20.0063	20.5008
	STD_150000	20.576	21.0528	20.6318	21.4776	21.3629	20.5129	21.2441	21.0349	20.1511	21.2367	20.1699	20.2139	20.565	21.0009	20.3462	20.7742	20.448	20.7975	20.5606	20.8945	21.1543	20.8364	20.4016	20.6418	20.0865	20.9278	20.6606	20.8016	20.2574	21.5323	21.1143	21.2744	19.9952	22.2008	20.6099	20.4603	21.2546	20.4446	21.3018	20.6725	20.156	20.6628	21.8932	21.0296	20.0742	21.0818	20.0133	20.7119
DART		AHCY	AKR1C1	ARHGEF7	BIRC5	CAMTA1	CAMTA2	CD44	CDCA5	CDH5	CDKN3	CLSTN1	CPSG3	DDC	DPYSL3	ECEL1	ELAVL4	EPB41L3	EPHA5	EPN2	FYN	GNB1	HIVEP2	HMBS	HPRT1	IGSF4	INPP1	MAP2K4	MAP7	MAPT	MCM2	MRPL3	MTSS1	MYCN(4)	NHLH2	NM23A	NRCAM	NTRK1	ODC1	PAICS	PDE4DIP	PIK3R1	PLAGL1	PLAT	PMP22	PRAME	PRDM2	PRKACB	PRKCZ
	STD_15	30.664	31.404	29.976	32.806	32.579	30.848	32.896	31.088	32.58	32.58	29.498	30.007	30.212	30.88	30.49	31.072	30.73	30.711	30.257	30.326	31.24	30.499	30.528	30.738	29.841	30.088	31.294	29.466	29.437	31.564	30.558	31.892	29.353	31.373	28.656	30.751	31.861	31.24	31.37	29.736	29.442	29.9	31.965	31.857	29.461	29.681	29.941	30.291
	STD_15	29.742	31.064	30.834	30.218	31.663	30.494	34.216	30.544	32.199	32.199	29.192	29.427	30.417	30.704	30.385	31.028	30.174	29.953	30.487	29.873	30.46	30.212	31.163	29.645	29.621	30.311	30.388	29.45	30.469	30.852	31.17	31.955	29.004	31.279	29.902	30.407	32.66	30.296	31.777	29.845	30.024	30.927	31.858	31.137	29.686	29.747	30.538	30.555
	STD_15	29.432	31.274	30.146	31.736	31.875	30.505	32.131	30.193	31.578	31.578	30.715	29.449	30.586	30.501	30.569	31.134	29.319	31.045	30.307	30.773	30.956	31.021	30.716	29.992	29.888	30.03	29.988	30.03	29.409	32.752	30.63	32.365	29.32	31.577	30.417	29.981	31.887	30.935	30.711	31.143	30.099	30.891	32.178	32.054	30.181	32.241	29.695	30.316
	STD_150	26.977	27.879	26.971	28.228	29.226	26.953	29.128	27.254	28.624	28.624	26.466	26.247	27.323	27.067	27.024	27.757	26.573	27.255	26.89	26.746	27.575	26.99	27.299	26.959	26.547	26.971	27.357	26.828	26.387	28.981	27.464	28.422	26.444	28.085	27.033	26.625	28.444	27.202	27.978	27.088	26.381	26.974	29.319	27.658	26.746	27.601	27.114	26.932
	STD_150	26.6	27.609	27.044	27.802	28.187	27.019	29.402	26.98	28.709	28.709	26.55	26.342	27.024	27.098	27.034	27.535	26.641	27.205	27.138	27.175	27.87	27.359	27.37	27.037	26.716	27.137	27.173	26.374	26.568	28.379	27.166	28.311	26.48	28.11	27.205	26.677	28.312	26.898	28.479	27.013	26.382	26.958	29.07	27.396	26.746	27.618	26.965	26.823
	STD_150	26.828	27.774	27.29	27.893	28.393	27.488	29.4	27.093	28.86	28.86	26.526	26.43	27.279	27.34	27.154	27.5	26.803	27.477	27.094	26.982	27.709	27.108	27.262	27.321	26.779	27.36	27.145	26.54	26.703	28.492	27.622	28.661	26.498	28.601	27.276	26.841	28.704	26.938	28.185	27.224	26.575	27.004	28.926	28.414	27.003	27.844	27.186	26.921
	STD_1500	23.161	24.15	23.509	24.145	24.568	23.479	25.65	23.639	24.95	24.95	22.98	22.645	23.627	23.524	23.682	23.988	23.122	23.595	23.411	23.445	23.756	23.557	23.673	23.387	23.117	23.384	23.534	23.03	23.124	24.454	23.903	24.78	22.85	24.586	23.495	23.007	24.456	23.416	24.477	23.482	22.897	23.349	25.111	24.039	22.812	23.752	23.371	23.366
	STD_1500	23.361	24.291	23.657	24.361	25.089	23.49	25.73	23.756	25.029	25.029	23.143	22.743	23.681	23.784	23.614	24.205	23.29	23.768	23.726	23.359	23.959	23.449	23.928	23.508	23.277	23.548	23.73	23.111	23.159	24.546	23.873	24.814	23.131	24.596	23.534	23.241	24.858	23.521	24.447	23.559	23.014	23.373	25.381	24.382	22.933	23.929	23.555	23.522
	STD_1500	23.205	24.506	23.41	24.176	24.57	23.345	25.739	23.765	24.705	24.705	23.188	22.807	23.572	23.516	23.527	24.121	23.207	23.555	23.389	23.735	23.842	23.613	23.837	23.462	23.173	23.376	23.777	23.054	23.159	24.756	23.905	24.702	22.868	24.53	23.529	23.238	24.737	23.411	24.385	23.506	23.041	23.51	25.28	24.039	23.081	24.14	23.488	23.313
	STD_15000	20.005	20.771	20.358	20.867	21.161	20.186	22.46	20.405	21.336	21.336	19.757	19.691	20.403	20.442	20.341	20.83	20.204	20.375	20.357	20.204	20.547	20.442	20.682	20.208	19.823	20.301	20.221	20.041	19.94	21.301	20.425	21.334	19.695	21.248	20.379	19.87	21.361	20.288	21.158	20.21	19.71	19.987	22.135	20.748	19.737	20.66	20.358	20.189
	STD_15000	19.946	20.622	20.293	20.721	21.157	20.316	22.494	20.386	21.31	21.31	19.747	19.624	20.449	20.304	20.274	20.659	19.963	20.293	20.432	20.134	20.539	20.477	20.572	20.192	19.741	20.238	20.287	19.895	19.857	21.156	20.401	21.486	19.684	21.29	20.207	20.022	21.293	20.177	21.01	20.179	19.799	20.105	21.896	20.747	19.608	20.684	20.093	20.133
	STD_15000	19.893	20.685	20.174	20.812	21.046	20.251	22.495	20.273	21.299	21.299	19.656	19.578	20.463	20.199	20.434	20.637	19.786	20.35	20.902	20.165	20.488	20.216	20.54	20.206	19.782	20.131	20.165	19.988	19.774	21.218	20.35	21.19	19.659	21.16	20.23	19.674	21.213	20.081	20.91	20.172	19.739	19.947	22.095	20.562	19.67	20.708	20.008	20.114
	STD_150000	16.644	17.223	16.848	17.452	17.48	16.615	18.847	17.013	17.722	17.722	16.368	16.1	16.811	16.666	16.872	17.085	16.531	16.914	16.764	16.487	17.102	17	17.115	16.768	16.299	16.979	16.653	16.495	16.644	17.535	16.824	17.946	16.123	17.918	16.922	16.513	17.689	16.655	17.366	16.733	16.326	16.558	18.326	17.223	16.251	17.121	16.481	16.681
	STD_150000	16.405	17.196	16.624	17.091	17.445	16.548	18.732	16.736	17.572	17.572	16.244	15.99	17.02	16.682	16.985	17.073	16.358	16.662	16.652	16.464	16.952	16.724	16.982	16.641	16.242	16.708	16.506	16.361	16.263	17.409	16.663	17.946	16.048	17.747	16.67	16.413	17.556	16.594	17.313	16.433	16.108	16.428	18.293	17.012	16.027	16.941	16.442	16.637
	STD_150000	16.427	17.343	16.768	17.21	17.538	16.491	18.744	16.743	17.555	17.555	16.184	16.116	16.766	16.743	16.672	17.116	16.34	16.611	16.881	16.525	17.296	16.905	17.125	16.696	16.345	16.917	16.617	16.536	16.482	17.451	16.683	17.818	16.109	17.935	16.705	16.248	17.641	16.635	17.41	16.524	16.243	16.495	18.256	17.053	16.141	16.922	16.679	16.767
4PLM		AHCY	AKR1C1	ARHGEF7	BIRC5	CAMTA1	CAMTA2	CD44	CDCA5	CDH5	CDKN3	CLSTN1	CPSG3	DDC	DPYSL3	ECEL1	ELAVL4	EPB41L3	EPHA5	EPN2	FYN	GNB1	HIVEP2	HMBS	HPRT1	IGSF4	INPP1	MAP2K4	MAP7	MAPT	MCM2	MRPL3	MTSS1	MYCN(4)	NHLH2	NM23A	NRCAM	NTRK1	ODC1	PAICS	PDE4DIP	PIK3R1	PLAGL1	PLAT	PMP22	PRAME	PRDM2	PRKACB	PRKCZ
	STD_15	30.448	31.309	29.889	32.721	32.47	30.715	32.689	30.97	30.341	32.496	29.322	29.913	30.023	30.685	30.382	30.832	30.635	30.663	30.193	30.121	31.135	30.453	30.4	30.585	29.661	29.932	31.175	29.286	29.314	31.374	30.412	31.759	29.214	31.127	28.485	30.684	31.742	31.199	31.16	29.581	29.261	29.731	31.717	31.738	29.36	29.582	29.821	30.11
	STD_15	29.638	30.916	30.759	30.027	31.516	30.431	34.063	30.402	30.949	32.031	29.006	29.262	30.262	30.461	30.046	30.837	30.054	29.79	30.321	29.621	30.305	30.183	30.946	29.53	29.526	30.19	30.267	29.225	30.369	30.855	30.909	31.757	28.875	31.072	29.795	30.288	32.441	30.167	31.677	29.715	29.81	30.805	31.767	30.884	29.605	29.652	30.373	30.427
	STD_15	29.22	31.202	30.046	31.687	31.775	30.388	31.994	30.026	29.969	31.448	30.539	29.269	30.457	30.334	30.442	30.938	29.139	30.86	30.153	30.62	30.745	30.95	30.621	29.758	29.817	29.894	29.878	29.856	29.243	32.644	30.456	32.251	29.212	31.431	30.236	29.782	31.767	30.845	30.631	30.993	29.896	30.779	31.892	31.882	30.065	32.075	29.582	30.187
	STD_150	26.754	27.753	26.79	28.087	29.008	26.765	28.751	27.051	26.335	28.509	26.317	26.129	27.243	26.902	26.84	27.505	26.397	27.053	26.757	26.597	27.473	26.9	27.124	26.747	26.459	26.892	27.198	26.668	26.225	28.895	27.382	28.222	26.311	27.885	26.953	26.442	28.217	27.01	27.832	26.891	26.221	26.765	29.036	27.522	26.598	27.486	26.903	26.827
	STD_150	26.517	27.432	26.842	27.641	28.103	26.956	29.117	26.932	26.419	28.48	26.438	26.143	26.793	26.833	26.876	27.469	26.469	26.989	27.006	26.944	27.68	27.295	27.2	27.014	26.559	27.019	26.977	26.231	26.513	28.204	26.933	28.12	26.29	27.923	27.058	26.489	28.083	26.805	28.32	26.821	26.238	26.855	28.976	27.225	26.591	27.624	26.756	26.719
	STD_150	26.749	27.686	27.182	27.761	28.295	27.396	29.088	27.006	26.751	28.771	26.385	26.381	27.119	27.163	26.944	27.401	26.692	27.325	27.047	26.8	27.625	27.059	27.059	27.196	26.619	27.303	26.951	26.436	26.563	28.339	27.467	28.623	26.322	28.458	27.13	26.724	28.595	26.738	28.121	27.071	26.443	26.922	28.719	28.237	26.907	27.771	27.011	26.705
	STD_1500	23.005	23.969	23.433	23.949	24.504	23.426	25.56	23.531	23.052	24.753	22.858	22.608	23.308	23.39	23.558	23.769	22.932	23.49	23.29	23.28	23.594	23.387	23.485	23.113	22.957	23.252	23.296	22.869	22.966	24.342	23.694	24.651	22.643	24.466	23.433	22.878	24.383	23.328	24.363	23.193	22.666	23.188	24.85	23.836	22.741	23.548	23.111	23.343
	STD_1500	23.18	24.289	23.571	24.158	25.021	23.31	25.559	23.624	23.117	24.852	22.998	22.649	23.571	23.617	23.418	24.025	23.135	23.669	23.672	23.175	23.793	23.301	23.715	23.401	23.127	23.406	23.611	23.08	23.008	24.399	23.606	24.68	22.983	24.482	23.457	23.119	24.75	23.423	24.245	23.405	22.837	23.202	25.106	24.195	22.853	23.799	23.48	23.352
	STD_1500	23.017	24.374	23.299	24.08	24.404	23.291	25.586	23.632	22.95	24.58	22.981	22.776	23.314	23.338	23.314	23.905	23.036	23.462	23.205	23.656	23.754	23.457	23.658	23.181	23.027	23.2	23.711	22.895	22.98	24.598	23.638	24.524	22.789	24.377	23.352	23.052	24.529	23.296	24.189	23.346	22.931	23.35	24.947	23.848	22.997	23.889	23.334	23.135
	STD_15000	19.854	20.641	20.285	20.735	21.086	20.059	22.227	20.327	20.03	21.192	19.621	19.6	20.268	20.368	20.237	20.737	20.181	20.184	20.279	20.061	20.474	20.399	20.638	20.198	19.736	20.25	20.121	19.996	19.859	21.285	20.259	21.278	19.602	21.15	20.263	19.822	21.228	20.197	21.042	20.132	19.607	19.919	22.046	20.607	19.607	20.52	20.307	20.178
	STD_15000	19.756	20.584	20.217	20.644	21.127	20.221	22.396	20.278	19.762	21.24	19.578	19.535	20.295	20.24	20.148	20.57	19.928	20.171	20.336	19.997	20.519	20.439	20.413	20.07	19.647	20.189	20.182	19.865	19.75	21.047	20.218	21.51	19.588	21.111	20.095	19.922	21.209	20.131	20.815	20.054	19.703	20.091	21.723	20.589	19.462	20.581	19.895	20.038
	STD_15000	19.702	20.593	20.005	20.753	20.962	20.09	22.269	20.147	19.851	21.12	19.451	19.497	20.264	19.991	20.193	20.415	19.594	20.262	20.823	19.999	20.422	20.17	20.431	20.092	19.616	19.975	20.023	19.887	19.742	21.002	20.212	21.034	19.495	21.055	20.062	19.397	21.017	19.885	20.679	20.086	19.664	19.939	21.979	20.48	19.503	20.594	19.822	19.896
	STD_150000	16.591	17.113	16.724	17.398	17.334	16.468	18.643	16.878	16.479	17.609	16.254	15.95	16.772	16.547	16.715	16.92	16.38	16.878	16.649	16.338	16.943	16.906	16.936	16.673	16.261	16.84	16.564	16.402	16.505	17.409	16.75	17.85	15.943	17.741	16.848	16.368	17.545	16.535	17.253	16.686	16.273	16.424	18.217	17.142	16.167	17.115	16.335	16.535
	STD_150000	16.319	17.07	16.523	17.069	17.359	16.394	18.674	16.598	16.041	17.342	16.135	15.859	16.662	16.435	16.946	16.972	16.297	16.491	16.484	16.21	16.817	16.554	16.876	16.412	16.141	16.5	16.428	16.264	16.163	17.282	16.411	17.932	15.937	17.49	16.409	16.192	17.402	16.463	17.282	16.161	15.935	16.314	18.062	16.834	15.862	16.787	16.156	16.477
	STD_150000	16.315	17.306	16.687	16.997	17.451	16.42	18.629	16.658	16.178	17.413	16.06	16.02	16.584	16.626	16.447	17.01	16.166	16.523	16.803	16.469	17.166	16.754	16.962	16.575	16.243	16.849	16.535	16.402	16.37	17.224	16.638	17.788	15.942	17.806	16.616	16.098	17.511	16.402	17.327	16.44	16.107	16.459	18.153	16.921	16.054	16.751	16.636	16.615
PCR-Miner		AHCY	AKR1C1	ARHGEF7	BIRC5	CAMTA1	CAMTA2	CD44	CDCA5	CDH5	CDKN3	CLSTN1	CPSG3	DDC	DPYSL3	ECEL1	ELAVL4	EPB41L3	EPHA5	EPN2	FYN	GNB1	HIVEP2	HMBS	HPRT1	IGSF4	INPP1	MAP2K4	MAP7	MAPT	MCM2	MRPL3	MTSS1	MYCN(4)	NHLH2	NM23A	NRCAM	NTRK1	ODC1	PAICS	PDE4DIP	PIK3R1	PLAGL1	PLAT	PMP22	PRAME	PRDM2	PRKACB	PRKCZ
	STD-15	34.6006	35.0382	33.5091	36.515	36.0286	34.5203	35.2216	35.1432	34.0144	36.0692	33.054	33.7338	33.8508	34.5637	33.8375	34.4341	34.5872	34.7964	33.787	34.4076	34.8208	33.9658	33.4947	34.5174	33.4416	33.8653	35.0752	33.4049	32.9525	35.3943	34.727	35.2071	32.9622	35.4747	32.1115	34.5582	35.2123	34.691	35.2429	33.691	32.7227	33.7375	35.3815	35.4945	33.1748	33.7587	33.2427	33.9202
	STD-15	33.6584	34.7577	34.5655	34.1437	35.2059	34.2611	36.1741	34.5944	34.6768	35.6646	32.9269	33.3625	33.9964	34.0687	33.6785	34.4181	34.1036	34.0412	34.0124	34.0791	34.0695	33.6946	34.176	33.3375	33.2487	33.9569	34.2358	33.5108	34.0112	34.7678	35.3204	35.3307	32.6336	35.4393	33.4906	34.3536	36.0115	34.0216	35.5793	33.7629	33.5962	34.897	35.3339	34.7827	33.4084	33.7874	33.8017	34.3572
	STD-15	33.326	34.8666	33.792	35.5518	35.3473	34.1088	34.4506	34.2804	33.7177	35.1284	34.4399	33.3505	34.0858	34.3065	33.8094	34.5166	33.2843	34.9767	33.8398	34.918	34.5895	34.7103	33.6669	33.8024	33.5638	33.8019	33.8571	34.046	32.9881	36.5873	34.7513	35.6872	32.8831	35.6281	34.125	33.8774	35.2367	34.4389	34.4782	35.0096	33.7559	34.7881	35.5381	35.5414	33.9187	36.1705	33.0958	34.055
	STD-150	30.9284	31.4669	30.6212	31.9116	32.7246	30.6002	31.4207	31.3752	29.9923	32.0348	30.1148	30.0978	30.8748	30.9617	30.1213	31.1472	30.4184	31.3017	30.4734	30.9811	31.1151	30.4539	30.3442	30.7931	30.1734	30.7326	31.0828	30.7941	30.0339	32.6947	31.5678	31.7481	30.1194	32.0598	30.6375	30.1603	31.8188	30.6961	31.7626	30.9535	29.9812	30.8035	32.6875	31.3762	30.3125	31.6231	30.4031	30.6594
	STD-150	30.5472	31.2508	30.6623	31.6286	31.7643	30.7278	31.7247	31.1608	30.2137	32.1914	30.1934	30.2088	30.7175	31.0484	30.1993	31.0022	30.5814	31.2835	30.7456	31.3373	31.3044	30.9759	30.4274	30.5144	30.2998	30.9168	31.1312	30.394	30.2656	32.2844	31.4135	31.6961	30.2342	32.2344	30.765	30.3812	31.7764	30.4835	32.3224	30.903	30.129	30.8625	32.5332	31.3027	30.438	31.4815	30.3478	30.515
	STD-150	30.6978	31.3543	30.8805	31.6422	31.9471	30.673	31.6629	31.1833	30.4187	32.3524	30.2475	30.3277	30.8422	31.3757	30.3595	30.913	30.6866	31.1166	30.6122	31.1524	31.2492	30.7569	30.298	30.9369	30.0765	31.1	31.0265	30.4159	30.3515	32.3861	31.7768	31.9623	30.2199	32.6365	30.7831	30.5384	32.1094	30.4684	31.9928	31.1322	30.2065	30.9415	32.3872	31.8365	30.401	31.8844	30.5231	30.6021
	STD-1500	27.1644	27.7047	27.1401	28.084	28.0141	27.1514	27.9853	27.6198	26.6609	28.46	26.6877	26.6019	27.2424	27.4197	26.8764	27.3546	26.9637	27.5509	27.0244	27.6211	27.323	27.188	26.6926	27.213	26.7208	27.1227	27.3526	27.0411	26.7223	28.2196	27.958	28.123	26.5248	28.6216	27.0633	26.8657	27.9375	27.0413	28.3704	27.3279	26.3938	27.3099	28.5513	27.7882	26.5785	27.8004	26.6657	26.9366
	STD-1500	27.2775	27.8441	27.2212	28.2111	28.5548	27.1498	28.0171	27.7325	26.8053	28.3495	26.7582	26.5763	27.2486	27.7302	26.7911	27.442	26.9857	27.8213	27.119	27.55	27.4236	27.1329	27.0128	27.3646	26.7951	27.2509	27.5579	27.0416	26.6992	28.3721	28.0053	28.0842	26.731	28.6306	27.0344	27.0583	28.2492	27.1157	28.2657	27.4247	26.4999	27.2702	28.724	27.9944	26.6671	27.9631	26.8099	27.2686
	STD-1500	27.1047	28.1052	27.1509	28.1117	28.1197	27.0099	27.9725	27.8276	26.6369	28.119	26.4587	26.5913	27.225	27.5592	26.7971	27.5225	27.0138	27.7005	27.0106	27.6689	27.4853	27.2403	26.8063	27.2813	26.8414	27.0675	27.4788	27.0704	26.7296	28.5337	27.9571	28.0378	26.5834	28.6277	27.2068	27.2044	28.1741	26.9762	28.1287	27.3146	26.5013	27.0714	28.7333	27.7611	26.7271	28.17	26.7326	27.0906
	STD-15000	23.8141	24.1454	23.7996	24.7191	24.5869	23.8065	24.634	24.3164	23.3177	24.6611	23.3689	23.4442	23.9419	24.1902	23.4586	24.1044	23.5977	24.274	23.7945	24.2338	24.048	23.9234	23.4869	23.9224	23.3443	23.9233	23.9543	23.8779	23.4038	24.8291	24.4349	24.6003	23.3632	25.1934	23.8468	23.6675	24.6072	23.7501	24.7423	23.9612	23.2278	23.8588	25.2686	24.3962	23.3086	24.5352	23.1163	23.774
	STD-15000	23.7055	24.1155	23.8265	24.5249	24.6292	23.8035	24.6705	24.3748	23.3863	24.6806	23.3352	23.4522	23.9798	24.2573	23.4883	24.0441	23.6296	24.2062	23.9031	24.2158	24.0487	23.8581	23.4697	23.9534	23.3531	23.7927	24.0018	23.878	23.3769	24.9278	24.4461	24.7021	23.2161	25.2124	23.7894	23.7493	24.6514	23.6866	24.7557	24.0497	23.3082	23.8182	25.2502	24.5009	23.3104	24.6166	23.3859	23.8032
	STD-15000	23.6385	24.0487	23.6892	24.5586	24.4475	23.7422	24.503	24.0943	23.2765	24.6095	23.1241	23.3482	23.9033	24.101	23.3903	23.9676	23.4413	24.1468	23.3956	24.131	23.9148	23.7395	23.312	23.7631	23.2289	23.714	23.8764	23.8267	23.2147	24.8243	24.3045	24.4771	23.1382	25.137	23.7437	23.4206	24.4539	23.5689	24.6307	23.8539	23.1975	23.5993	25.2274	24.2477	23.245	24.5494	23.2352	23.734
	STD-150000	20.5107	20.6113	20.4497	21.2495	20.9332	20.2324	21.0258	21.0109	19.9903	20.9835	19.9135	19.7875	20.3462	20.5763	20.0573	20.4234	20.339	20.8627	20.1962	20.6257	20.6435	20.4546	20.0848	20.4888	19.856	20.6058	20.4454	20.3642	20.1595	21.3066	20.9076	21.0895	19.7021	21.9114	20.4031	20.2539	21.0088	20.1216	21.141	20.5256	19.7082	20.419	21.5179	20.8873	19.8417	21.0105	19.7978	20.2536
	STD-150000	20.236	20.641	20.2424	21.0073	20.8544	20.1416	20.8984	20.7264	19.7877	20.9191	19.78	19.8559	20.276	20.5389	20.1394	20.395	20.125	20.5813	20.0858	20.5137	20.3822	20.2196	20.0242	20.3486	19.6682	20.2909	20.2744	20.3424	19.7093	21.2369	20.7213	21.2575	19.6617	21.6445	20.2031	20.1399	20.8597	20.079	21.043	20.2055	19.6709	20.3087	21.4837	20.7162	19.6728	20.8519	19.7085	20.2515
	STD-150000	20.2352	20.8157	20.3569	21.139	21.0596	20.2415	21.0553	20.763	19.8326	21.0114	19.8512	19.9476	20.2984	20.5611	19.9498	20.4531	20.1531	20.5936	20.3349	20.5818	20.806	20.5473	20.0887	20.4518	19.8449	20.6134	20.3789	20.5182	20.0819	21.321	20.8137	21.0501	19.7042	21.9551	20.2967	20.1168	20.9556	20.1066	21.0435	20.3682	19.8414	20.379	21.5907	20.7429	19.7846	20.8749	19.5434	20.4193
MAKERGAUL		AHCY	AKR1C1	ARHGEF7	BIRC5	CAMTA1	CAMTA2	CD44	CDCA5	CDH5	CDKN3	CLSTN1	CPSG3	DDC	DPYSL3	ECEL1	ELAVL4	EPB41L3	EPHA5	EPN2	FYN	GNB1	HIVEP2	HMBS	HPRT1	IGSF4	INPP1	MAP2K4	MAP7	MAPT	MCM2	MRPL3	MTSS1	MYCN(4)	NHLH2	NM23A	NRCAM	NTRK1	ODC1	PAICS	PDE4DIP	PIK3R1	PLAGL1	PLAT	PMP22	PRAME	PRDM2	PRKACB	PRKCZ
	STD-15	34.13	34.76	33.16	36.29	35.65	34.01	34.92	34.76	33.66	35.78	32.71	33.47	33.61	34.25	33.62	34.08	34.11	34.46	33.47	34.03	34.43	33.63	33.19	34.14	33.1	33.57	34.78	32.98	32.6	35.15	34.48	34.87	32.67	35.09	31.77	34.16	34.94	34.44	34.8	33.32	32.28	33.42	35.03	35.12	32.79	33.47	32.86	33.58
	STD-15	32.88	34.47	34.2	33.82	34.73	33.86	35.9	34.18	34.28	35.44	32.63	32.97	33.71	33.75	33.45	34.09	33.67	33.62	33.67	33.73	33.7	33.41	33.98	32.92	32.92	33.63	33.85	33.12	33.63	34.49	35.02	34.95	32.31	35.06	33.09	33.95	35.72	33.7	35.2	33.48	33.16	34.53	35.12	34.48	33	33.49	33.46	33.99
	STD-15	33.26	34.6	33.48	35.27	34.9	33.69	34.16	33.88	33.42	34.84	34.1	33.01	33.81	33.91	33.57	34.15	32.86	34.61	33.52	34.56	34.18	34.42	33.51	33.44	33.24	33.52	33.56	33.66	32.64	36.42	34.51	35.41	32.62	35.27	33.79	33.54	34.93	34.04	34.11	34.7	33.42	34.48	35.33	35.21	33.57	35.83	32.73	33.72
	STD-150	30.52	31.19	30.27	31.64	32.29	30.16	31.16	30.97	29.65	31.75	29.78	29.75	30.61	30.67	29.82	30.79	29.96	30.9	30.08	30.62	30.73	30.09	30.1	30.46	29.85	30.45	30.79	30.43	29.71	32.52	31.28	31.46	29.8	31.72	30.32	29.8	31.6	30.46	31.47	30.65	29.59	30.46	32.49	31.01	29.9	31.26	30.01	30.28
	STD-150	30.24	30.95	30.3	31.32	31.32	30.33	31.55	30.77	29.85	31.89	29.86	29.85	30.48	30.77	29.93	30.67	30.12	30.87	30.42	30.97	30.88	30.66	30.15	30.11	29.95	30.6	30.81	30	29.93	32.02	31.11	31.41	29.93	31.88	30.47	29.97	31.53	30.16	31.95	30.6	29.72	30.52	32.29	30.93	30.01	31.13	29.96	30.13
	STD-150	30.07	31.07	30.56	31.41	31.55	30.23	31.48	30.79	30.05	32.05	29.87	29.97	30.58	31	30.1	30.59	30.21	30.78	30.22	30.79	30.83	30.45	30.08	30.59	29.75	30.78	30.73	30.03	30	32.09	31.54	31.64	29.91	32.29	30.48	30.18	31.82	30.17	31.68	30.8	29.79	30.6	32.11	31.56	29.99	31.56	30.14	30.21
	STD-1500	26.74	27.47	26.8	27.78	27.6	26.74	27.77	27.2	26.26	28.18	26.33	26.24	26.98	27.08	26.66	27	26.56	27.13	26.68	27.22	26.91	26.84	26.51	26.84	26.47	26.79	27.05	26.66	26.45	27.98	27.69	27.77	26.22	28.26	26.72	26.55	27.67	26.74	28	26.98	25.96	26.93	28.29	27.47	26.19	27.5	26.27	26.61
	STD-1500	26.69	27.61	26.86	27.9	28.11	26.74	27.8	27.33	26.48	28.06	26.45	26.2	26.98	27.46	26.59	27.09	26.58	27.47	26.77	27.16	27.02	26.79	26.8	26.98	26.5	26.9	27.25	26.65	26.43	28.13	27.74	27.76	26.47	28.29	26.73	26.7	27.95	26.83	27.9	27.08	26.08	26.89	28.53	27.67	26.26	27.65	26.5	26.89
	STD-1500	26.84	27.84	26.8	27.81	27.71	26.62	27.75	27.48	26.29	27.84	26.13	26.22	26.95	27.24	26.55	27.17	26.62	27.29	26.67	27.32	27.06	26.89	26.62	26.9	26.58	26.74	27.2	26.69	26.45	28.29	27.7	27.71	26.27	28.28	26.85	26.8	27.88	26.7	27.77	26.97	26.09	26.7	28.53	27.47	26.32	27.83	26.44	26.75
	STD-15000	23.45	23.85	23.53	24.42	24.15	23.46	24.5	23.93	23.02	24.48	23.04	23.1	23.72	23.9	23.2	23.78	23.15	23.87	23.51	23.87	23.69	23.61	23.26	23.64	23.05	23.63	23.7	23.54	23.07	24.64	24.14	24.25	23.13	24.87	23.54	23.27	24.33	23.49	24.47	23.67	22.86	23.53	25.04	24.04	22.93	24.2	22.82	23.49
	STD-15000	23.22	23.82	23.55	24.2	24.2	23.48	24.52	23.99	23.04	24.49	22.96	23.1	23.74	23.97	23.2	23.73	23.21	23.81	23.6	23.84	23.7	23.56	23.24	23.66	23.05	23.51	23.74	23.54	23.05	24.73	24.16	24.44	22.93	24.88	23.51	23.46	24.46	23.49	24.48	23.74	22.9	23.5	25.02	24.13	22.94	24.28	23	23.52
	STD-15000	23.29	23.77	23.43	24.24	23.99	23.43	24.28	23.73	22.94	24.33	22.77	23.01	23.67	23.82	23.08	23.68	22.99	23.76	23.07	23.78	23.56	23.46	23.11	23.47	22.92	23.43	23.63	23.47	22.9	24.63	24.01	24.12	22.84	24.81	23.46	23.05	24.17	23.25	24.29	23.56	22.8	23.22	24.97	23.9	22.87	24.2	22.85	23.45
	STD-150000	20.08	20.3	20.12	20.96	20.55	19.83	20.84	20.68	19.75	20.77	19.6	19.49	20.09	20.27	19.86	20.08	19.97	20.51	19.87	20.25	20.3	20.08	19.86	20.13	19.61	20.3	20.15	19.97	19.85	21.08	20.65	20.77	19.46	21.61	20.16	20.01	20.75	19.88	20.82	20.18	19.29	20.02	21.29	20.58	19.52	20.72	19.53	19.91
	STD-150000	19.85	20.42	19.9	20.7	20.5	19.74	20.7	20.42	19.5	20.7	19.49	19.56	20.14	20.24	19.86	20.04	19.72	20.17	19.77	20.13	19.99	19.87	19.84	19.98	19.43	19.95	19.98	19.95	19.45	21.01	20.5	20.93	19.43	21.29	19.86	19.94	20.61	19.76	20.73	19.87	19.26	19.92	21.25	20.44	19.27	20.56	19.33	19.89
	STD-150000	19.83	20.57	20.01	20.85	20.68	19.85	20.88	20.45	19.53	20.79	19.56	19.64	20.02	20.28	19.75	20.12	19.75	20.18	20.01	20.21	20.62	20.18	19.88	20.09	19.61	20.44	20.09	20.11	19.79	21.1	20.58	20.74	19.47	21.68	19.96	19.74	20.71	19.81	20.75	20.02	19.49	20	21.43	20.48	19.47	20.59	19.2	20.09
MAKERGAUL_C		AHCY	AKR1C1	ARHGEF7	BIRC5	CAMTA1	CAMTA2	CD44	CDCA5	CDH5	CDKN3	CLSTN1	CPSG3	DDC	DPYSL3	ECEL1	ELAVL4	EPB41L3	EPHA5	EPN2	FYN	GNB1	HIVEP2	HMBS	HPRT1	IGSF4	INPP1	MAP2K4	MAP7	MAPT	MCM2	MRPL3	MTSS1	MYCN(4)	NHLH2	NM23A	NRCAM	NTRK1	ODC1	PAICS	PDE4DIP	PIK3R1	PLAGL1	PLAT	PMP22	PRAME	PRDM2	PRKACB	PRKCZ
	STD-15	34.13	34.76	33.16	36.29	35.65	34.01	34.92	34.76	33.66	35.78	32.71	33.47	33.61	34.25	33.62	34.08	34.11	34.46	33.47	34.03	34.43	33.63	33.19	34.14	33.1	33.57	34.78	32.98	32.6	35.15	34.48	34.87	32.67	35.09	31.77	34.16	34.94	34.44	34.8	33.32	32.28	33.42	35.03	35.12	32.79	33.47	32.86	33.58
	STD-15	32.88	34.47	34.2	33.82	34.73	33.86	35.9	34.18	34.28	35.44	32.63	32.97	33.71	33.75	33.45	34.09	33.67	33.62	33.67	33.73	33.7	33.41	33.98	32.92	32.92	33.63	33.85	33.12	33.63	34.49	35.02	34.95	32.31	35.06	33.09	33.95	35.72	33.7	35.2	33.48	33.16	34.53	35.12	34.48	33	33.49	33.46	33.99
	STD-15	33.26	34.6	33.48	35.27	34.9	33.69	34.16	33.88	33.42	34.84	34.1	33.01	33.81	33.91	33.57	34.15	32.86	34.61	33.52	34.56	34.18	34.42	33.51	33.44	33.24	33.52	33.56	33.66	32.64	36.42	34.51	35.41	32.62	35.27	33.79	33.54	34.93	34.04	34.11	34.7	33.42	34.48	35.33	35.21	33.57	35.83	32.73	33.72
	STD-150	30.52	31.19	30.27	31.64	32.29	30.16	31.16	30.97	29.65	31.75	29.78	29.75	30.61	30.67	29.82	30.79	29.96	30.9	30.08	30.62	30.73	30.09	30.1	30.46	29.85	30.45	30.79	30.43	29.71	32.52	31.28	31.46	29.8	31.72	30.32	29.8	31.6	30.46	31.47	30.65	29.59	30.46	32.49	31.01	29.9	31.26	30.01	30.28
	STD-150	30.24	30.95	30.3	31.32	31.32	30.33	31.55	30.77	29.85	31.89	29.86	29.85	30.48	30.77	29.93	30.67	30.12	30.87	30.42	30.97	30.88	30.66	30.15	30.11	29.95	30.6	30.81	30	29.93	32.02	31.11	31.41	29.93	31.88	30.47	29.97	31.53	30.16	31.95	30.6	29.72	30.52	32.29	30.93	30.01	31.13	29.96	30.13
	STD-150	30.07	31.07	30.56	31.41	31.55	30.23	31.48	30.79	30.05	32.05	29.87	29.97	30.58	31	30.1	30.59	30.21	30.78	30.22	30.79	30.83	30.45	30.08	30.59	29.75	30.78	30.73	30.03	30	32.09	31.54	31.64	29.91	32.29	30.48	30.18	31.82	30.17	31.68	30.8	29.79	30.6	32.11	31.56	29.99	31.56	30.14	30.21
	STD-1500	26.74	27.47	26.8	27.78	27.6	26.74	27.77	27.2	26.26	28.18	26.33	26.24	26.98	27.08	26.66	27	26.56	27.13	26.68	27.22	26.91	26.84	26.51	26.84	26.47	26.79	27.05	26.66	26.45	27.98	27.69	27.77	26.22	28.26	26.72	26.55	27.67	26.74	28	26.98	25.96	26.93	28.29	27.47	26.19	27.5	26.27	26.61
	STD-1500	26.69	27.61	26.86	27.9	28.11	26.74	27.8	27.33	26.48	28.06	26.45	26.2	26.98	27.46	26.59	27.09	26.58	27.47	26.77	27.16	27.02	26.79	26.8	26.98	26.5	26.9	27.25	26.65	26.43	28.13	27.74	27.76	26.47	28.29	26.73	26.7	27.95	26.83	27.9	27.08	26.08	26.89	28.53	27.67	26.26	27.65	26.5	26.89
	STD-1500	26.84	27.84	26.8	27.81	27.71	26.62	27.75	27.48	26.29	27.84	26.13	26.22	26.95	27.24	26.55	27.17	26.62	27.29	26.67	27.32	27.06	26.89	26.62	26.9	26.58	26.74	27.2	26.69	26.45	28.29	27.7	27.71	26.27	28.28	26.85	26.8	27.88	26.7	27.77	26.97	26.09	26.7	28.53	27.47	26.32	27.83	26.44	26.75
	STD-15000	23.45	23.85	23.53	24.42	24.15	23.46	24.5	23.93	23.02	24.48	23.04	23.1	23.72	23.9	23.2	23.78	23.15	23.87	23.51	23.87	23.69	23.61	23.26	23.64	23.05	23.63	23.7	23.54	23.07	24.64	24.14	24.25	23.13	24.87	23.54	23.27	24.33	23.49	24.47	23.67	22.86	23.53	25.04	24.04	22.93	24.2	22.82	23.49
	STD-15000	23.22	23.82	23.55	24.2	24.2	23.48	24.52	23.99	23.04	24.49	22.96	23.1	23.74	23.97	23.2	23.73	23.21	23.81	23.6	23.84	23.7	23.56	23.24	23.66	23.05	23.51	23.74	23.54	23.05	24.73	24.16	24.44	22.93	24.88	23.51	23.46	24.46	23.49	24.48	23.74	22.9	23.5	25.02	24.13	22.94	24.28	23	23.52
	STD-15000	23.29	23.77	23.43	24.24	23.99	23.43	24.28	23.73	22.94	24.33	22.77	23.01	23.67	23.82	23.08	23.68	22.99	23.76	23.07	23.78	23.56	23.46	23.11	23.47	22.92	23.43	23.63	23.47	22.9	24.63	24.01	24.12	22.84	24.81	23.46	23.05	24.17	23.25	24.29	23.56	22.8	23.22	24.97	23.9	22.87	24.2	22.85	23.45
	STD-150000	20.08	20.3	20.12	20.96	20.55	19.83	20.84	20.68	19.75	20.77	19.6	19.49	20.09	20.27	19.86	20.08	19.97	20.51	19.87	20.25	20.3	20.08	19.86	20.13	19.61	20.3	20.15	19.97	19.85	21.08	20.65	20.77	19.46	21.61	20.16	20.01	20.75	19.88	20.82	20.18	19.29	20.02	21.29	20.58	19.52	20.72	19.53	19.91
	STD-150000	19.85	20.42	19.9	20.7	20.5	19.74	20.7	20.42	19.5	20.7	19.49	19.56	20.14	20.24	19.86	20.04	19.72	20.17	19.77	20.13	19.99	19.87	19.84	19.98	19.43	19.95	19.98	19.95	19.45	21.01	20.5	20.93	19.43	21.29	19.86	19.94	20.61	19.76	20.73	19.87	19.26	19.92	21.25	20.44	19.27	20.56	19.33	19.89
	STD-150000	19.83	20.57	20.01	20.85	20.68	19.85	20.88	20.45	19.53	20.79	19.56	19.64	20.02	20.28	19.75	20.12	19.75	20.18	20.01	20.21	20.62	20.18	19.88	20.09	19.61	20.44	20.09	20.11	19.79	21.1	20.58	20.74	19.47	21.68	19.96	19.74	20.71	19.81	20.75	20.02	19.49	20	21.43	20.48	19.47	20.59	19.2	20.09
Standart-Cq		AHCY	AKR1C1	ARHGEF7	BIRC5	CAMTA1	CAMTA2	CD44	CDCA5	CDH5	CDKN3	CLSTN1	CPSG3	DDC	DPYSL3	ECEL1	ELAVL4	EPB41L3	EPHA5	EPN2	FYN	GNB1	HIVEP2	HMBS	HPRT1	IGSF4	INPP1	MAP2K4	MAP7	MAPT	MCM2	MRPL3	MTSS1	MYCN(4)	NHLH2	NM23A	NRCAM	NTRK1	ODC1	PAICS	PDE4DIP	PIK3R1	PLAGL1	PLAT	PMP22	PRAME	PRDM2	PRKACB	PRKCZ
	STD-15	34.13	34.76	33.16	36.29	35.65	34.01	34.92	34.76	33.66	35.78	32.71	33.47	33.61	34.25	33.62	34.08	34.11	34.46	33.47	34.03	34.43	33.63	33.19	34.14	33.1	33.57	34.78	32.98	32.6	35.15	34.48	34.87	32.67	35.09	31.77	34.16	34.94	34.44	34.8	33.32	32.28	33.42	35.03	35.12	32.79	33.47	32.86	33.58
	STD-15	32.88	34.47	34.2	33.82	34.73	33.86	35.9	34.18	34.28	35.44	32.63	32.97	33.71	33.75	33.45	34.09	33.67	33.62	33.67	33.73	33.7	33.41	33.98	32.92	32.92	33.63	33.85	33.12	33.63	34.49	35.02	34.95	32.31	35.06	33.09	33.95	35.72	33.7	35.2	33.48	33.16	34.53	35.12	34.48	33	33.49	33.46	33.99
	STD-15	33.26	34.6	33.48	35.27	34.9	33.69	34.16	33.88	33.42	34.84	34.1	33.01	33.81	33.91	33.57	34.15	32.86	34.61	33.52	34.56	34.18	34.42	33.51	33.44	33.24	33.52	33.56	33.66	32.64	36.42	34.51	35.41	32.62	35.27	33.79	33.54	34.93	34.04	34.11	34.7	33.42	34.48	35.33	35.21	33.57	35.83	32.73	33.72
	STD-150	30.52	31.19	30.27	31.64	32.29	30.16	31.16	30.97	29.65	31.75	29.78	29.75	30.61	30.67	29.82	30.79	29.96	30.9	30.08	30.62	30.73	30.09	30.1	30.46	29.85	30.45	30.79	30.43	29.71	32.52	31.28	31.46	29.8	31.72	30.32	29.8	31.6	30.46	31.47	30.65	29.59	30.46	32.49	31.01	29.9	31.26	30.01	30.28
	STD-150	30.24	30.95	30.3	31.32	31.32	30.33	31.55	30.77	29.85	31.89	29.86	29.85	30.48	30.77	29.93	30.67	30.12	30.87	30.42	30.97	30.88	30.66	30.15	30.11	29.95	30.6	30.81	30	29.93	32.02	31.11	31.41	29.93	31.88	30.47	29.97	31.53	30.16	31.95	30.6	29.72	30.52	32.29	30.93	30.01	31.13	29.96	30.13
	STD-150	30.07	31.07	30.56	31.41	31.55	30.23	31.48	30.79	30.05	32.05	29.87	29.97	30.58	31	30.1	30.59	30.21	30.78	30.22	30.79	30.83	30.45	30.08	30.59	29.75	30.78	30.73	30.03	30	32.09	31.54	31.64	29.91	32.29	30.48	30.18	31.82	30.17	31.68	30.8	29.79	30.6	32.11	31.56	29.99	31.56	30.14	30.21
	STD-1500	26.74	27.47	26.8	27.78	27.6	26.74	27.77	27.2	26.26	28.18	26.33	26.24	26.98	27.08	26.66	27	26.56	27.13	26.68	27.22	26.91	26.84	26.51	26.84	26.47	26.79	27.05	26.66	26.45	27.98	27.69	27.77	26.22	28.26	26.72	26.55	27.67	26.74	28	26.98	25.96	26.93	28.29	27.47	26.19	27.5	26.27	26.61
	STD-1500	26.69	27.61	26.86	27.9	28.11	26.74	27.8	27.33	26.48	28.06	26.45	26.2	26.98	27.46	26.59	27.09	26.58	27.47	26.77	27.16	27.02	26.79	26.8	26.98	26.5	26.9	27.25	26.65	26.43	28.13	27.74	27.76	26.47	28.29	26.73	26.7	27.95	26.83	27.9	27.08	26.08	26.89	28.53	27.67	26.26	27.65	26.5	26.89
	STD-1500	26.84	27.84	26.8	27.81	27.71	26.62	27.75	27.48	26.29	27.84	26.13	26.22	26.95	27.24	26.55	27.17	26.62	27.29	26.67	27.32	27.06	26.89	26.62	26.9	26.58	26.74	27.2	26.69	26.45	28.29	27.7	27.71	26.27	28.28	26.85	26.8	27.88	26.7	27.77	26.97	26.09	26.7	28.53	27.47	26.32	27.83	26.44	26.75
	STD-15000	23.45	23.85	23.53	24.42	24.15	23.46	24.5	23.93	23.02	24.48	23.04	23.1	23.72	23.9	23.2	23.78	23.15	23.87	23.51	23.87	23.69	23.61	23.26	23.64	23.05	23.63	23.7	23.54	23.07	24.64	24.14	24.25	23.13	24.87	23.54	23.27	24.33	23.49	24.47	23.67	22.86	23.53	25.04	24.04	22.93	24.2	22.82	23.49
	STD-15000	23.22	23.82	23.55	24.2	24.2	23.48	24.52	23.99	23.04	24.49	22.96	23.1	23.74	23.97	23.2	23.73	23.21	23.81	23.6	23.84	23.7	23.56	23.24	23.66	23.05	23.51	23.74	23.54	23.05	24.73	24.16	24.44	22.93	24.88	23.51	23.46	24.46	23.49	24.48	23.74	22.9	23.5	25.02	24.13	22.94	24.28	23	23.52
	STD-15000	23.29	23.77	23.43	24.24	23.99	23.43	24.28	23.73	22.94	24.33	22.77	23.01	23.67	23.82	23.08	23.68	22.99	23.76	23.07	23.78	23.56	23.46	23.11	23.47	22.92	23.43	23.63	23.47	22.9	24.63	24.01	24.12	22.84	24.81	23.46	23.05	24.17	23.25	24.29	23.56	22.8	23.22	24.97	23.9	22.87	24.2	22.85	23.45
	STD-150000	20.08	20.3	20.12	20.96	20.55	19.83	20.84	20.68	19.75	20.77	19.6	19.49	20.09	20.27	19.86	20.08	19.97	20.51	19.87	20.25	20.3	20.08	19.86	20.13	19.61	20.3	20.15	19.97	19.85	21.08	20.65	20.77	19.46	21.61	20.16	20.01	20.75	19.88	20.82	20.18	19.29	20.02	21.29	20.58	19.52	20.72	19.53	19.91
	STD-150000	19.85	20.42	19.9	20.7	20.5	19.74	20.7	20.42	19.5	20.7	19.49	19.56	20.14	20.24	19.86	20.04	19.72	20.17	19.77	20.13	19.99	19.87	19.84	19.98	19.43	19.95	19.98	19.95	19.45	21.01	20.5	20.93	19.43	21.29	19.86	19.94	20.61	19.76	20.73	19.87	19.26	19.92	21.25	20.44	19.27	20.56	19.33	19.89
	STD-150000	19.83	20.57	20.01	20.85	20.68	19.85	20.88	20.45	19.53	20.79	19.56	19.64	20.02	20.28	19.75	20.12	19.75	20.18	20.01	20.21	20.62	20.18	19.88	20.09	19.61	20.44	20.09	20.11	19.79	21.1	20.58	20.74	19.47	21.68	19.96	19.74	20.71	19.81	20.75	20.02	19.49	20	21.43	20.48	19.47	20.59	19.2	20.09
[truncated: 15 more columns]
