# Supplementary material for: A novel data processing method CyC* for quantitative real time polymerase chain reaction minimizes cumulative error
Source: PLoS One. 2019 Jun 11;14(6):e0218159. doi: 10.1371/journal.pone.0218159 (PMC6559663; doi:10.1371/journal.pone.0218159)
Supplement: S9 Table — (XLSX) [file pone.0218159.s010.xlsx]

## Sheet: Sheet1
S9 Table. Bias comparison between CyC* and other 13 published methods using three highest concentrations of DNA inputs
	AHCY	AKR1C1	ARHGEF7	BIRC5	CAMTA1	CAMTA2	CD44	CDCA5	CDH5	CDKN3	CLSTN1	CPSG3	DDC	DPYSL3	ECEL1	ELAVL4	EPB41L3	EPHA5	EPN2	FYN	GNB1	HIVEP2	HMBS	HPRT1	IGSF4	INPP1	MAP2K4	MAP7	MAPT	MCM2	MRPL3	MTSS1	MYCN(4)	NHLH2	NM23A	NRCAM	NTRK1	ODC1	PAICS	PDE4DIP	PIK3R1	PLAGL1	PLAT	PMP22	PRAME	PRDM2	PRKACB	PRKCZ	PTN
CyC*	9.50124	37.6137	15.0134	24.1689	46.798	19.5576	23.4715	14.3108	17.1169	53.3864	18.9044	9.84482	2.98533	21.2963	11.3194	40.8668	11.2768	26.6957	11.5863	31.0085	13.7203	2.93057	11.2501	13.4751	23.474	0.435251	37.7451	1.59404	1.24271	35.7802	52.0656	23.1381	18.4795	10.5079	8.1135	12.2824	31.9187	17.3945	34.2764	25.8724	8.295	24.2815	27.2263	31.2525	16.8767	21.3312	22.2955	9.47841	3.22858
LinRegPCR	26.758	25.6107	22.9823	25.3579	9.90761	29.9072	23.1523	23.7184	23.932	9.81044	8.35432	24.7433	26.1654	20.7693	37.295	21.2213	20.053	17.764	28.2952	21.4317	23.389	31.2449	25.0186	22.7728	14.3796	31.2668	14.5157	30.9965	25.8857	19.6062	16.7707	18.3432	32.4505	31.184	26.3066	26.5425	23.5671	22.0741	15.6037	23.7067	28.0277	19.8084	14.2193	14.2099	21.6923	16.1398	24.9885	24.186	24.8161
5PSM	45.2406	32.862	18.9459	42.5019	38.2593	30.1458	37.4608	24.5618	39.0163	6.73933	43.2417	36.8293	34.4607	26.9171	45.2602	45.4454	23.2907	23.4801	71.0352	40.1282	74.2426	44.7373	25.1443	24.7742	13.9925	14.166	44.101	32.0808	13.7546	6.49346	31.4039	10.7872	40.8793	16.8828	30.2738	37.0537	45.4003	43.5442	24.2826	37.2491	48.3192	42.634	27.9715	27.371	43.5226	14.7778	28.8238	26.9851	15.5887
FPK-PCR	6.13316	33.5389	43.9114	34.1551	63.7443	1.95301	51.3954	85.5357	47.8132	84.3255	98.4497	59.9194	45.8744	38.5808	17.5898	49.353	37.7048	84.9666	264.435	36.5887	167.258	25.1793	38.2916	128.262	23.0342	174.573	30.4116	28.9052	7.91792	69.5635	7.92631	57.7376	53.1662	80.9069	20.3415	39.8152	41.8425	63.955	121.077	79.7157	62.7354	25.9004	28.128	46.9686	55.7457	45.0889	26.5135	19.8871	71.0304
LRE-Emax	7.77546	12.6198	24.1955	4.70242	90.9487	29.8614	43.3449	66.0056	10.0732	147.451	45.1934	56.2748	8.97824	44.1633	85.4003	24.1946	73.9054	23.6592	11.7208	14.76	5.32684	32.4264	21.1908	48.3649	62.5799	0.627604	97.334	13.6405	32.4206	12.2236	2.44067	73.5341	40.0046	80.2673	37.0376	37.2919	17.6385	76.3725	27.3252	44.7061	71.7071	56.6256	7.90053	53.6443	27.675	35.1355	3.45625	7.82451	58.0873
LRE-E100	10.7873	42.6005	15.9891	24.4464	48.1661	21.1031	26.9466	13.7649	18.2906	54.6051	18.1689	7.34175	9.04973	20.5406	6.44049	35.3876	10.9646	30.8748	24.8727	34.4779	14.0811	3.59803	10.2477	22.6395	23.5741	1.42288	39.3798	3.29916	6.35552	40.8008	48.519	22.3808	16.3831	8.57722	6.73855	9.08429	38.8787	14.1065	37.9611	26.072	3.45307	23.5424	32.3113	33.0905	17.2057	26.2129	25.1335	12.707	0.774781
Cy0	0.942125	2.66446	1.72098	7.92279	5.35346	7.82247	7.82247	3.0642	15.4866	2.63101	3.62811	5.27699	4.95127	3.74319	4.72454	0.31924	10.2711	3.01446	2.12927	5.95177	13.651	4.91718	7.11029	6.66509	11.5056	9.51084	3.89594	0.512039	2.07323	10.4085	4.60952	12.9053	19.2689	6.94166	13.6906	10.6629	7.94679	9.49989	4.22008	4.04289	6.36969	12.9708	7.63124	10.3191	1.63417	11.6934	7.23334	7.2785	16.13
MAK2	12.4194	39.3541	15.9292	21.8474	50.7253	22.5086	26.5038	15.7895	16.7056	53.8139	17.1171	6.93333	9.12621	21.0053	13.9942	35.7143	13.6778	26.9231	18.4154	31.9005	12.3667	2.45098	14.7275	13.5688	24.6518	1.15385	41.3242	5.53691	3.55487	37.735	46.2006	24.2213	18.412	9.27835	9.31373	12.8728	33.0472	18.9147	33.0503	26.4646	6.35493	25.8189	30.3172	32.9334	17.1088	25.8221	25.0975	12.204	6.19835
DART	27.9584	44.5301	46.7349	9.91018	0.913636	25.1778	55.1365	29.1165	30.6156	22.6809	38.2318	53.6605	23.3578	28.8543	31.2683	40.1521	13.092	34.7658	40.7511	33.5332	49.2629	32.4483	55.0927	41.8657	30.0362	47.7621	35.8424	43.0949	18.1978	15.138	16.5817	39.8181	32.8357	47.1749	13.6132	30.519	34.5948	38.0829	11.3126	19.5027	9.93057	34.1878	38.8249	16.8034	47.0858	19.6089	12.8087	42.0293	5.23692
4PLM	1.26537	41.415	45.0631	28.6478	9.75597	24.6832	6.79971	7.7944	25.9449	31.5777	32.231	40.3607	32.4941	27.6356	5.513	43.7166	5.27465	34.8123	32.5559	21.8429	38.2363	48.3228	36.1527	37.0198	29.0074	44.063	24.8765	19.0533	9.28941	5.16838	46.8074	26.0981	24.8372	45.0444	9.20439	20.0648	18.4131	0.254611	50.9699	26.0534	14.5053	36.9234	34.0452	16.4832	38.7598	34.8464	8.94832	24.277	20.2056
PCR-Miner	35.4621	22.3622	17.7892	15.7196	71.1292	20.0464	17.6289	28.809	14.04	48.3504	30.439	11.4684	30.3707	27.9487	0.0585457	17.9833	29.7862	32.9437	14.2735	37.0823	23.3582	29.481	16.755	21.5592	23.5079	6.33282	34.7016	8.94621	13.4283	19.7899	24.1931	24.4669	4.93417	15.7293	27.1206	34.3235	2.17331	23.5534	78.8668	29.0731	15.1061	26.4518	42.3752	11.2056	20.6149	33.6913	34.8152	23.5661	6.28944
MAKERGAUL	8.53201	40.3863	12.7791	22.4246	52.8509	22.9354	26.8833	14.333	17.5291	58.6757	20.4519	8.14153	8.51981	21.0985	10.4257	33.48	11.3135	28.8238	14.6784	31.873	7.84602	1.93685	4.4393	13.4537	24.8492	1.17215	41.1174	1.52958	5.13715	36.6529	47.5263	21.6958	17.0349	10.3386	4.68679	10.7714	32.2961	15.7095	38.3149	21.6857	7.52104	21.2885	28.4622	32.7702	17.8174	32.5735	25.0227	6.65922	3.51702
MAKERGAUL_C	9.21905	42.6258	12.1443	22.7069	50.8776	19.6982	24.4001	14.6093	15.1119	56.2767	17.227	6.47695	9.61655	21.571	8.93755	32.1993	9.46	28.703	10.149	31.6233	4.30606	4.43741	6.98003	12.3604	23.2605	2.50902	38.7848	0.251841	4.49239	35.3463	44.6598	20.6772	17.3665	9.56781	5.53602	8.70053	35.5675	16.9137	37.0546	25.9725	5.49554	20.602	31.1744	32.285	17.6013	26.9735	25.5735	7.20501	0.497737
Standart-Cq	3.23566	5.52296	0.239241	9.43279	6.72989	5.28885	6.23789	4.86078	17.6083	4.00875	4.82342	8.69449	4.65761	8.57718	4.62747	0.269838	7.22115	1.79681	0.766866	5.39615	14.6335	5.22824	5.3972	7.63724	13.3886	10.4214	5.341	2.36613	5.59283	9.65488	3.6927	13.0222	18.8546	6.95587	18.2057	9.58253	7.83444	8.01179	5.99526	4.195	7.35824	13.8837	9.10625	10.2047	3.3505	11.1802	11.1474	5.16466	18.068
[truncated: 14 more columns]
