# Supplementary material for: A novel data processing method CyC* for quantitative real time polymerase chain reaction minimizes cumulative error
Source: PLoS One. 2019 Jun 11;14(6):e0218159. doi: 10.1371/journal.pone.0218159 (PMC6559663; doi:10.1371/journal.pone.0218159)
Supplement: S10 Table — (XLSX) [file pone.0218159.s011.xlsx]

## Sheet: Sheet1
S10 Table. Linearity comparison between CyC* and other 13 published methods using three highest concentrations of DNA inputs.
	AHCY	AKR1C1	ARHGEF7	BIRC5	CAMTA1	CAMTA2	CD44	CDCA5	CDH5	CDKN3	CLSTN1	CPSG3	DDC	DPYSL3	ECEL1	ELAVL4	EPB41L3	EPHA5	EPN2	FYN	GNB1	HIVEP2	HMBS	HPRT1	IGSF4	INPP1	MAP2K4	MAP7	MAPT	MCM2	MRPL3	MTSS1	MYCN(4)	NHLH2	NM23A	NRCAM	NTRK1	ODC1	PAICS	PDE4DIP	PIK3R1	PLAGL1	PLAT	PMP22	PRAME	PRDM2	PRKACB	PRKCZ	PTN
CyC*	0.0025024	0.000906758	0.000775418	0.0023866	7.99746e-05	0.00722694	0.000282116	0.00312539	0.00518247	0.00227235	6.13978e-05	0.00912636	0.00604023	0.0089747	0.00233518	0.00344399	0.00685404	0.00228409	0.0271237	0.00246901	0.00098763	0.00564736	0.00237208	0.00471687	0.000736557	0.000718466	0.00223713	0.00560549	0.00106963	0.00451929	0.000476693	0.000365907	0.00302465	0.0001344	0.00237542	0.00025715	0.00437586	0.00260307	0.000539598	0.00450235	0.00923585	0.00284892	0.0173611	9.04639e-07	0.00381519	0.00973243	0.00623439	0.0029583	0.00148712
LinRegPCR	0.00169947	0.000795327	0.00156309	0.00089008	8.56895e-05	0.00653407	0.00350919	0.00254321	0.00997643	0.000436742	0.00015092	0.00820113	0.00749481	0.00699143	0.00215012	0.00267067	0.00741994	0.00317897	0.0299077	0.00361336	0.000441763	0.0073222	0.00118156	0.0035192	0.00128541	0.000654916	0.00115623	0.0056996	0.00154568	0.00716188	0.000940171	0.000473661	0.00228092	0.000175174	0.00384819	0.000742883	0.00314968	0.00280894	0.00135349	0.00434774	0.00699679	0.000997606	0.0120068	0.000431083	0.00308482	0.00853933	0.00410326	0.00237799	0.00280165
5PSM	0.0205089	0.0059939	0.000970973	0.0048008	0.000676145	0.0120707	0.0219911	0.0010559	0.000830209	0.000779935	0.00301573	0.000372088	2.23998e-05	0.00476771	0.0117608	0.0103201	0.0185633	3.74579e-05	0.187066	0.00033602	0.0285544	4.56039e-05	0.0564686	0.00430346	0.00444176	0.0178635	0.00559974	0.000746876	0.0323872	9.5959e-05	9.91027e-05	0.0043886	0.169321	0.0192386	0.00826141	0.0126755	0.000426881	0.00160117	0.000671592	0.000154528	0.00317874	0.00227389	5.92012e-05	1.77499e-05	0.00495338	0.0230105	3.91972e-05	0.0059068	0.067101
FPK-PCR	0.0384907	0.114317	0.026314	0.0116432	0.00552151	0.0790927	0.0229869	0.0805322	0.0870667	0.000259078	0.0412327	0.0757465	0.0036935	0.00569907	0.10326	0.135899	0.0657638	0.159931	0.00785305	0.110878	0.12002	0.00802528	0.110136	0.046787	0.102656	0.071657	0.00151061	0.00450169	0.00458808	0.00579937	0.0831521	0.15051	0.00379533	0.299659	0.00220674	0.0465725	0.0186323	0.0139822	0.012075	0.0658001	0.0667917	0.0119784	0.0223747	0.141573	0.0263443	0.0280362	0.000170666	0.0155588	0.059542
LRE-Emax	0.0221912	0.043984	0.00334572	0.0363222	0.0516932	0.130699	0.000612809	0.0672286	0.024146	0.00602504	0.00392692	0.0139627	0.00593971	0.00635914	0.0782887	0.0304818	0.0588155	0.000945194	0.0531354	0.0343945	0.0106033	0.00937299	0.00892183	0.00802105	0.0620354	0.000878008	5.45317e-07	0.0109545	0.109525	0.0336243	0.0158054	1.3121e-05	0.000386434	0.162781	0.03074	0.0289476	0.0133296	0.01304	0.0664506	0.0184432	0.0224559	0.0024561	0.0186852	0.02224	0.0638845	0.260093	0.0496644	0.015905	0.0608437
LRE-E100	0.00154762	0.00105834	0.00240199	0.000506991	1.06414e-05	0.00568118	0.00492504	0.00409491	0.00870649	0.000515848	0.000203877	0.0068995	0.0096382	0.00812651	0.000709057	0.00573795	0.00368866	0.00332426	0.0303264	0.00459853	0.00126091	0.00795559	0.00118929	0.00366661	9.90057e-05	0.00123627	0.000578435	0.00709416	5.97991e-05	0.00837136	0.000678248	0.000557184	0.00208558	0.00135842	0.00404575	0.000573937	0.00337711	0.00357318	0.00114689	0.00563039	0.0104295	0.00117159	0.011701	0.000122459	0.00140532	0.00435424	0.00216818	0.00654956	0.00149965
Cy0	0.000261006	0.00563298	2.81805e-06	0.000134642	0.000246162	0.00142673	0.00142673	4.37538e-05	0.00133036	5.61446e-06	0.000132007	0.00586207	0.00449661	0.00248298	8.83827e-05	0.00185587	0.000395324	0.00017068	0.000647782	0.00124593	0.000167467	0.000353781	0.000180998	0.000122921	9.20899e-05	0.000194454	0.000143825	0.00301649	7.88109e-05	0.000224708	2.71204e-06	9.96187e-05	0.000123324	0.000587974	0.00059532	0.000148448	0.000267575	0.00108938	0.000328344	0.00129593	0.00404124	0.000156191	0.00324664	0.000616963	0.000657512	0.00239973	4.19988e-05	0.000580044	0.000846243
MAK2	0.00270723	0.00235073	0.00313097	0.000893998	6.03237e-05	0.00939091	0.00759615	0.00129305	0.00662289	0.00103879	0.000219304	0.00636519	0.0109891	0.00434942	0.00162493	0.0040909	0.00505766	0.00258658	0.028142	0.00241412	0.00131077	0.00997868	0.00170354	0.00405271	6.09837e-05	0.00143281	0.00150108	0.00950534	0.000169837	0.00765095	0.000289603	0.000653471	0.000901786	5.65784e-07	0.00628822	0.00140194	0.00321802	0.004675	0.00230984	0.00500396	0.00434797	0.00230083	0.0094909	7.75683e-05	0.00150987	0.00820739	0.00228955	0.00491196	0.002618
DART	0.000169142	0.000132687	0.0463803	0.00607517	0.00023649	0.0722616	0.0962909	0.0175637	0.000882946	0.000839393	0.0102253	0.0177003	0.00187133	0.00629561	0.00397532	0.000937079	0.00098328	0.0336477	0.0466724	0.0412537	0.000120664	0.00117766	0.114293	0.000619835	0.00221499	0.00255908	0.00980925	0.00700161	0.00738621	0.0171986	0.0248676	0.0606934	0.060746	0.000161289	0.00464037	0.00962371	0.000171048	0.00491596	0.00879164	0.000187041	0.0324216	0.00279358	0.0118026	0.0106092	0.0111668	0.00794337	0.00125068	0.00822665	2.35295e-05
4PLM	0.000214856	0.00291581	0.0421468	0.0225472	0.0053353	0.00388125	0.0937574	0.000100227	0.000419037	0.000241019	0.00969532	0.00272153	0.0337263	0.0134572	3.40799e-07	8.97977e-05	0.00061971	0.0402347	0.0232338	0.0171515	0.0227544	0.035602	0.14535	0.0658227	0.0155882	0.0197257	0.0441282	0.0289258	0.00343521	0.0276804	0.0042154	0.0554286	0.0088739	0.00743062	0.000143111	0.000627148	0.000480761	0.0432679	0.00641591	0.0689611	0.0394214	0.0266122	0.000382108	0.0145545	0.00869377	0.000721839	0.0109758	7.31815e-05	0.00334259
PCR-Miner	0.000241887	0.00569778	2.46537e-05	0.000187781	0.000228493	0.00305428	0.00212115	6.20155e-05	0.000308059	1.74826e-05	0.000175823	0.0065533	0.00531201	0.0025449	1.94081e-05	0.00199513	0.00031848	0.000105193	0.000866061	0.00184309	8.63665e-06	0.000361877	0.000153811	8.64034e-05	7.90533e-05	4.29215e-05	0.000156725	0.00323677	6.34774e-05	0.000142389	3.04053e-07	3.48453e-05	0.00131941	0.000477326	0.00162286	6.83861e-06	0.000246516	0.00164406	0.000384668	0.00160438	0.00378274	0.000221436	0.00401979	0.000743903	0.00105465	0.00269732	0.000238145	0.000853984	0.00249564
MAKERGAUL	0.00280427	0.00193091	0.00319891	0.000747472	0.000586987	0.00885261	0.004528	0.00254034	0.00860127	0.000701223	8.70122e-05	0.00788721	0.00961687	0.00567781	0.0029607	0.00556947	0.00786463	0.00255791	0.0261608	0.00506343	3.84121e-05	0.00799635	0.000458008	0.00290204	0.00111859	0.00115611	0.000233685	0.00765602	0.000490481	0.00604905	0.00120563	0.000856774	0.00123621	7.57068e-05	0.00584919	0.00180762	0.00422123	0.00585227	0.00252363	0.00453126	0.00666712	0.00131901	0.0110181	0.00104272	0.00260047	0.0114828	0.00272407	0.00323584	0.00297874
MAKERGAUL_C	0.00161783	0.00316668	0.00169122	0.000243795	7.12101e-06	0.00778064	0.00484637	0.000721154	0.00664694	0.000400095	0.000175612	0.0088877	0.00616406	0.00586203	0.00126101	0.00222481	0.00344447	0.00146948	0.0100821	0.00284755	3.78521e-05	0.00539706	0.000611453	0.00290212	0.00107811	0.000179762	0.000353217	0.0056933	0.000490231	0.00317917	0.00075508	0.000513751	0.00421465	2.42748e-05	0.00368062	0.000638665	0.00304988	0.00386429	0.00233637	0.00358917	0.00626966	0.000632152	0.00987892	0.000966107	0.00272248	0.0062487	0.00216929	0.00304073	0.00249746
Standart-Cq	5.82763e-05	0.00774683	0.00134363	0.000340794	0.000914139	0.00679794	0.00329059	0.000316015	0.000161527	0.00027939	1.91033e-06	0.00551518	0.00578102	0.00309279	0.000455479	0.00351068	0.0011705	7.69809e-05	0.0016547	0.00218617	-6.59195e-17	0.00174589	0.000396978	0.0018845	0.000123635	1.94823e-06	0.000796961	0.00579732	0.000719408	0.000715681	0.000255451	1.56399e-05	0.00117018	0.000396285	0.00284509	0.000149519	0.000515245	0.00243589	0.00116888	0.0032656	0.00432201	7.07851e-06	0.00248913	3.85445e-06	0.000947742	0.00122323	2.29064e-05	0.00286961	0.00105953
[truncated: 14 more columns]
