# Supplementary material for: A novel data processing method CyC* for quantitative real time polymerase chain reaction minimizes cumulative error
Source: PLoS One. 2019 Jun 11;14(6):e0218159. doi: 10.1371/journal.pone.0218159 (PMC6559663; doi:10.1371/journal.pone.0218159)
Supplement: S11 Table — (XLSX) [file pone.0218159.s012.xlsx]

## Sheet: Sheet1
S11 Table. Reproducibility comparison between CyC* and other 13 published methods using three highest concentrations of DNA inputs.
	AHCY	AKR1C1	ARHGEF7	BIRC5	CAMTA1	CAMTA2	CD44	CDCA5	CDH5	CDKN3	CLSTN1	CPSG3	DDC	DPYSL3	ECEL1	ELAVL4	EPB41L3	EPHA5	EPN2	FYN	GNB1	HIVEP2	HMBS	HPRT1	IGSF4	INPP1	MAP2K4	MAP7	MAPT	MCM2	MRPL3	MTSS1	MYCN(4)	NHLH2	NM23A	NRCAM	NTRK1	ODC1	PAICS	PDE4DIP	PIK3R1	PLAGL1	PLAT	PMP22	PRAME	PRDM2	PRKACB	PRKCZ	PTN
CyC*	0.000867159	0.0018978	0.000947142	0.00167356	0.0028514	0.000333754	3.44269e-05	0.00120215	0.000721445	0.000788778	0.00138423	0.000339824	0.00268058	0.00112197	0.00149208	0.000884356	0.00160788	0.00180592	0.00462441	0.00150559	0.00137212	0.00185547	0.000671297	0.000182699	0.000293978	0.000819152	0.000757059	0.000265295	0.00134276	0.00115864	0.000318576	0.00114042	0.000455381	0.00042336	0.00066928	0.00142353	0.00136854	0.000275834	0.000306891	0.000866525	0.000441069	0.000553292	0.000623812	0.00176471	0.000788433	0.00175502	0.00278013	0.000755924	0.000927866
LinRegPCR	0.000903791	0.00132563	0.000834733	0.00117389	0.00279753	0.000302798	5.86144e-05	0.00104459	0.000793649	0.00070084	0.0010725	0.000203776	0.000696493	0.00119399	0.000722521	0.000626698	0.00235452	0.00123795	0.00371996	0.00143833	0.00145347	0.0016412	0.000917664	0.000272883	0.000210137	0.00103284	0.0007914	0.000325465	0.00139508	0.00135966	0.000344232	0.000719676	0.000438674	0.000589763	0.000780148	0.00153965	0.00147313	0.000378703	0.000215468	0.000796432	0.000345433	0.000618861	0.000608491	0.00174455	0.000878997	0.00174237	0.000964403	0.000658078	0.000878031
5PSM	0.000968423	0.00362986	0.00339356	0.00304747	0.00196909	0.00696999	0.00138675	0.00182639	0.000992192	0.00231586	0.00112043	0.00079206	0.000949977	0.00117321	0.00185573	0.000753238	0.00329861	0.00399073	0.0728945	0.00109442	0.0252521	0.00523407	0.00688381	0.00410558	0.000531181	0.0124888	0.00250497	0.00167236	0.00483348	0.00330107	0.000592408	0.00365845	0.0745923	0.00527441	0.0023216	0.00360913	0.000394212	0.00122768	0.00210482	0.00110563	0.00242218	0.000500901	0.000968247	0.0023193	0.000795512	0.00147105	0.0187852	0.00742316	0.020587
FPK-PCR	0.0143297	0.0328884	0.00534224	0.012301	0.0369533	0.00809097	0.000864296	0.0282885	0.00423228	0.0223474	0.00758737	0.00266854	0.00330384	0.00569373	0.00267209	0.00196999	0.026721	0.0183344	0.0487686	0.00245081	0.00813867	0.0202774	0.00419685	0.033147	0.0105303	0.00978616	0.00758419	0.00360066	0.0256092	0.00822982	0.00385574	0.0205131	0.00216651	0.0143426	0.00635354	0.00558752	0.00706379	0.0119903	0.0460777	0.00222781	0.0150739	0.0184788	0.0118591	0.00819901	0.0154006	0.0777242	0.021485	0.0393834	0.00799334
LRE-Emax	0.0221632	0.0182699	0.0199182	0.00903931	0.0145671	0.00292455	0.00810281	0.00662579	0.00891633	0.0181008	0.0243104	0.00305691	0.00956564	0.0106238	0.00582181	0.00228781	0.00497794	0.0533655	0.148007	0.00128558	0.0308699	0.0103846	0.00743085	0.00420702	0.00969563	0.0256543	0.0103423	0.00779174	0.0113501	0.00719485	0.00660114	0.0202185	0.00196976	0.00734961	0.00523495	0.0123349	0.00791889	0.00775621	0.00213818	0.00744424	0.00416761	0.024846	0.00550823	0.00425325	0.00206327	0.0023062	0.00794295	0.0305641	0.0117029
LRE-E100	0.000634927	0.00216763	0.000788615	0.00154866	0.00364542	0.000419317	0.000160791	0.00167164	0.000749292	0.000544287	0.000614051	0.000304862	0.000716267	0.00149372	0.000766616	0.000802821	0.00238485	0.00187953	0.00232448	0.00194613	0.00174992	0.00185564	0.00105166	0.000467882	0.000497908	0.00129416	0.00121101	0.000248407	0.0014497	0.00166844	0.000515836	0.000739395	0.000563128	0.00107676	0.000751216	0.00186674	0.0017898	0.000402259	0.000324415	0.00102857	0.000348271	0.000397332	0.000929527	0.0022146	0.000933984	0.00214281	0.000692455	0.000734762	0.000819723
Cy0	0.00107182	0.00151532	0.000569404	0.000772635	0.00265837	0.000404953	0.000404953	0.00166237	0.00088942	0.000767772	0.0010179	0.000320286	5.88425e-05	0.000915012	0.000413016	0.000388921	0.000866442	0.0013604	0.00293064	0.000327717	0.00235709	0.00116916	0.00108381	0.000697	0.000572009	0.00179613	0.000625918	0.000305126	0.00229434	0.000826429	0.000518255	0.000787013	0.000435786	0.000943215	0.00100948	0.00199397	0.00123267	0.000440859	0.000578991	0.00113657	0.000467525	0.000932643	0.00043555	0.00103868	0.000451988	0.00130214	0.000612194	0.00122816	0.00154871
MAK2	0.000971402	0.00133975	0.000827745	0.0014695	0.00329997	0.00047891	0.000165374	0.00127539	0.000960129	0.00114126	0.000763457	0.000226282	0.000581726	0.00152951	0.000616697	0.000655193	0.00182857	0.00143633	0.00294282	0.00168027	0.00168109	0.00175661	0.000779514	0.000235323	0.000390987	0.00118635	0.000930386	0.000369024	0.00162623	0.0014792	0.000483773	0.000792743	0.0006618	0.000672005	0.000915641	0.00156244	0.00144989	0.000270068	0.000232953	0.00130902	0.000475977	0.000742974	0.000779659	0.00206382	0.00104814	0.00181295	0.00101084	0.00064374	0.000532881
DART	0.00462424	0.00447853	0.0126192	0.00819619	0.00523327	0.00671421	0.0214589	0.00146611	0.00481445	0.00347132	0.00294602	0.0101261	0.00534311	0.016265	0.00616046	0.00771591	0.00483737	0.015892	0.00690003	0.00544659	0.00171207	0.0284968	0.012086	0.00566468	0.00372326	0.00700027	0.0122523	0.0108031	0.00392869	0.00430224	0.00341255	0.0177584	0.00964411	0.00142096	0.00686384	0.0127524	0.00628811	0.0208084	0.0151545	0.00813767	0.0180749	0.0045901	0.026197	0.00843321	0.00930191	0.00522888	0.00863198	0.0087019	0.00825468
4PLM	0.00633693	0.0131272	0.0137457	0.0138752	0.0487305	0.0206496	0.0192195	0.0032429	0.00411141	0.00651418	0.0102633	0.00242362	0.00164675	0.00736924	0.0223094	0.00418147	0.0168351	0.0191264	0.00955145	0.00452829	0.00218775	0.0102848	0.0138413	0.00490959	0.00174926	0.00252515	0.00307009	0.00308661	0.00273451	0.00425551	0.0135585	0.00872324	0.00511536	0.0114723	0.0297531	0.0154712	0.0115939	0.00353623	0.0203468	0.0109613	0.00815047	0.00557051	0.0147858	0.00891733	0.00502413	0.00405849	0.0295421	0.0132993	0.00224724
PCR-Miner	0.00131322	0.00157368	0.000553308	0.000865627	0.00321021	0.000332227	0.000444422	0.00176862	0.000685946	0.000989918	0.00114581	0.000307655	8.99564e-05	0.00092535	0.000402009	0.000366293	0.000786066	0.00145767	0.00272318	0.000300367	0.00183505	0.00129527	0.00114997	0.000661624	0.000583943	0.00166888	0.000665162	0.00032396	0.00212176	0.000864416	0.000445647	0.00080672	0.000708142	0.000916527	0.000676725	0.0020339	0.00110111	0.000417579	0.000741768	0.00117925	0.000472969	0.00122367	0.000422376	0.00114496	0.000436538	0.0013168	0.00121857	0.0012062	0.00110081
MAKERGAUL	0.00106216	0.00155061	0.000946254	0.00135959	0.00352724	0.000287842	0.000109415	0.00195211	0.000693401	0.000756015	0.000621892	0.00035055	0.000663087	0.00152247	0.000703872	0.00116577	0.00219996	0.00158887	0.00304502	0.00168568	0.00222004	0.00140349	0.000944741	0.000352968	0.000301663	0.00135063	0.00089778	0.00021056	0.00157401	0.00170507	0.000374285	0.000768635	0.000740771	0.000787045	0.000666023	0.00170417	0.0016684	0.00059567	0.000260531	0.000987541	0.000355807	0.00068048	0.000942231	0.0018027	0.000885065	0.00265468	0.000791932	0.00111585	0.00080438
MAKERGAUL_C	0.00100382	0.00163265	0.000799392	0.00136351	0.00365562	0.000311823	0.000375745	0.00174529	0.000850543	0.000871778	0.000603153	0.000151088	0.000716604	0.00122209	0.00058002	0.000444826	0.00189086	0.00156121	0.00105779	0.00128026	0.00363485	0.00157505	0.000904383	0.000466351	0.000345517	0.00165858	0.000830232	0.000199853	0.00179247	0.00130934	0.000399801	0.000762412	0.000876149	0.000940343	0.000836552	0.00192239	0.00160256	0.000399199	0.000305704	0.00127969	0.000317926	0.000458016	0.00072833	0.00169949	0.000750527	0.00170073	0.000586602	0.001084	0.00104366
Standart-Cq	0.00112796	0.00144084	0.000500334	0.000904146	0.00230169	0.000242979	0.00072877	0.00163804	0.000957528	0.000991916	0.00138881	0.00025242	0.00015002	0.0012011	0.000339358	0.000308273	0.000912994	0.00189674	0.00279506	0.000340713	0.00307179	0.000939339	0.000806229	0.000643202	0.00056988	0.00235346	0.000579197	0.000293689	0.00165304	0.000748464	0.000345036	0.00097402	0.00121793	0.00126943	0.000941435	0.00214772	0.00119958	0.000727742	0.000727124	0.000998748	0.000672365	0.00125113	0.000802741	0.000821427	0.000650549	0.00103464	0.00143516	0.000932952	0.00170945
[truncated: 14 more columns]
