# Supplementary material for: A novel data processing method CyC* for quantitative real time polymerase chain reaction minimizes cumulative error
Source: PLoS One. 2019 Jun 11;14(6):e0218159. doi: 10.1371/journal.pone.0218159 (PMC6559663; doi:10.1371/journal.pone.0218159)
Supplement: S12 Table — (XLSX) [file pone.0218159.s013.xlsx]

## Sheet: Sheet1
S12 Table. Resolution comparison between CyC* and other 13 published methods using three highest concentrations of DNA inputs.
	AHCY	AKR1C1	ARHGEF7	BIRC5	CAMTA1	CAMTA2	CD44	CDCA5	CDH5	CDKN3	CLSTN1	CPSG3	DDC	DPYSL3	ECEL1	ELAVL4	EPB41L3	EPHA5	EPN2	FYN	GNB1	HIVEP2	HMBS	HPRT1	IGSF4	INPP1	MAP2K4	MAP7	MAPT	MCM2	MRPL3	MTSS1	MYCN(4)	NHLH2	NM23A	NRCAM	NTRK1	ODC1	PAICS	PDE4DIP	PIK3R1	PLAGL1	PLAT	PMP22	PRAME	PRDM2	PRKACB	PRKCZ	PTN
CyC*	1.37708	1.49803	1.34035	1.50133	1.61265	1.41932	1.08391	1.44863	1.42687	1.35673	1.39572	1.46985	1.71973	1.57904	1.47294	1.4063	1.59717	1.51817	2.34862	1.47836	1.41908	1.60348	1.33857	1.32037	1.19994	1.31467	1.35003	1.36238	1.41654	1.47757	1.19498	1.36271	1.31859	1.20745	1.3383	1.40762	1.50523	1.26852	1.19466	1.43193	1.48785	1.33147	1.69812	1.45512	1.40068	1.68011	1.73634	1.371	1.35818
LinRegPCR	1.36018	1.40628	1.34378	1.38356	1.60552	1.39528	1.25419	1.40796	1.55662	1.28189	1.34421	1.42454	1.48265	1.54292	1.34117	1.33951	1.70754	1.45557	2.30024	1.49679	1.41752	1.61223	1.34727	1.2992	1.20193	1.35219	1.32325	1.37556	1.4376	1.57013	1.2212	1.28701	1.29109	1.24874	1.40022	1.4393	1.49049	1.29671	1.20624	1.41654	1.415	1.28425	1.57792	1.46305	1.3955	1.6526	1.4369	1.33633	1.38742
5PSM	1.80642	1.83575	1.70298	1.7399	1.50287	2.33071	1.88629	1.49113	1.35014	1.55514	1.43291	1.29814	1.31749	1.48597	1.73592	1.55898	2.04186	1.75852	17.8206	1.35369	4.69618	1.90869	3.12598	1.85903	1.37489	3.03548	1.68799	1.46005	2.46729	1.67235	1.24648	1.80682	17.5117	2.27559	1.72114	1.96476	1.21241	1.41223	1.52253	1.35029	1.62434	1.30323	1.32212	1.53766	1.43259	1.91627	3.40058	2.26751	4.91082
FPK-PCR	3.61821	7.6512	2.41239	2.90232	5.68361	3.67756	1.84377	6.19339	3.39523	3.80386	2.92599	3.01663	1.74887	2.07041	3.52174	4.05903	5.65862	6.64459	7.37444	3.63905	4.47188	3.71608	3.82228	6.09012	4.41222	3.72896	2.20419	1.80208	4.26309	2.35425	3.28164	6.72995	1.6038	9.61949	2.07922	2.80556	2.46052	2.91091	7.08496	2.78875	4.2434	3.588	3.0488	4.91379	3.51161	12.9736	3.70464	6.22945	3.30395
LRE-Emax	4.2032	4.17276	3.58807	2.99486	3.89401	4.06919	2.24511	3.29443	2.76124	3.4353	4.09894	1.92541	2.50257	2.62503	3.40924	2.15201	2.96087	7.89014	34.3366	2.11271	5.01784	2.65354	2.32369	1.94408	3.53878	4.19607	2.47937	2.40033	4.64702	2.74588	2.35853	3.55953	1.49584	5.24832	2.48111	3.22065	2.45739	2.4344	2.79078	2.49849	2.21244	4.13262	2.2912	2.21796	2.73632	6.73797	3.1178	5.08968	3.74189
LRE-E100	1.30577	1.54076	1.36052	1.43451	1.71465	1.39099	1.32278	1.54219	1.52017	1.25126	1.25519	1.40572	1.53772	1.61042	1.30419	1.45424	1.63069	1.55341	2.15322	1.59204	1.48481	1.65469	1.37116	1.34082	1.22446	1.41315	1.38104	1.40175	1.40652	1.63918	1.25095	1.29379	1.30924	1.38032	1.40088	1.48516	1.54198	1.32582	1.22474	1.48584	1.50357	1.24278	1.61467	1.52517	1.35685	1.61316	1.33622	1.46458	1.33912
Cy0	1.3474	1.5563	1.23756	1.28628	1.59024	1.25403	1.25403	1.44027	1.34665	1.28088	1.33365	1.37931	1.28896	1.38469	1.20281	1.26608	1.31341	1.39478	1.63586	1.22948	1.54656	1.36738	1.34716	1.27018	1.24158	1.46491	1.2556	1.28888	1.53555	1.30008	1.2255	1.28802	1.21013	1.33389	1.34621	1.49355	1.37588	1.24951	1.25203	1.3887	1.35202	1.31844	1.32185	1.3521	1.23563	1.44536	1.24879	1.38401	1.44343
MAK2	1.4004	1.44995	1.38819	1.43218	1.67143	1.49731	1.40186	1.41163	1.50024	1.38223	1.28729	1.37758	1.55055	1.52796	1.30472	1.38607	1.58643	1.47084	2.18161	1.50299	1.47571	1.6856	1.33798	1.30925	1.19581	1.40082	1.35904	1.48379	1.43789	1.59773	1.22869	1.30748	1.28974	1.26045	1.48535	1.45994	1.48872	1.33537	1.2485	1.51183	1.36257	1.3494	1.54323	1.50213	1.37974	1.6546	1.39538	1.40697	1.32044
DART	1.8386	1.82027	3.5739	2.3556	1.91234	3.39682	5.63596	1.80725	1.87557	1.71009	1.83833	2.77592	1.95702	3.23764	2.09072	2.2082	1.88028	3.70312	2.94981	2.69423	1.45005	4.53762	4.83287	1.97012	1.77035	2.15857	2.86385	2.65606	1.89903	2.12965	2.17314	4.44002	3.50907	1.40457	2.18207	2.91478	2.0332	3.71753	3.16148	2.24111	3.92783	1.88673	4.47451	2.46403	2.56856	2.0601	2.31518	2.45004	2.25104
4PLM	2.03961	2.83414	3.62105	3.27269	7.30725	3.68019	5.29458	1.66488	1.78129	2.06028	2.64622	1.61433	2.14077	2.39975	3.79465	1.78316	3.19639	4.19975	2.8136	2.15411	1.99462	3.11759	5.70878	3.08063	1.80163	1.9753	2.48834	2.21215	1.67105	2.31831	2.90444	3.30884	2.06482	2.73633	4.66787	3.04744	2.62398	2.52344	3.69367	3.81115	2.95437	2.44272	2.96837	2.58809	2.05104	1.78099	4.86182	2.80143	1.60451
PCR-Miner	1.38886	1.56596	1.23466	1.30656	1.66341	1.29559	1.28687	1.4573	1.27435	1.32489	1.35808	1.39663	1.32159	1.38818	1.1969	1.26621	1.29517	1.40907	1.61303	1.24617	1.46613	1.38921	1.35816	1.2613	1.24381	1.44127	1.26459	1.29999	1.51028	1.30485	1.20743	1.28982	1.31258	1.3255	1.31625	1.49597	1.35222	1.26466	1.28848	1.40438	1.34526	1.37301	1.34325	1.37445	1.24724	1.45535	1.37261	1.38802	1.41584
MAKERGAUL	1.41791	1.4716	1.40976	1.41054	1.71185	1.45488	1.30012	1.54522	1.50949	1.30185	1.25262	1.43955	1.52961	1.55835	1.36199	1.50467	1.69728	1.49303	2.15615	1.56684	1.52393	1.59526	1.33017	1.29467	1.21806	1.42014	1.31425	1.41093	1.43808	1.59213	1.2388	1.30938	1.31618	1.28722	1.43573	1.49158	1.54472	1.4246	1.26241	1.45169	1.40772	1.30722	1.60102	1.48727	1.38293	1.82848	1.37048	1.43799	1.37992
MAKERGAUL_C	1.37523	1.51437	1.34124	1.39734	1.71587	1.43061	1.35955	1.47054	1.48456	1.31458	1.25174	1.43438	1.45188	1.51998	1.28529	1.29045	1.55781	1.46148	1.59553	1.45357	1.71389	1.55916	1.32741	1.31679	1.22705	1.44324	1.30503	1.35339	1.47186	1.46654	1.22716	1.29694	1.42581	1.31572	1.40493	1.49505	1.50714	1.33427	1.26541	1.47243	1.39043	1.23605	1.54512	1.46979	1.36321	1.59608	1.31643	1.42777	1.40656
Standart-Cq	1.35142	1.59469	1.27161	1.31887	1.55629	1.39263	1.37587	1.44358	1.32332	1.33339	1.39483	1.35746	1.34708	1.44762	1.19955	1.30587	1.3461	1.47722	1.64013	1.26754	1.64025	1.36776	1.30176	1.31817	1.2423	1.54214	1.26902	1.37289	1.45637	1.30084	1.19218	1.32184	1.3988	1.38581	1.39924	1.51615	1.37729	1.35071	1.31141	1.42009	1.39543	1.37158	1.36554	1.29175	1.28901	1.36919	1.40311	1.39851	1.47366
[truncated: 14 more columns]
