# Supplementary material for: A novel data processing method CyC* for quantitative real time polymerase chain reaction minimizes cumulative error
Source: PLoS One. 2019 Jun 11;14(6):e0218159. doi: 10.1371/journal.pone.0218159 (PMC6559663; doi:10.1371/journal.pone.0218159)
Supplement: S13 Table — (XLSX) [file pone.0218159.s014.xlsx]

## Sheet: Sheet1
S13 Table. Bias comparison between CyC* and other 13 published methods using all five concentrations of DNA inputs.
	AHCY	AKR1C1	ARHGEF7	BIRC5	CAMTA1	CAMTA2	CD44	CDCA5	CDH5	CDKN3	CLSTN1	CPSG3	DDC	DPYSL3	ECEL1	ELAVL4	EPB41L3	EPHA5	EPN2	FYN	GNB1	HIVEP2	HMBS	HPRT1	IGSF4	INPP1	MAP2K4	MAP7	MAPT	MCM2	MRPL3	MTSS1	MYCN(4)	NHLH2	NM23A	NRCAM	NTRK1	ODC1	PAICS	PDE4DIP	PIK3R1	PLAGL1	PLAT	PMP22	PRAME	PRDM2	PRKACB	PRKCZ	PTN
CyC*	801.836	7793.47	2105.64	5774.07	13210.6	7297.58	6323.05	3418.8	9046.88	12904.1	1299.58	2491.25	1864.82	8311.57	3107.08	6460.83	2757.22	5260.55	3005.51	4108.94	4611.07	3469.92	3516.92	644.013	1763.52	730.54	4780.87	628.844	142.884	7744.62	7326.99	9275.18	1118.06	2831.47	3132.82	6088.34	12236.4	9155.26	4839.65	2561.81	2843.97	6461.49	4144.32	13219.4	3299.67	501.394	1716.18	4055.89	2902.9
LinRegPCR	4939.07	4921.74	4521.24	4114.59	1394.61	4279.42	3482.04	3905.08	2044.5	2428.74	3062.33	4126.67	4195.55	2469.92	5706.15	4259.87	3329.57	3580.25	4622.42	4763.68	3357.19	4148.51	3665.64	4831.93	4102.56	4972.91	4252.77	5490.37	4745.9	3826.19	4114.64	1309.21	6880.45	4963.98	6632.73	2988.96	2758.17	1655.82	3970.98	5186.23	4298.69	3161.38	3580.09	322.806	4007.13	5453.68	5330.37	3406.62	3043.46
5PSM	6954.31	7677.29	5512.19	6403.17	5600.48	4745.94	6885.26	5248.03	6285.73	682.731	7376.03	6977.46	6001.82	8248.45	6588.65	7159.61	6220.4	5670.98	4870.24	7260.22	588.933	6708.49	3620	4826.2	4497.17	2861.15	7547.2	7185.09	1789.45	6332.98	6624.43	1689.89	7717.22	4163.78	8672.87	5524.23	6387.73	5109.36	8198.29	7225	6239.39	6360.09	5497.29	4442.91	6633.41	6353.06	7370.5	4767.42	1851.13
FPK-PCR	5755.57	3361.3	7584.97	4913.75	4412.07	9861.32	14022.6	13955.4	10303.2	36583	6380.41	16562.5	8.64565	5829.37	3862.95	12539	3919.63	3693.68	8393.53	973.694	6782.21	3644.98	20989.6	8905.72	16829.2	1381.56	1192.6	757.267	31361.5	3152.53	4163.55	13846.6	133.969	22011.6	3621.3	11044.9	18289.7	17085.1	2187.7	895.187	10760.3	5161.61	8728.06	21018.2	4049.02	1915.15	3414.66	2321.78	17423.5
LRE-Emax	3601.61	2069.26	9384.55	1837.72	34978.2	17270.7	21310	2572.82	7366.08	16156.2	3683.25	5214.48	8079.31	17431	19658.4	4229.79	8370.47	790.164	17663.9	1486.03	8221.1	7328.89	27042.5	3554.86	16582	353.806	5157.06	7982.98	2423.75	1255.51	3417.51	32256.3	876.478	12290.1	619.458	14378	731.49	29720.3	17624.6	5335.01	13618.7	14679.6	1398.24	11186	2369.01	7821.42	458.193	2064.73	10161
LRE-E100	1183.53	8574.18	2181.53	6292.94	13122.2	7218.83	7315.74	4075.72	9701.69	13326.7	1641.59	2323.23	2373.95	7330.69	2772.72	7071.03	3119.1	6076.19	3807.3	4878.79	5077.13	3680.66	2992.64	1023.71	1917.89	1161.76	5238.86	366.274	574.08	8327.41	7711.33	9186.05	1036.3	2798.59	3140.48	6288.37	13873.8	8647.24	5241.59	2985.32	2588.44	7030.46	4392	14355.8	3407.02	553.94	2462.91	4672.01	3183.34
Cy0	1180.09	399.448	798.687	1773.03	922.611	638.211	638.211	382.607	487.425	816.196	1115.78	35.629	127.971	71.6079	86.9296	143.348	878.664	468.722	224.016	359.946	876.839	413.747	357.034	853.021	163.434	1079.62	773.465	334.867	985.531	1950.75	471.932	248.458	1208.48	743.014	2282.74	483.997	381.833	322.473	1001.83	1035.32	572.359	746.742	945.964	41.2015	799.386	2548.24	1036.42	131.28	229.154
MAK2	1205.79	7759.15	2405.3	5630.25	13948.2	7475.49	7858.98	3816.73	9285.71	12809.2	1562.9	1988.04	2714.93	7307.37	3647.47	6866.84	2742.76	5151.52	3722.08	4549.54	4820.02	3933.33	4036.04	738.137	1807.39	1050.42	5250.06	156.495	120.846	7918.09	7427.54	9228.59	989.492	2807.83	2994.76	6720.93	12602.4	9576.31	5262.2	3120.94	2674.9	7577.39	3922.22	13427.9	3278.2	292.731	2100.63	4358.97	3432.06
DART	5580.89	7459.28	6269.56	5610.07	3650.67	2960.43	6906.13	2512.18	3789.4	4510.85	6209.59	4697.93	6297.09	7740.06	5470.22	3974.65	5827.07	6224.83	5972.35	4931.06	5462.76	5824.26	5179.42	5047.08	5190.25	7428.65	3276.97	6146.15	5214.01	6100.81	5400.37	5064.07	5026.19	6695.79	7285.28	4136.96	2849.51	5058.38	5493.78	7076.08	4485.62	4987.22	6702.79	289.774	6126.52	6488.71	6868.59	5089.79	2006.72
4PLM	5322.68	7543.96	4130.1	5035.86	1657.62	2213.01	4733.14	5325.68	3243.55	3820.61	7018.82	5228.62	5211.76	8026.1	4655.6	4298.85	5852.18	5052.07	5526.55	6502.67	4817.32	3914.51	3848.46	4080.82	6450.92	6729.14	3964.95	7070.96	3825.41	4495.38	5971.42	6221.92	4703.52	7220.91	7880.01	2467.59	3549.28	478.602	7444.86	6544.65	4286.67	3610.86	6580.34	2348.93	6856.83	6373.72	7605.56	3202.95	2998.37
PCR-Miner	5087.47	3261.81	2908.55	2890.54	19476.2	7587.95	5110	6699.03	9076.86	11061.6	5364.21	3841.81	4806.41	3572.15	1301.39	3949.24	8271.61	5864.89	2857.16	6065.09	8020.24	7870.09	5194.82	1689.99	1820.66	1947.72	5252.88	1309.65	997.98	3928.17	3250.55	9908.52	3178.96	4250.47	1595.12	12840.9	576.91	9772.17	13843.9	3453.09	4135.32	9952.07	5471.96	5333.6	3764.39	247.561	3377.31	7861.46	5997.53
MAKERGAUL	974.128	7525.36	1920.84	6025.22	13397.7	7457.88	7713.98	3660.52	9283.01	13235.1	1452.38	2011.98	2296.25	6646.21	3425.49	6192.09	2877.6	5141.8	3787.8	4207.67	3913.5	3273.61	2807.97	927.839	2176.08	728.208	4988.49	434.273	353.748	7696.23	7345.68	9598.76	1284.94	3002.82	3334.48	6475.9	12475.9	8890.99	5436.31	2424.84	2647.29	6731.81	3850.46	13761.7	3214.24	227.265	1955.3	3668.08	3052.71
MAKERGAUL_C	980.373	7844.17	1912.87	5785.35	13407.3	7066.27	6980.14	3719.91	8956.34	13105.9	1396.5	2166.97	2114.28	6392.5	3244.02	6335.63	2741.79	5077.21	3015.16	4363.31	3559.91	3374.64	3013.81	601.941	2120.1	537.691	4802.4	455.539	125.377	7252.97	7282.51	9409.52	1168.56	2859.13	3371.42	6126.51	12735	8895.96	5359.41	2825.44	2377.3	6631.29	4209.93	13568.7	3151.4	257.183	2134.98	3754.03	2728.61
Standart-Cq	1055.32	425.557	568.006	1934.89	1096.62	619.99	651.794	464.275	411.122	686.011	1144.34	86.7207	99.1965	261.473	189.104	159.368	850.186	536.675	25.7412	263.22	730.298	267.882	376.139	744.994	223.984	983.989	741.769	225.468	1030.94	1976.23	519.129	354.36	1043.27	737.863	2647.28	615.612	435.643	525.852	1195.86	985.382	640.899	635.512	943.858	25.6299	722.122	2511.18	965.518	446.529	167.825
[truncated: 14 more columns]
