# Supplementary material for: A novel data processing method CyC* for quantitative real time polymerase chain reaction minimizes cumulative error
Source: PLoS One. 2019 Jun 11;14(6):e0218159. doi: 10.1371/journal.pone.0218159 (PMC6559663; doi:10.1371/journal.pone.0218159)
Supplement: S14 Table — (XLSX) [file pone.0218159.s015.xlsx]

## Sheet: Sheet1
S14 Table. Linearity comparison between CyC* and other 13 published methods using all five concentrations of DNA inputs.
	AHCY	AKR1C1	ARHGEF7	BIRC5	CAMTA1	CAMTA2	CD44	CDCA5	CDH5	CDKN3	CLSTN1	CPSG3	DDC	DPYSL3	ECEL1	ELAVL4	EPB41L3	EPHA5	EPN2	FYN	GNB1	HIVEP2	HMBS	HPRT1	IGSF4	INPP1	MAP2K4	MAP7	MAPT	MCM2	MRPL3	MTSS1	MYCN(4)	NHLH2	NM23A	NRCAM	NTRK1	ODC1	PAICS	PDE4DIP	PIK3R1	PLAGL1	PLAT	PMP22	PRAME	PRDM2	PRKACB	PRKCZ	PTN
CyC*	0.00318575	0.000397067	0.000818457	0.00468488	0.00506427	0.0032176	0.00499016	0.00108334	0.00935892	0.00330884	0.00091849	0.00383048	0.00363252	0.00445496	0.000852862	0.00301623	0.00247792	0.00376379	0.00926346	0.00231394	0.00789606	0.0038426	0.000952745	0.0107873	0.00482328	0.00877813	0.00320767	0.00580763	0.00127418	0.0115066	0.00320389	0.00197464	0.02245	0.00546431	0.0285202	0.0025556	0.00370797	0.00775648	0.00694926	0.00581074	0.00331572	0.00127978	0.0200598	0.00447679	0.01248	0.0191903	0.00914168	0.00241534	0.00296246
LinRegPCR	0.00234567	0.000449346	0.00124953	0.00325951	0.00271721	0.00269201	0.00449469	0.000934798	0.0087369	0.00253782	0.000613164	0.00359212	0.00356056	0.00304447	0.000880821	0.00134444	0.00262563	0.00439218	0.0100827	0.00243548	0.00771284	0.0037553	0.000881565	0.00587189	0.00440199	0.00692221	0.00251843	0.00413761	0.00112854	0.0102755	0.0017508	0.00235268	0.016561	0.00360658	0.0261426	0.00275582	0.00249451	0.00624629	0.00639518	0.00464431	0.00246299	0.000666016	0.0167087	0.00326345	0.0111609	0.014365	0.00869294	0.00146617	0.00325978
5PSM	0.00706906	0.023704	0.0053734	0.00833147	0.00141425	0.00418758	0.0176354	0.00159301	0.000461201	0.00212996	0.00295947	0.0026202	0.000393743	0.0374555	0.00437503	0.0123229	0.0203398	0.00774484	0.0918204	0.00248126	0.0591093	0.00162026	0.0194774	0.0158641	0.0175873	0.0201257	0.00452285	0.0148469	0.0197986	0.0154516	0.00403457	0.0017826	0.0723824	0.00952648	0.0740765	0.00446682	0.00199571	0.0178968	0.0485785	0.0019818	0.00777216	0.00242378	0.00150313	0.00313587	0.0181664	0.027891	0.0343187	0.00315255	0.029502
FPK-PCR	0.0277152	0.092139	0.00904713	0.00566875	0.0427002	0.135246	0.0372633	0.0382655	0.0441721	0.0308436	0.075191	0.0329565	0.0319668	0.0818315	0.0637936	0.114854	0.0420107	0.168748	0.120758	0.0605236	0.0825802	0.0283678	0.0473563	0.0532208	0.111327	0.156096	0.0146274	0.071732	0.0728721	0.127652	0.039677	0.137547	0.0469273	0.105497	0.0348854	0.0204937	0.00797545	0.00489826	0.142562	0.0625421	0.0683311	0.042327	0.0204414	0.0526648	0.0594888	0.0265445	0.202194	0.0198533	0.0296435
LRE-Emax	0.0260706	0.0285195	0.00828579	0.126369	0.020017	0.107007	0.00829993	0.0388151	0.0146866	0.0421097	0.0153908	0.0201234	0.00895941	0.0266878	0.0298973	0.0102045	0.040117	0.113221	0.0333061	0.0323895	0.0356448	0.00493415	0.0321918	0.0987518	0.0385525	0.00360093	0.0292561	0.0176128	0.0802548	0.0303791	0.0143427	0.0161612	0.026222	0.0577753	0.0385831	0.0294127	0.0120645	0.008365	0.0390986	0.00805957	0.0221136	0.00793889	0.0104817	0.0180115	0.0955456	0.113835	0.0509389	0.0210691	0.0419803
LRE-E100	0.00237522	0.000589766	0.00173326	0.00428085	0.00457235	0.00243074	0.00429707	0.00156891	0.00930814	0.00289975	0.000686199	0.00306338	0.00486363	0.00327046	0.000798163	0.00255363	0.00156681	0.00287383	0.0122553	0.00337303	0.00818834	0.00449846	0.000600191	0.00802624	0.00360482	0.00960412	0.00248525	0.0046537	0.000448696	0.0131811	0.00235061	0.00223562	0.0212194	0.00611069	0.0320053	0.00452361	0.00278426	0.00790641	0.0100726	0.00627413	0.00421399	0.00110459	0.0213843	0.00459106	0.00911898	0.0168295	0.00915244	0.00305419	0.00385867
Cy0	0.00323338	0.00199826	0.00156869	0.00116486	0.00368777	0.00178307	0.00178307	0.000195363	0.00928926	0.00275249	0.000697466	0.00329213	0.00436854	0.00139896	0.000694282	0.000689161	0.00160146	0.000753755	0.00137769	0.00207904	0.00549066	0.000567731	0.000651	0.00301654	0.00237847	0.0103771	0.00176956	0.00287692	0.00312468	0.0119386	0.00172629	0.00235594	0.0244892	0.0039098	0.0241841	0.00783217	0.00102598	0.00319672	0.00755848	0.00437521	0.00296736	0.00233733	0.0190942	0.00232431	0.00538876	0.0134971	0.00999197	0.00101761	0.00525113
MAK2	0.00338321	0.000927555	0.0021885	0.00438814	0.00330795	0.00359021	0.00523494	0.000527655	0.00947278	0.00306862	0.000410853	0.00290103	0.00557464	0.00208902	0.000971749	0.00214043	0.00173138	0.00355702	0.00986057	0.00208139	0.00882804	0.00586481	0.000824201	0.00783829	0.00457135	0.00897788	0.00308941	0.00602756	0.000668653	0.0123399	0.00206661	0.00177835	0.0183736	0.00430346	0.0341392	0.00352753	0.00313697	0.00714479	0.00798828	0.00529241	0.00198516	0.00135872	0.0199558	0.00371958	0.0109111	0.0162461	0.00999505	0.00229399	0.00300488
DART	0.00405209	0.00142167	0.0364165	0.0174581	0.00439904	0.0263995	0.0419846	0.0450187	0.0257826	0.0049404	0.00644097	0.0296373	0.0124552	0.0353849	0.00540892	0.0252709	0.00891857	0.0168974	0.0172355	0.0139344	0.0123838	0.00166261	0.0565389	0.0138976	0.01197	0.00206851	0.00874547	0.00556402	0.00611028	0.056119	0.0162612	0.0323	0.0203761	0.00305125	0.0381792	0.0113755	0.0227836	0.00296499	0.0430777	0.0228152	0.0134124	0.00393358	0.00852656	0.026003	0.0473305	0.0196402	0.0254088	0.0208588	0.00527131
4PLM	0.0372063	0.00487487	0.0483342	0.00894635	0.00378533	0.0175907	0.0456599	0.0078354	0.0202897	0.0134197	0.00742756	0.00544886	0.0141204	0.033337	0.00818003	0.0148038	0.0221813	0.028607	0.00826825	0.0107657	0.0140544	0.028783	0.0501399	0.0854497	0.0254293	0.0190725	0.0473851	0.0345304	0.0105265	0.0389518	0.005683	0.0217239	0.0123866	0.0207547	0.143661	0.0200276	0.0151441	0.0201149	0.0474476	0.0361056	0.014684	0.0166329	0.020303	0.0207212	0.0206089	0.0384628	0.0483633	0.000412416	0.0175353
PCR-Miner	0.00380048	0.00215572	0.00166701	0.00138095	0.00493677	0.0023387	0.00199064	0.00017572	0.00979982	0.00321801	0.000852625	0.00356468	0.00518807	0.00458442	0.000928782	0.000885147	0.00129192	0.000727138	0.00148665	0.00221934	0.00549802	0.000670795	0.000676779	0.00317214	0.00281292	0.0106364	0.00220706	0.00301139	0.00319563	0.013166	0.00188047	0.00234938	0.023941	0.00408953	0.0317335	0.00879635	0.000818272	0.00534869	0.0114163	0.00501569	0.0032144	0.00292781	0.0202264	0.00236159	0.00607994	0.015345	0.0125792	0.00102807	0.00597139
MAKERGAUL	0.00323513	0.000950486	0.00208683	0.00444513	0.00333942	0.00328846	0.00515896	0.00094549	0.00939204	0.00310552	0.000829124	0.00385223	0.00473081	0.00219412	0.00127283	0.00267609	0.00284568	0.00456599	0.00898471	0.00353852	0.00926078	0.00450052	0.00106059	0.00567	0.00495818	0.00905234	0.0027059	0.00509993	0.00122205	0.011867	0.00312401	0.00273506	0.0212496	0.00447044	0.0334397	0.00395997	0.00369209	0.00839136	0.00976565	0.00499434	0.00237283	0.00126887	0.0198912	0.00396072	0.0116872	0.0185534	0.0102044	0.00198674	0.00318141
MAKERGAUL_C	0.00283418	0.00145808	0.00162155	0.00375471	0.00374985	0.00316794	0.00440855	0.000359975	0.00954979	0.00298849	0.000579993	0.00407307	0.00357002	0.00209488	0.000889419	0.0012593	0.00159464	0.0033121	0.00372733	0.00250308	0.00866573	0.00327498	0.000741566	0.00495094	0.0041267	0.0093632	0.00272301	0.00443156	0.00186373	0.0116698	0.00242246	0.0028234	0.0222372	0.00420726	0.03178	0.0044716	0.00275855	0.00707496	0.009704	0.00518513	0.0024977	0.00122394	0.0197262	0.00395294	0.00989339	0.0157496	0.0105507	0.00194634	0.0041529
Standart-Cq	0.00288078	0.00295728	0.00180962	0.00155122	0.00439714	0.00319554	0.00171265	0.000430454	0.0105714	0.00212658	0.000795462	0.00349226	0.00499441	0.0049955	0.00164437	0.00142748	0.00110271	0.00057968	0.00108532	0.00211839	0.00558999	0.0010115	0.000459569	0.003965	0.00267621	0.0105539	0.00250365	0.0041006	0.00358867	0.011131	0.00150113	0.0023797	0.0229124	0.00420043	0.0345409	0.0087525	0.0013462	0.00423016	0.0116509	0.00546081	0.00344075	0.00265895	0.0183065	0.00223413	0.00447952	0.0117809	0.0102804	0.0018727	0.00664287
[truncated: 14 more columns]
