# Supplementary material for: A novel data processing method CyC* for quantitative real time polymerase chain reaction minimizes cumulative error
Source: PLoS One. 2019 Jun 11;14(6):e0218159. doi: 10.1371/journal.pone.0218159 (PMC6559663; doi:10.1371/journal.pone.0218159)
Supplement: S15 Table — (XLSX) [file pone.0218159.s016.xlsx]

## Sheet: Sheet1
S15 Table. Reproducibility comparison between CyC* and other 13 published methods using all five concentrations of DNA inputs.
	AHCY	AKR1C1	ARHGEF7	BIRC5	CAMTA1	CAMTA2	CD44	CDCA5	CDH5	CDKN3	CLSTN1	CPSG3	DDC	DPYSL3	ECEL1	ELAVL4	EPB41L3	EPHA5	EPN2	FYN	GNB1	HIVEP2	HMBS	HPRT1	IGSF4	INPP1	MAP2K4	MAP7	MAPT	MCM2	MRPL3	MTSS1	MYCN(4)	NHLH2	NM23A	NRCAM	NTRK1	ODC1	PAICS	PDE4DIP	PIK3R1	PLAGL1	PLAT	PMP22	PRAME	PRDM2	PRKACB	PRKCZ	PTN
CyC*	0.00867468	0.00240771	0.00546323	0.0390174	0.0117763	0.00238327	0.0208633	0.00458403	0.00485811	0.00514809	0.0130175	0.00292019	0.00277066	0.00272344	0.00120902	0.00101719	0.00978274	0.00624573	0.00349869	0.00563744	0.00388095	0.00417399	0.00198796	0.0063577	0.00101597	0.00171212	0.01014	0.00234816	0.00794155	0.0173247	0.00309217	0.00231026	0.00108359	0.00195441	0.0173021	0.00400186	0.00504834	0.00498078	0.00724467	0.012465	0.00204628	0.00615339	0.00124793	0.0107772	0.00261833	0.0387959	0.00545754	0.0009441	0.00581817
LinRegPCR	0.00739487	0.00174494	0.00476271	0.0308197	0.00929196	0.00224532	0.0169771	0.00396595	0.00431319	0.00419584	0.0119123	0.00209786	0.00120337	0.00221265	0.000658406	0.000893085	0.00903164	0.00488651	0.00275086	0.00434321	0.0035398	0.00405679	0.00221936	0.00622936	0.000929048	0.00150621	0.008088	0.00211429	0.00694955	0.0158871	0.0024424	0.00177812	0.000957364	0.00196914	0.0142455	0.00343098	0.0041278	0.00429297	0.00555669	0.00986129	0.00181481	0.00492601	0.00128693	0.00930831	0.0025156	0.0332246	0.0035362	0.000798514	0.00512736
5PSM	0.00584162	0.00383952	0.00491812	0.0184027	0.00784921	0.00534622	0.0219933	0.00436228	0.00484415	0.0068934	0.00885136	0.0119266	0.00280861	0.00561229	0.00323481	0.000902069	0.0110546	0.0107955	0.0496677	0.00295918	0.0154443	0.00674548	0.0157202	0.0359521	0.00507366	0.00830705	0.0104063	0.00468721	0.00665368	0.0298532	0.00228733	0.00392792	0.0462651	0.00404027	0.0297483	0.0056984	0.00501891	0.0146283	0.0350345	0.0177895	0.00230216	0.00296546	0.00792974	0.00831845	0.00242389	0.0357687	0.0138467	0.00508661	0.0137532
FPK-PCR	0.0486635	0.0268222	0.00620477	0.0196297	0.0380973	0.0167145	0.0459866	0.0453516	0.0315066	0.0430685	0.026972	0.0299224	0.022768	0.0105606	0.00785238	0.00318258	0.0800575	0.0597138	0.0803834	0.0313778	0.0228315	0.0139572	0.0138159	0.0389768	0.0105012	0.0120337	0.0168448	0.00953223	0.0308874	0.0251754	0.0221962	0.0223385	0.00230845	0.0363634	0.0369613	0.0323025	0.0183063	0.0206744	0.104696	0.00700408	0.0141915	0.0156048	0.00739886	0.0253711	0.049696	0.152858	0.0338148	0.0529376	0.0491035
LRE-Emax	0.0299434	0.0258564	0.0213364	0.0607575	0.0282781	0.0253222	0.0184322	0.0354865	0.0135134	0.0313717	0.0323469	0.0172066	0.0121246	0.0120455	0.0134389	0.00623638	0.048975	0.101961	0.0904773	0.00583095	0.0392182	0.0148988	0.00775508	0.0255879	0.068438	0.0171473	0.0139956	0.0174263	0.0359201	0.0430325	0.00436804	0.0233661	0.00522913	0.0102107	0.0172338	0.0344667	0.00894351	0.0221765	0.015119	0.0123752	0.00349721	0.0183217	0.0137751	0.0663436	0.0241685	0.00944337	0.0184306	0.0274501	0.0303161
LRE-E100	0.00840708	0.00243814	0.005591	0.0380335	0.0129738	0.00210305	0.0189217	0.00471907	0.00508434	0.0050393	0.0133662	0.00278342	0.00131186	0.00272054	0.000779882	0.00104699	0.00914702	0.00594156	0.00213688	0.00593324	0.00377798	0.00509865	0.00304251	0.00780294	0.00066221	0.00171857	0.0100122	0.00315751	0.0076542	0.0198513	0.00332195	0.00273971	0.00116781	0.00254339	0.0170929	0.00391918	0.00551928	0.00478941	0.00690643	0.0120472	0.00270986	0.00628764	0.00168569	0.00944489	0.00289079	0.0363519	0.00408589	0.000918531	0.00593837
Cy0	0.00881826	0.00138976	0.0057688	0.0234312	0.00825059	0.0125215	0.0125215	0.00443518	0.00492421	0.00413703	0.0132096	0.00120464	0.000347779	0.00220027	0.000718597	0.000520281	0.0080694	0.00497533	0.00228355	0.00389749	0.00410255	0.00656375	0.0027013	0.00731522	0.00101561	0.00177296	0.00660654	0.00333885	0.00833108	0.0140098	0.00267469	0.00172513	0.000993536	0.00223888	0.0155513	0.0038434	0.00408262	0.00250765	0.00507507	0.0101655	0.00606597	0.00726132	0.000987132	0.00466577	0.0027837	0.0339001	0.00296653	0.00167534	0.00728131
MAK2	0.00936695	0.00193463	0.00552852	0.0369102	0.0113747	0.00249712	0.0197775	0.00508618	0.00488721	0.00591699	0.0126281	0.00266085	0.00122573	0.00241642	0.000688908	0.000731951	0.0106721	0.00618063	0.00254322	0.00534468	0.00393844	0.00515732	0.00218238	0.00741559	0.00139021	0.00165522	0.00891916	0.00292602	0.00816504	0.0193733	0.003035	0.00248105	0.00127277	0.0024401	0.0157375	0.00392453	0.00524737	0.00474637	0.00653002	0.0120047	0.00264945	0.00636244	0.00168328	0.0107243	0.00310234	0.0386442	0.00434443	0.000815597	0.00515269
DART	0.0089843	0.00448864	0.00829903	0.0215214	0.0151685	0.0108176	0.0240877	0.00630742	0.0119998	0.0194755	0.00584158	0.00831045	0.00792108	0.021969	0.00562018	0.00729157	0.0190224	0.0436919	0.0141348	0.00858612	0.00912688	0.0284459	0.0117577	0.00797588	0.00474643	0.014317	0.012266	0.0174159	0.00751809	0.0189131	0.00968494	0.0152321	0.00693855	0.0053577	0.00803303	0.012272	0.0114445	0.0159563	0.0137311	0.0226043	0.0239502	0.0138003	0.0206168	0.0131358	0.0125695	0.072162	0.0104886	0.0124332	0.01006
4PLM	0.0102454	0.0121998	0.0103894	0.0227048	0.0373206	0.022296	0.0309387	0.0181019	0.0132899	0.0257375	0.0120174	0.00900682	0.0126045	0.01645	0.0152974	0.0111467	0.032516	0.0304004	0.0116938	0.0161715	0.00644971	0.00895065	0.0121559	0.0152985	0.00936549	0.0115909	0.0106831	0.0270307	0.013194	0.0204434	0.0135026	0.0200542	0.00326535	0.0108686	0.0338519	0.0178829	0.0139872	0.00748413	0.0250859	0.0179756	0.0105533	0.0163598	0.0279613	0.0141843	0.0219631	0.0254638	0.0279799	0.0105905	0.00823117
PCR-Miner	0.00994578	0.00147851	0.00620069	0.0256353	0.0104992	0.00106052	0.0137609	0.00489143	0.00560851	0.00494303	0.0111476	0.00130879	0.000444307	0.00252659	0.000623932	0.000512309	0.00924147	0.00558295	0.00221946	0.00405865	0.00407253	0.00746739	0.00311381	0.00778209	0.0010254	0.00174106	0.00744743	0.00336594	0.00847792	0.0160233	0.00276461	0.00197454	0.000993156	0.00234798	0.0208167	0.00425723	0.00434703	0.00262136	0.00827883	0.0109845	0.00633975	0.00855675	0.000871866	0.0051244	0.00297806	0.0363106	0.00340553	0.00177592	0.00744667
MAKERGAUL	0.00874937	0.00223605	0.00573609	0.0371372	0.0111893	0.00254386	0.020098	0.00511434	0.00499341	0.00535986	0.0131416	0.00275857	0.00125229	0.00248977	0.00069019	0.00122893	0.0102247	0.00598831	0.00252991	0.0052954	0.00447437	0.00494943	0.00238182	0.00731223	0.00112812	0.00167132	0.00912166	0.00238626	0.00816282	0.0198039	0.00296698	0.002233	0.00128837	0.0023249	0.0166988	0.0037772	0.00581719	0.005248	0.00670722	0.0121859	0.00235594	0.00571652	0.00158212	0.0101501	0.00320521	0.0394357	0.00416099	0.00118977	0.0058575
MAKERGAUL_C	0.00875212	0.00218958	0.00573736	0.0358662	0.0115103	0.0018336	0.0191619	0.0049285	0.00517668	0.00535954	0.013201	0.00246831	0.00114422	0.00236112	0.00064334	0.000734625	0.00966582	0.00605202	0.00124992	0.00491289	0.0051175	0.00540442	0.00279816	0.00757157	0.000968997	0.00184665	0.00908943	0.00237692	0.0081611	0.0198169	0.00293105	0.00218721	0.00131491	0.00252439	0.0172043	0.00396646	0.00539186	0.00463386	0.00675814	0.0120593	0.00301729	0.00612958	0.00140774	0.00949103	0.00298273	0.038283	0.00373441	0.00125771	0.00632168
Standart-Cq	0.00869175	0.0014242	0.00562402	0.0250775	0.00877822	0.000687284	0.0133175	0.0045551	0.00439103	0.00430095	0.0126219	0.00170065	0.000341701	0.00231301	0.000673407	0.000373735	0.00759442	0.00587059	0.00236211	0.00363066	0.00421739	0.00673227	0.00318904	0.00808846	0.000963193	0.00194394	0.0069829	0.00357713	0.00750835	0.0163206	0.00242625	0.00214163	0.00151575	0.00244669	0.0203942	0.0035425	0.00417715	0.00309869	0.00629173	0.0102722	0.00673457	0.00708895	0.00146075	0.0047492	0.00319284	0.0326122	0.00355825	0.00139292	0.00717048
[truncated: 14 more columns]
