# Supplementary material for: A novel data processing method CyC* for quantitative real time polymerase chain reaction minimizes cumulative error
Source: PLoS One. 2019 Jun 11;14(6):e0218159. doi: 10.1371/journal.pone.0218159 (PMC6559663; doi:10.1371/journal.pone.0218159)
Supplement: S16 Table — (XLSX) [file pone.0218159.s017.xlsx]

## Sheet: Sheet1
S16 Table. Resolution comparison between CyC* and other 13 published methods using all five concentrations of DNA inputs.
	AHCY	AKR1C1	ARHGEF7	BIRC5	CAMTA1	CAMTA2	CD44	CDCA5	CDH5	CDKN3	CLSTN1	CPSG3	DDC	DPYSL3	ECEL1	ELAVL4	EPB41L3	EPHA5	EPN2	FYN	GNB1	HIVEP2	HMBS	HPRT1	IGSF4	INPP1	MAP2K4	MAP7	MAPT	MCM2	MRPL3	MTSS1	MYCN(4)	NHLH2	NM23A	NRCAM	NTRK1	ODC1	PAICS	PDE4DIP	PIK3R1	PLAGL1	PLAT	PMP22	PRAME	PRDM2	PRKACB	PRKCZ	PTN
CyC*	2.18285	1.49162	1.82399	4.9497	2.50234	1.58457	3.28543	1.74603	2.00666	1.86517	2.50213	1.66103	1.63926	1.66006	1.35589	1.41729	2.26172	1.98006	1.87811	1.88319	1.87548	1.78706	1.46128	2.17962	1.48405	1.68941	2.31212	1.66322	2.06627	3.14747	1.65938	1.53506	2.02056	1.61101	3.5936	1.73206	1.86706	1.9739	2.15618	2.58103	1.55063	1.9025	1.97005	2.40067	1.88608	5.36043	2.05511	1.38396	1.91833
LinRegPCR	2.04595	1.41183	1.76856	4.1308	2.22492	1.55197	2.93539	1.67928	1.93945	1.75079	2.39859	1.56558	1.46101	1.5601	1.27332	1.33165	2.19955	1.87117	1.83041	1.7623	1.83787	1.77306	1.48653	2.0362	1.45833	1.60986	2.1129	1.58533	1.97209	2.99099	1.5424	1.48654	1.84474	1.55176	3.26166	1.68044	1.74276	1.86764	1.98925	2.32541	1.49479	1.76741	1.88017	2.24077	1.83885	4.66982	1.86549	1.32304	1.86181
5PSM	2.03361	2.29889	1.90182	3.15837	2.06174	1.90859	3.72082	1.73919	1.7533	1.99448	2.19247	2.45198	1.53779	2.80821	1.70987	1.71507	2.83469	2.4871	9.11937	1.62271	4.2585	1.96689	3.21589	4.97798	2.24626	2.59278	2.36967	2.13945	2.44165	4.381	1.60072	1.70131	7.95677	1.93611	6.13156	1.94909	1.81523	3.07988	5.88107	2.94045	1.71857	1.62155	2.07139	2.14994	2.02558	5.31838	3.44176	1.8549	3.30671
FPK-PCR	6.67783	6.40083	2.11963	3.19561	6.01822	6.71237	6.69871	6.6615	5.38118	6.16908	5.8728	4.88976	4.18254	4.43943	3.69455	4.67986	11.2619	14.0459	15.1257	5.87339	5.6724	3.2948	3.78716	6.4532	5.29458	6.88909	3.18714	4.06226	6.21501	7.41914	4.34451	7.43457	2.76844	7.96074	5.65394	4.75797	3.14072	3.26652	21.2147	3.58547	4.39998	3.81239	2.52268	5.02312	7.9038	24.2894	11.5305	6.89258	6.79161
LRE-Emax	4.69194	4.37383	3.41358	12.1665	4.36173	6.72757	3.16011	5.62342	2.90038	5.30515	4.61529	3.36276	2.63304	3.0846	3.28959	2.15336	7.13369	18.7795	12.4459	2.69629	5.91299	2.76778	2.85673	6.48283	9.48755	2.92695	3.32147	3.31602	7.01772	6.15029	2.09745	3.80442	2.48509	3.74408	3.85805	5.23352	2.43902	3.48973	3.68187	2.63137	2.22704	3.14111	2.81429	8.4209	6.22397	5.26391	4.30835	4.31381	5.19553
LRE-E100	2.13753	1.50198	1.86235	4.84193	2.59285	1.52706	3.09837	1.77368	2.02585	1.84317	2.5262	1.62259	1.52004	1.62251	1.28913	1.40314	2.18167	1.92734	1.83403	1.94046	1.87403	1.89414	1.57078	2.23404	1.39398	1.71515	2.28201	1.7105	2.01786	3.41212	1.65666	1.59129	1.99459	1.69257	3.6681	1.78214	1.88535	1.96043	2.20915	2.557	1.65114	1.91013	2.04616	2.28765	1.81608	5.0458	1.92993	1.40598	1.9544
Cy0	2.1968	1.42588	1.8745	3.40993	2.15862	2.4817	2.4817	1.70446	2.01077	1.75135	2.51298	1.45129	1.38256	1.50255	1.27402	1.23923	2.0866	1.77483	1.51149	1.70723	1.82793	1.92086	1.53437	2.05693	1.39205	1.74375	1.95822	1.67471	2.15076	2.87212	1.56747	1.48035	2.06776	1.59144	3.32446	1.87012	1.69398	1.59737	1.9771	2.34488	1.94148	2.03363	1.91912	1.79059	1.69499	4.70968	1.84841	1.42478	2.11407
MAK2	2.24907	1.45383	1.86937	4.73638	2.42206	1.60893	3.19714	1.77903	2.01242	1.93048	2.45533	1.60431	1.53455	1.55087	1.28284	1.34295	2.3199	1.96838	1.80401	1.84888	1.90713	1.93783	1.48008	2.19493	1.51896	1.68972	2.2019	1.72863	2.07004	3.34799	1.61755	1.54767	1.92559	1.62563	3.60436	1.75332	1.86969	1.93533	2.12031	2.52795	1.57324	1.92421	2.00704	2.37636	1.88733	5.2563	1.97713	1.36135	1.85696
DART	2.23308	1.74663	3.01296	3.67384	2.77717	2.97093	4.58848	3.06392	3.05712	3.16319	2.0165	2.83856	2.3605	4.20349	1.96793	2.63823	3.22762	5.79242	3.02	2.45663	2.46316	3.87035	3.84997	2.40283	2.0675	2.6438	2.63968	3.00096	2.15811	4.49975	2.61159	3.5106	2.48126	1.87767	3.03569	2.70806	2.93143	2.80794	3.66452	3.91604	3.78277	2.64749	3.35672	3.16137	3.67473	9.22942	2.91692	2.96691	2.35909
4PLM	3.2023	2.53397	3.50773	3.55192	4.75852	3.74676	5.36889	3.11933	3.02617	3.94461	2.58425	2.27183	2.8075	3.64638	2.88591	2.69974	4.82763	4.80942	2.5781	3.02828	2.27398	2.87162	3.71312	4.99979	2.82072	2.84812	3.50852	4.65599	2.76545	4.16137	2.66703	3.65711	1.94381	2.82938	9.08499	3.41966	2.95307	2.52159	4.84216	3.85791	2.6456	3.19728	4.34011	3.11484	3.79823	4.61896	5.15356	2.27821	2.51927
PCR-Miner	2.31069	1.44298	1.91776	3.61062	2.38853	1.39643	2.59393	1.7495	2.08647	1.8431	2.33837	1.47392	1.42734	1.64361	1.26995	1.24839	2.18273	1.83284	1.50785	1.72765	1.82526	2.00691	1.58111	2.10308	1.41047	1.7483	2.04694	1.68163	2.16569	3.07778	1.58241	1.50946	2.05289	1.609	3.99685	1.93592	1.71442	1.67718	2.36451	2.43264	1.97356	2.16555	1.93996	1.83588	1.73539	4.99789	1.96208	1.43788	2.14806
MAKERGAUL	2.19076	1.49096	1.88606	4.75993	2.40682	1.60423	3.22307	1.79399	2.01988	1.87941	2.51052	1.6449	1.50856	1.56254	1.29752	1.43126	2.31004	1.97852	1.77716	1.88557	1.96883	1.88017	1.51186	2.12804	1.50204	1.69363	2.20961	1.6451	2.08476	3.37332	1.64384	1.55203	2.00642	1.61873	3.67134	1.75158	1.93858	2.01573	2.18343	2.53587	1.55363	1.86104	1.99604	2.33271	1.91875	5.40583	1.96604	1.39956	1.9281
MAKERGAUL_C	2.18037	1.50337	1.87303	4.61801	2.44528	1.52153	3.12211	1.75862	2.04079	1.87607	2.5092	1.6213	1.45412	1.54487	1.27123	1.30384	2.22818	1.94976	1.47271	1.81967	2.01134	1.88839	1.54835	2.13193	1.4531	1.72076	2.20722	1.62301	2.10187	3.36928	1.61785	1.54988	2.03576	1.63149	3.67201	1.78523	1.87261	1.92293	2.18629	2.52988	1.62938	1.8987	1.97554	2.27494	1.84713	5.20528	1.93624	1.40687	1.99769
Standart-Cq	2.17626	1.46585	1.86765	3.5656	2.22406	1.38088	2.54855	1.72363	1.99723	1.74899	2.46477	1.51743	1.40666	1.63413	1.31221	1.25266	2.03025	1.85605	1.51043	1.6813	1.84176	1.94884	1.58221	2.1516	1.39695	1.76587	2.01287	1.73592	2.08975	3.05066	1.5321	1.52971	2.07219	1.62306	4.03521	1.86777	1.71326	1.69167	2.19669	2.38247	2.01585	2.02674	1.94116	1.79607	1.7088	4.53745	1.91231	1.42148	2.14141
[truncated: 14 more columns]
